# Supplementary material for: Estimating Total Quantitative Protein Content in Escherichia coli, Saccharomyces cerevisiae, and HeLa Cells
Source: Int J Mol Sci. 2023 Jan 20;24(3):2081. doi: 10.3390/ijms24032081 (PMC9916689; doi:10.3390/ijms24032081)
Supplement: Supplementary file 1 [file ijms-24-02081-s001.zip › Table S1.xlsx]

## Sheet: Sheet1
Cell type	Study	Supplementary dataset used	Total quantified proteins	Total quantified proteins with assigned UniProt ID	Percent of proteins with assigned UniProt ID	Percent of total copies of proteins with assigned UniProt ID	Total copies per cell	Study used for calculation of the core	Percent of total copies of proteins in the core	Percent of core proteins quantified
E. coli	Taniguchi et al., 2010	Supplementary Table S6	1018	1015	99.71	100	94571	No	73.9465	44.4325
E. coli	Valgepea et al., 2013	Supplementary Information 2	1179	1179	100	100	4293284	Yes	87.7605	100
E. coli	Li et al., 2014	Table S1	3883	3587	92.38	95.18	5627623	Yes	75.9078	100
E. coli	Wisniewski et al., 2014	Supplementary Table 2	2261	2228	98.54	96.88	1321542	Yes	79.3106	100
E. coli	Soufi et al., 2015	Supplementary Table S2	1913	1912	99.95	100	11214979	Yes	79.9098	100
E. coli	Schmidt et al., 2016	Supplementary Table S6	2355	2350	99.79	99.94	5070410	Yes	81.507	100
E. coli	Radzikowski et al., 2016	Table EV1	1959	1954	99.74	99.89	2220410	Yes	80.7299	100
S. cerevisiae	Ghaemmaghami et al., 2003	Supplementary Data 2	3868	3844	99.38	92.35	46664471	No	67.9429	85.6555
S. cerevisiae	Kulak et al., 2014	Supplementary Table 1	4570	4494	98.34	89.09	48114163	Yes	84.571	100
S. cerevisiae	Lawless et al., 2016	Supplemental Data 1	1167	1118	95.8	76.75	56322039	No	72.2656	38.2519
S. cerevisiae	Lahtvee et al., 2017	Table S3	1788	1784	99.78	97.51	96407334	No	92.4218	74.653
S. cerevisiae	Martin-Perez et al., 2017	Data S1	3318	3318	100	100	250751159	Yes	80.8255	100
S. cerevisiae	Wang et al., 2019	Table S3	2582	2581	99.96	100	71802810	Yes	74.1489	100
S. cerevisiae	Xia et al., 2022	Supplementary Data 1	2526	2482	98.26	92.06	73823343	Yes	83.3205	100
HeLa	Nagaraj et al., 2011	Supplementary Table S7	8078	7883	97.59	93.15	2007666667	Yes	71.0121	100
HeLa	Wisniewski et al., 2012	Supplementary Table S7	8094	7622	94.17	92.09	8236921797	Yes	70.987	100
HeLa	Kulak et al., 2014	Supplementary Table 1	9677	8968	92.67	92.13	2982812197	Yes	72.4458	100
HeLa	Hein et al., 2015	Table S3	8804	8245	93.65	88.8	2916903614	Yes	69.221	100
HeLa	Itzhak et al., 2016	Supplementary File 1	8710	7974	91.55	94.64	7837554944	Yes	70.5699	100
HeLa	Bekker-Jensen et al., 2017	Table S3	14178	11625	81.99	91.47	4077816932	Yes	66.7962	100
HeLa	Morgenstern et al., 2021	Table S4	8436	8260	97.91	92.68	4883462397	Yes	76.2521	100
