# Supplementary material for: Estimating Total Quantitative Protein Content in Escherichia coli, Saccharomyces cerevisiae, and HeLa Cells
Source: Int J Mol Sci. 2023 Jan 20;24(3):2081. doi: 10.3390/ijms24032081 (PMC9916689; doi:10.3390/ijms24032081)
Supplement: Supplementary file 1 [file ijms-24-02081-s001.zip › Table S2.xlsx]

## Sheet: Sheet1
Uniprot ID	Ribosomal "part" in the cytoplasic ribosomes of S. cerevisiae
O13516	1
P05755	1
P46654	2
P32905	2
P0CX83	3
P0CX82	3
P0CX43	4
P0CX44	4
P25443	5
P26783	6
P10622	7
P05318	7
P10664	8
P49626	8
P06367	9
P39516	9
P0CX42	10
P0CX41	10
P07281	11
P07280	11
P26786	12
P48164	12
P0C0V8	13
Q3E754	13
P0CH09	14
P0CH08	14
P05317	15
Q02326	16
P05739	16
P02400	17
P05319	17
P05750	18
Q3E757	19
P0C0W9	19
P26784	20
P26785	20
P0CX48	21
P0CX47	21
P05737	22
Q12213	22
P14126	23
P54780	24
P05748	24
P0CX53	25
P0CX54	25
P0CX28	26
P0CX27	26
P0CX37	27
P0CX38	27
P05759	28
P0CX29	29
P0CX30	29
P14120	30
P38011	31
P49166	32
P51402	32
P35997	33
P38711	33
P26321	34
P02406	35
P0CX35	36
P0CX36	36
P04456	37
P0CX55	38
P0CX56	38
Q3E7X9	39
P0C0X0	39
P33442	40
P23248	40
P0CX46	41
P0CX45	41
P17076	42
P29453	42
P05744	43
P41056	43
P05745	44
O14455	44
P41805	45
Q01855	46
P05740	47
P46990	47
P0CX50	48
P0CX49	48
P36105	49
P38754	49
P0CX31	50
P0CX32	50
P38701	51
P0CX85	52
P0CX84	52
P05756	53
P0CX39	54
P0CX40	54
Q3E792	55
P0C0T4	55
P0CX51	56
P0CX25	56
P0CX26	56
P0CX52	56
P46784	57
Q08745	57
P04449	58
P24000	58
P41058	59
P41057	59
P05747	60
P53221	61
P05743	61
P0C2H8	62
P0C2H9	62
P0C0W1	63
Q3E7Y3	63
P0CX33	64
P0CX34	64
P0CX86	65
P0CX87	65
P05749	66
P56628	66
P04650	67
P0CX23	68
P0CX24	68
P05738	69
P51401	69
P39938	70
P39939	70
P40212	71
Q12690	71
Q02753	72
Q12672	72
P38061	73
P0C2H6	74
P0C2H7	74
P49167	75
P87262	76
P40525	76
P48589	77
P02407	78
P14127	78
