# Supplementary material for: Estimating Total Quantitative Protein Content in Escherichia coli, Saccharomyces cerevisiae, and HeLa Cells
Source: Int J Mol Sci. 2023 Jan 20;24(3):2081. doi: 10.3390/ijms24032081 (PMC9916689; doi:10.3390/ijms24032081)
Supplement: Supplementary file 1 [file ijms-24-02081-s001.zip › Table S3.xlsx]

## Sheet: E. coli
UniProt entry name	UniProt ID	Gene name	B number	Length	Mass	TA10	VA13	LI14	WI14	SO15	SC16	RA16	Normalized average
LPP_ECOLI	P69776	lpp	b1677	78	8323		8891	619492	38022.5	161568	48939.5	4221.37	151778
EFTU1_ECOLI	P0CE47	tufA	b3339	394	43284	3350.19	87481			285204	252452	46506.1	143163
CSPC_ECOLI	P0A9Y6	cspC	b1823	69	7402	7890.54	39680	50154	3882.95	86098.1	58803.1	15083.1	67422
OMPA_ECOLI	P0A910	ompA	b0957	346	37201		8261.5	69396	13081.3	167037	119680	20689.3	64917
DBHA_ECOLI	P0ACF0	hupA	b4000	90	9535	940.878	48510	29042	18761.7	89712.8	132932	16078	58729
RL7_ECOLI	P0A7K2	rplL	b3986	121	12295		48969	64335	18169.7	61895.1	61706.5	23665.4	57821
METE_ECOLI	P25665	metE	b3829	753	84674		39859	63552		136697	51584.2	20657	56090
G3P1_ECOLI	P0A9B2	gapA	b1779	331	35532	2380.38	31313	59076	18219.8	85746.3	47083.4	17419.8	52666
RL29_ECOLI	P0A7M6	rpmC	b3312	63	7273		38734.5	13870	7227.24	194392	52939	11660	44597
RS16_ECOLI	P0A7T3	rpsP	b2609	82	9191		43694	25778	7444.84	69307.3	65081.7	18335.3	42310
ACP_ECOLI	P0A6A8	acpP	b1094	78	8640		31295.5	85961	10459.4	44191.3	28944.2	12367	40876
MDH_ECOLI	P61889	mdh	b3236	312	32337		31413	16149	10581.2	116947	53137.6	13661.4	40350
AHPC_ECOLI	P0AE08	ahpC	b0605	187	20761		26638.5	37153	7046.2	78104.2	58487.4	17353.5	39738
RS7_ECOLI	P02359	rpsG	b3341	179	20019		22293.5	29110	10286.4	53927.2	54021.7	13597.4	35485
IDH_ECOLI	P08200	icd	b1136	416	45757		23277.5	38899		87373.8	33670.2	13756.1	35422
RL10_ECOLI	P0A7J3	rplJ	b3985	165	17712		27812.5	23350	11166.8	82290.7	34448.1	12078.8	34448
CYSK_ECOLI	P0ABK5	cysK	b2414	323	34490		39042.5	24492	361.975	91551.6	73308.5	3998.41	33845
DBHB_ECOLI	P0ACF4	hupB	b0440	90	9226	1146.63	18369.5	28193	14082.7	59282.7	41918.4	8803.99	33264
RL22_ECOLI	P61175	rplV	b3315	110	12226		32379	19514	9852.45	26170.5	49716.9	13698.8	32603
TPX_ECOLI	P0A862	tpx	b1324	168	17835		21055.5	16961	5292.24	148986	24694.5	10224.1	31089
RL9_ECOLI	P0A7R1	rplI	b4203	149	15769		29704	18410	11155	62702.3	34888.8	8214.9	30910
CH10_ECOLI	P0A6F9	groES	b4142	97	10387	2150.18	20638		9686.29	55665.9	14800.6	5761.25	30023
RL24_ECOLI	P60624	rplX	b3309	104	11316		24257.5	17387	6885.16	46923.5	49826.2	12357.1	29843
CSPE_ECOLI	P0A972	cspE	b0623	69	7463	3057.05	34101	29309	1978.96	31278.7	17168.1	4567.05	29446
RL6_ECOLI	P0AG55	rplF	b3305	177	18904		29408	16781	10266.6	73389.3	18103.8	11618.5	29279
RS20_ECOLI	P0A7U7	rpsT	b0023	87	9684		28814.5	32415	8479.36	29191.4	28842.6	11366.2	28693
RS10_ECOLI	P0A7R5	rpsJ	b3321	103	11736		33850	18951	9048.23	26732.7	39792	8799.68	28551
RS13_ECOLI	P0A7S9	rpsM	b3298	118	13099		34588	19239	10076.9	35073.1	23449.5	11355.4	28269
ENO_ECOLI	P0A6P9	eno	b2779	432	45655	567.312	32375.5	21234	5501.88	69336.7	36149.6	8991.8	27243
ILVC_ECOLI	P05793	ilvC	b3774	491	54069		24648	29455	265.639	65465	33337.9	14784.9	27000
RS5_ECOLI	P0A7W1	rpsE	b3303	167	17603	1047.08	30630.5	16467	10129	45315.6	18042.3	10342.3	26926
RL16_ECOLI	P0ADY7	rplP	b3313	136	15281		30209	20173	4390.13	39259.6	33115.2	14038.8	26874
RS2_ECOLI	P0A7V0	rpsB	b0169	241	26744		29743	23487	7179.5	41834.9	29156.4	9085.8	26700
RL13_ECOLI	P0AA10	rplM	b3231	142	16019		29760	22804	7964.1	15606.7	31491.8	11445.3	26357
RL5_ECOLI	P62399	rplE	b3308	179	20302		30494	19113	7070.83	37432.7	31769.3	9224.45	26220
CH60_ECOLI	P0A6F5	groEL	b4143	548	57329		10043.5		12651.4	46474.7	22739.3	8583.14	26150
RL1_ECOLI	P0A7L0	rplA	b3984	234	24730		29077	21791	6748.61	40039.6	28501.7	10040.1	26130
HNS_ECOLI	P0ACF8	hns	b1237	137	15540		26307.5	28848	6059.3	48660	22541.4	10496.3	26112
RS21_ECOLI	P68679	rpsU	b3065	71	8500		37683.5	39044	1539.15	13043.3	28385.3	12807.7	25995
RL4_ECOLI	P60723	rplD	b3319	201	22087		24946	18688	7614.97	69999.1	21083.7	8581.6	25947
RS6_ECOLI	P02358	rpsF	b4200	135	15703		28381	26478	3857.4	62230.6	17452	11347.7	25195
PTGA_ECOLI	P69783	crr	b2417	169	18251		25055.5	14155	4757.5	79349.3	33523.9	5925.54	25180
RL33_ECOLI	P0A7N9	rpmG	b3636	55	6372		18207	29757	6098.26	70941.4	27959.9	4569.73	25076
PGK_ECOLI	P0A799	pgk	b2926	387	41118	564.396	18873.5	12205	6137.39	71866.3	40039	9575.84	25065
RS15_ECOLI	P0ADZ4	rpsO	b3165	89	10269		25705	25378	4184.07	41184.6	33109.5	7889.67	24361
DNAK_ECOLI	P0A6Y8	dnaK	b0014	638	69115	2435.91	11433	10567	6243.5	34590.5	18605.3	6867.19	24313
OMPF_ECOLI	P02931	ompF	b0929	362	39333		1176.5	71798		46248.1	24017.4	251.835	24038
GLYA_ECOLI	P0A825	glyA	b2551	417	45317	1640.45	15735	22684	2220.46	43972.3	24509.6	9806.11	23800
RS3_ECOLI	P0A7V3	rpsC	b3314	233	25983		27759	19343	7647.1	26100.8	15952.2	11886.2	23481
RL34_ECOLI	P0A7P5	rpmH	b3703	46	5380		32410	28497	2571.08		14566	10096.2	23213
USPA_ECOLI	P0AED0	uspA	b3495	144	16066		18908.5	17441	4418.65	51123.1	37519.8	6958.84	23119
RS1_ECOLI	P0AG67	rpsA	b0911	557	61158		23245.5	18934	5570.56	48203.5	23797.1	8658.31	23011
RL17_ECOLI	P0AG44	rplQ	b3294	127	14365		21650.5	23606	8452.8	29326.5	18397.5	8787.35	22968
PTHP_ECOLI	P0AA04	ptsH	b2415	85	9119		15125.5	23646	2083.48	73894.7	24850.1	9542.71	22489
EFG_ECOLI	P0A6M8	fusA	b3340	704	77581	316.368	19211.5	15930	4899.05	48224.2	39026.8	10483	22449
RL3_ECOLI	P60438	rplC	b3320	209	22244		23764.5	19167	5828.23	46267.7	16502.4	9543.91	22237
EFTS_ECOLI	P0A6P1	tsf	b0170	283	30423	726.726	21716.5	17031	8747.13	26075.8	19872	9274.98	22009
ECNB_ECOLI	P0ADB7	ecnB	b4411	48	4810			23546	166.298		35719.3	10601.3	21859
RL11_ECOLI	P0A7J7	rplK	b3983	142	14875		22136	21385	8007.55	37421.8	11140	8651.26	21722
RL2_ECOLI	P60422	rplB	b3317	273	29860		24731	17791	5842.69	28959.4	14190.9	12492.9	21592
RS4_ECOLI	P0A7V8	rpsD	b3296	206	23469		28043	25885	5560.16	33083.8	13608.4	7347.48	21499
SODM_ECOLI	P00448	sodA	b3908	206	23097		36846.5	20479	557.04	46728.5	21660.1	7048.56	21361
RS19_ECOLI	P0A7U3	rpsS	b3316	92	10430		25282	19074	5202.28	34387.8	19008.1	7129.67	20585
RS18_ECOLI	P0A7T7	rpsR	b4202	75	8986		21510	22547	5525.01	1128.94	25415.9	10743.8	20529
RS8_ECOLI	P0A7W7	rpsH	b3306	130	14127		16410	13620	9047.63	31323.4	22152.3	5588.5	20252
RL21_ECOLI	P0AG48	rplU	b3186	103	11564		17856.5	20068	8151.44	48315.7	7357.86	6659.53	20184
RL32_ECOLI	P0A7N4	rpmF	b1089	57	6446		12312.5	45388	2642.12	3597.62	26636.1	8611.17	20066
RS9_ECOLI	P0A7X3	rpsI	b3230	130	14856		22145.5	22455	7750.13	32971.6	8821.47	5784.76	19785
LIVJ_ECOLI	P0AD96	livJ	b3460	367	39076	8.034	27125	22347	1.16328	61500.7	22967.7	12249.3	19710
PYRI_ECOLI	P0A7F3	pyrI	b4244	153	17121		19102	26096	36.5344	59879.7	19075.6	8411.33	19653
ACEA_ECOLI	P0A9G6	aceA	b4015	434	47522		14040	14155	22.8989	60829.6	28173.3	11403.9	19622
RS17_ECOLI	P0AG63	rpsQ	b3311	84	9704		15168.5	22711	7634.75	46621.7	4180.22	7638.56	19444
RL15_ECOLI	P02413	rplO	b3301	144	14980		20028	16851	9554.05	28689.2	6986.01	6120.13	19144
LPT_ECOLI	P0AD86	thrL	b0001	21	2138			19537					19082
RL27_ECOLI	P0A7L8	rpmA	b3185	85	9124		12222.5	25031	4306.09	21402.3	23305.1	9379.19	19034
RL25_ECOLI	P68919	rplY	b2185	94	10693		24287.5	19540	3286.7	24801.2	20176.3	6931.18	18519
TIG_ECOLI	P0A850	tig	b0436	432	48193	729.704	15336	13128	5059.11	30332	24928.5	6178.64	18264
ALF_ECOLI	P0AB71	fbaA	b2925	359	39147	676.369	20067.5	13978	3038.54	39048.3	20048.9	7673.17	18179
RL28_ECOLI	P0A7M2	rpmB	b3637	78	9006		22924.5	33382	4056.1	20015.5	9795.06	5298.51	18138
SRA_ECOLI	P68191	sra	b1480	45	5096	3123.62	9274	15792	127.336	899.72	3457.98	3427.55	18031
ATPB_ECOLI	P0ABB4	atpD	b3732	460	50325	685.856	19425.5	8213	3182.76	40399.1	24155.6	7417.44	18016
RL30_ECOLI	P0AG51	rpmD	b3302	59	6542		31932	18522	4376.79	5929.14	8297.79	9396.02	17938
RIDA_ECOLI	P0AF93	ridA	b4243	128	13612	1164.63	7728.5		5071.35	42178.1	9263.35	5833.96	17780
RL19_ECOLI	P0A7K6	rplS	b2606	115	13133		22720	26080	5190.45	18981.6	5503.06	7202.73	17609
DLDH_ECOLI	P0A9P0	lpdA	b0116	474	50688	485.277	16157		6070.7	38147.3	12595.6	6356.74	17409
RL31_ECOLI	P0A7M9	rpmE	b3936	70	7871		12491	21585	9047.36	2577.94	8140.58	8918.39	17325
OMPC_ECOLI	P06996	ompC	b2215	367	40368	0.824	660	52929	1272.16	53269.2	33620.5	95.6439	17082
RS11_ECOLI	P0A7R9	rpsK	b3297	129	13845		15481	19238	3492.41	32696	10768.8	7677.04	16186
SERA_ECOLI	P0A9T0	serA	b2913	410	44176		15571	19405	801.045	52982.7	11353.3	7520.76	16107
OMPX_ECOLI	P0A917	ompX	b0814	171	18603			22947	2802.07	44218.5	22442.5	92.9328	15883
GPMA_ECOLI	P62707	gpmA	b0755	250	28556	760.082	10490	11670	2236.49	68466.3	12056	4527.61	15881
RL14_ECOLI	P0ADY3	rplN	b3310	123	13541		18300.5	18836	4467.94	25053.9	7097.95	7238.61	15876
PAL_ECOLI	P0A912	pal	b0741	173	18824		181.5	17960	3934.93	38004.6	18234.2	8966.69	15587
UPP_ECOLI	P0A8F0	upp	b2498	208	22533		17945	9464	3107.75	16271.2	23305	7027.56	15424
PYRB_ECOLI	P0A786	pyrB	b4245	311	34427		16940	23504	37.9305	38061.3	8888.03	7884.52	15020
HFQ_ECOLI	P0A6X3	hfq	b4172	102	11166	1513.05		8277	3387.96	16955.3	1513.57		14771
ATPA_ECOLI	P0ABB0	atpA	b3734	513	55222	369.139	12154.5	9565	3471.95	48875.7	14552.3	5360.96	14323
TALB_ECOLI	P0A870	talB	b0008	317	35219		12880	8930	5689.69	28022.5	10629	5466.06	14182
GLN1B_ECOLI	P0A9C5	glnA	b3870	469	51904		8098	14311	867.877	36081.8	17828.4	8726.5	14131
RL20_ECOLI	P0A7L3	rplT	b1716	118	13497		15771	22225	4774.26	16626.3	3576.75	5086.72	13959
DHAS_ECOLI	P0A9Q9	asd	b3433	367	40018		19307	10592	647.965	27128.1	13769.5	7210.45	13486
THIO_ECOLI	P0AA25	trxA	b3781	109	11807	375.299	13926	9265	3128.5	25317.5	20951.3	4564.39	13447
METQ_ECOLI	P28635	metQ	b0197	271	29432	15.557	14854.5	10568	1327.99	43082.3	29883.7	3258.25	13447
RL18_ECOLI	P0C018	rplR	b3304	117	12770		17087	18122	4805.96	2425.76	6145.81	5943.77	13213
RS14_ECOLI	P0AG59	rpsN	b3307	101	11580		15720.5	22095	1638.99	5135.41	10078.6	7569.5	13033
ATPL_ECOLI	P68699	atpE	b3737	79	8256			23624	3649.77		285.981		12722
6PGD_ECOLI	P00350	gnd	b2029	468	51481	0.504	17503	9767	3166.94	35906.5	14100.4	5520.68	12678
OMPT_ECOLI	P09169	ompT	b0565	317	35562		1057	24644		41763	13907.7	1141.2	12652
TABA_ECOLI	P0AF96	tabA	b4252	150	16865	38.652		664		60511.5	15854.4	6137.17	12625
RHO_ECOLI	P0AG30	rho	b3783	419	47004	2165.11	4601.5	3478	1268.9	9562.16	3242.9	2317.57	12568
RS12_ECOLI	P0A7S3	rpsL	b3342	124	13737		9098	31150	2364.42	5208.07	2321.81	8054.3	12546
SERC_ECOLI	P23721	serC	b0907	362	39783	187.766	13533	8655	837.065	45401.6	18150.1	5110.4	12393
CUSF_ECOLI	P77214	cusF	b0573	110	12251		2051	44			29516.7	6416.26	12349
SECB_ECOLI	P0AG86	secB	b3609	155	17277	672.937	12268.5	5193	2358.68	28027.9	16735.3	2998.94	12346
IPYR_ECOLI	P0A7A9	ppa	b4226	176	19704	397.635	15276.5	16471	3130.36	37068.8	8349.5	373.989	12217
YAJC_ECOLI	P0ADZ7	yajC	b0407	110	11887	1538.26	3329.5	8494	1960.47	21291.1	5020.88	2172.35	12001
LUXS_ECOLI	P45578	luxS	b2687	171	19416		7772.5	9292	669.098	70805.2	6889.54	2952.5	11663
ODP1_ECOLI	P0AFG8	aceE	b0114	887	99668	843.19	10114	5837	3753.16	19059	5814.61	3742.95	11542
SODF_ECOLI	P0AGD3	sodB	b1656	193	21266		8647	15086	6358.34	18186.4	4212.93	1893.77	11425
TPIS_ECOLI	P0A858	tpiA	b3919	255	26972	767.928	7978	7847	2924.99	16323.5	7438.31	5693.65	11424
ODP2_ECOLI	P06959	aceF	b0115	630	66096	850.657	6478	5226	3995.84	17214.6	9057.41	3749.23	11387
NDK_ECOLI	P0A763	ndk	b2518	143	15463	178.237	12255	9782	584.509	49562	11664.6	4849.39	11372
FABB_ECOLI	P0A953	fabB	b2323	406	42613	162.983	3804	3376	3832.9	38784.6	13467.5	7148.29	11215
YEEX_ECOLI	P0A8M6	yeeX	b2007	109	12778	269.523	5797	6787	2351.69	19486	20276.7	6700.24	11115
SKP_ECOLI	P0AEU7	skp	b0178	161	17688	20.347	12629.5	10662	4801.17	27274.1	8223.64	3494.44	10818
YQJD_ECOLI	P64581	yqjD	b3098	101	11051	424.162	10030	10886	978.999	39649.6	9433.67	3120.64	10729
RPOA_ECOLI	P0A7Z4	rpoA	b3295	329	36512		10200	8447	589.323	21021	14575	6504.28	10688
SUCC_ECOLI	P0A836	sucC	b0728	388	41393		9886.5	6381	6001.17	13284.1	6213.32	3225.75	10503
SUCD_ECOLI	P0AGE9	sucD	b0729	289	29777		9408	6409	4824.33	17430.3	6923.99	4173.19	10469
METK_ECOLI	P0A817	metK	b2942	384	41952	347.042	6816	7214	1046.78	35119.9	12499	5634.87	10440
ISCS_ECOLI	P0A6B7	iscS	b2530	404	45090	826.119	6827	5500	591.558	11743.7	13682.7	5500.44	10344
ZAPB_ECOLI	P0AF36	zapB	b3928	81	9635	545.308	6887.5	7797	2609.91		10838.7	3646.93	10299
THRC_ECOLI	P00934	thrC	b0004	428	47114		9394	5880	1434.62	25530	14608.6	4635.85	10298
ZNUA_ECOLI	P39172	znuA	b1857	310	33777			25238	52.7678	50786.5	433.637	252.258	10157
LPL_ECOLI	P0AD79	leuL	b0075	28	3146			10282					10043
DAPD_ECOLI	P0A9D8	dapD	b0166	274	29892		7680	8536	1381.05	23293.4	10995.9	5839.74	10031
TNAA_ECOLI	P0A853	tnaA	b3708	471	52773	351.358		16	12199.1	111.369	613.243	84.6654	10024
FABI_ECOLI	P0AEK4	fabI	b1288	262	27864	342.234	15073.5	8248	2116.55	23103.9	5013.93	4028.39	10023
EFP_ECOLI	P0A6N4	efp	b4147	188	20591		6096	7562	1770.7	15690.6	17940.3	4796.75	10011
OPPA_ECOLI	P23843	oppA	b1243	543	60899		15969.5	6516	827.523	33971.7	5754.92	3217.89	9813
PFLB_ECOLI	P09373	pflB	b0903	760	85357	238.944	7770.5	5982	5484.99	22453.5	4615.03	3530.47	9752
TCYJ_ECOLI	P0AEM9	tcyJ	b1920	266	29039	4.901	17630		254.293	36967.5	11401.7	2668.9	9728
SLYD_ECOLI	P0A9K9	slyD	b3349	196	20853	482.605	5772	7302	351.465	11656.5	19681.2	5005.42	9644
AAT_ECOLI	P00509	aspC	b0928	396	43573	248.055	9429.5	7192	3610.8	20790	6984.81	3914.22	9525
RL23_ECOLI	P0ADZ0	rplW	b3318	100	11199		14999.5	17428	3090.45	4893.89	1877.19	2324.71	9510
ZINT_ECOLI	P76344	zinT	b1973	216	24762			20357	2.92808	36833.5	26.821		9485
PURA_ECOLI	P0A7D4	purA	b4177	432	47345	309.901	9930	5661	2732.24	21626.7	6862.75	4407.62	9344
RL36_ECOLI	P0A7Q6	rpmJ	b3299	38	4364			15771	3802.68	2029.76	150.554	5851.06	9252
DPS_ECOLI	P0ABT2	dps	b0812	167	18695	8.687	9826	13008	4339.19	31288.5	4697.59	801.346	9172
YFIA_ECOLI	P0AD49	raiA	b2597	113	12785	555.169	2323	5010	8207.58	4011.91	2153.55	1085.62	9031
KPRS_ECOLI	P0A717	prs	b1207	315	34218	283.238	5406.5	3998	1751.47	42340.4	7427.63	3831.85	9018
CISY_ECOLI	P0ABH7	gltA	b0720	427	48015	89.104	7854.5	8529	3091.76	14968.3	9671.4	5260.72	8987
KAD_ECOLI	P69441	adk	b0474	214	23586	687.39	6720.5	7177		11182.6	5282.99	2912.07	8694
PPIB_ECOLI	P23869	ppiB	b0525	164	18153	384.865	7384	8773	3149.41	20282.4	2305.08	2950.71	8602
ACNB_ECOLI	P36683	acnB	b0118	865	93498	231.593	7847	7660	3735.81	7658.77	7595.54	4154.06	8592
AK1H_ECOLI	P00561	thrA	b0002	820	89120		5102	5761	1328.36	33040.3	5703.26	4987.37	8556
RL35_ECOLI	P0A7Q1	rpmI	b1717	65	7289			30428	1208.25	36.2474	85.6688	3277.13	8546
HDEA_ECOLI	P0AES9	hdeA	b3510	110	11858	21.035	5157	19005	958.367	32325.6	2098.87	4922.56	8442
GRPE_ECOLI	P09372	grpE	b2614	197	21798		4518.5	4731	2626.56	31599	5905.14	3408.42	8427
OSMY_ECOLI	P0AFH8	osmY	b4376	201	21074	15.707	17220	8781	111.774	14791.8	10489.4	4058.6	8253
YAJQ_ECOLI	P0A8E7	yajQ	b0426	163	18344	128.245	6977	4633	1753.56	30327.7	10057.3	3587.27	8226
IF1_ECOLI	P69222	infA	b0884	72	8250	637.755	6830	5683	1063.65	22000.3	4494.95	2372.43	8128
PT1_ECOLI	P08839	ptsI	b2416	575	63562		6865.5	5491	1326.81	16690.6	10158.2	4380.74	8061
KPYK1_ECOLI	P0AD61	pykF	b1676	470	50729	0.152	9967	6184	2080.23	18776.8	8901.89	4690.07	8021
SLYB_ECOLI	P0A905	slyB	b1641	155	15602		793	5758	3297.01	11441.9	14115.5	3105.92	8009
ASSY_ECOLI	P0A6E4	argG	b3172	447	49898	38.07	10470	8231	204.785	27383	8324.93	4706.56	7976
GLRX4_ECOLI	P0AC69	grxD	b1654	115	12879	448.401	7647	8964	1367.91	7573.36	6421.41	3874.05	7952
ASPA_ECOLI	P0AC38	aspA	b4139	478	52356	20.588	411.5	71	13251.1	183.977	110.161	121.575	7903
IHFB_ECOLI	P0A6Y1	ihfB	b0912	94	10651		7257.5	12357	1582.61	10990.9	5359.85	3834.54	7892
PNP_ECOLI	P05055	pnp	b3164	711	77101	938.13	5096	3545	911.807	10934.3	3171.31	2703.23	7790
ODO2_ECOLI	P0AFG6	sucB	b0727	405	44011		6900	5678	4174.74	5785.88	5252.02	3036.08	7718
MASY_ECOLI	P08997	aceB	b4014	533	60274		6674	8427	3.99574	33525	4392.57	3702.35	7686
OSME_ECOLI	P0ADB1	osmE	b1739	112	12021		4024.5	10048	223.435	23522.2	4610.03	5570.61	7568
IF3_ECOLI	P0A707	infC	b1718	180	20564		6509	5470	2002.45	15541.3	6930.43	3699.72	7503
CARA_ECOLI	P0A6F1	carA	b0032	382	41431	477.221	3821	5516	76.2413	18275.7	9256.17	4223.78	7501
RPOZ_ECOLI	P0A800	rpoZ	b3649	91	10237	658.288	6265.5	7159	412.168	2101.12	9114.57	3078.04	7500
ISCU_ECOLI	P0ACD4	iscU	b2529	128	13849	462.18	6280.5	7019	298.004	4899.44	9431.25	4850.77	7499
NMPC_ECOLI	P21420	nmpC	b0553	365	40302				5525.11		16.874	6.40711	7474
ADHE_ECOLI	P0A9Q7	adhE	b1241	891	96127		10181.5	4687	1263.77	19306.3	4851.08	3266.19	7352
AROG_ECOLI	P0AB91	aroG	b0754	350	38010		6275	6677	253.532	21225.8	6678.31	4789.9	7336
GLNH_ECOLI	P0AEQ3	glnH	b0811	248	27190		9106	3566	2409.53	13704.6	6758.75	2549.33	7323
YSHB_ECOLI	C1P620	yshB	b4686	36	3618			7384					7212
AZUC_ECOLI	C1P605	azuC	b4663	28	3408			7360					7189
STPA_ECOLI	P0ACG1	stpA	b2669	134	15348		6967	7682	1871.41	10642.7	6862.51	3040.49	7184
ARTJ_ECOLI	P30860	artJ	b0860	243	26829		12005	5888	101.633	11597.7	9359.43	2927.22	7146
YIFE_ECOLI	P0ADN2	yifE	b3764	112	13134		6092	7863	1246.54	13492.2	5671.28	4263.79	7141
CAN_ECOLI	P61517	can	b0126	220	25097		4558	5058	382.094	42824.1	3642	2527.62	7129
DHE4_ECOLI	P00370	gdhA	b1761	447	48581		7482	5645	230.631	13859.3	6342.91	5753.88	7119
FABA_ECOLI	P0A6Q3	fabA	b0954	172	18969	610.512	7157.5	4392	1468.75	9745.4	2067.44	2802.09	7054
CLPP_ECOLI	P0A6G7	clpP	b0437	207	23187	434.101	6505.5	3256	237.604	17088.2	8820.95	3036.67	6990
IMDH_ECOLI	P0ADG7	guaB	b2508	488	52022		9355	5538	679.728	11473.5	11237	2167.1	6978
CSRA_ECOLI	P69913	csrA	b2696	61	6856	473.979	7049.5	7647	2505.23	8961.8	1906.92	1264.65	6931
GCH1_ECOLI	P0A6T5	folE	b2153	222	24831		3771	9024	685.325	10080.8	14176.4	2272.86	6915
HPF_ECOLI	P0AFX0	hpf	b3203	95	10750	273.582	4151	2917	3355.49	28510.6	2311.54	1161.71	6876
ELAB_ECOLI	P0AEH5	elaB	b2266	101	11306	390.765	2201	11477	50.9026	15945.5	7255.53	3058.3	6832
PUR7_ECOLI	P0A7D7	purC	b2476	237	26995		5870	6708	202.316	18415.1	8187.59	3718.34	6829
LEUD_ECOLI	P30126	leuD	b0071	201	22487		11315.5	5305		11330.8	5118.68	1579	6635
GRCA_ECOLI	P68066	grcA	b2579	127	14284	119.553	3766		7100.09	2441.99	900.527	454.006	6623
RISB_ECOLI	P61714	ribE	b0415	156	16157		11177	2677	1216.92	5532.49	7340.54	3539.49	6614
HISJ_ECOLI	P0AEU0	hisJ	b2309	260	28483	2.428	8922	5085	370.032	16192.8	10758.8	4111.49	6612
LRP_ECOLI	P0ACJ0	lrp	b0889	164	18887		7405.5	5813	755.12	11104.2	6091.74	4234.76	6598
IHFA_ECOLI	P0A6X7	ihfA	b1712	99	11354		9377	5115	2534.83	4293.96	4675.93	2574.21	6587
DEOD_ECOLI	P0ABP8	deoD	b4384	239	25950	375.177	2537	2993	4585.79	8095.29	2763.66	1698.74	6564
ATPF_ECOLI	P0ABA0	atpF	b3736	156	17264		3623	4477	2540.81	4614.02	8987.81	3542.36	6554
RRF_ECOLI	P0A805	frr	b0172	185	20639	8.957	7087.5	5780	2243.98	16521.8	5649.15	3195.75	6445
TRXB_ECOLI	P0A9P4	trxB	b0888	321	34623		4020	2980	687.776	36462	4438.98	2340.26	6439
YEAQ_ECOLI	P64485	yeaQ	b1795	82	8671			6474					6324
TDCB_ECOLI	P0AGF6	tdcB	b3117	329	35232			1	3112.51				6307
FTSZ_ECOLI	P0A9A6	ftsZ	b0095	383	40324		3599	3335	1931.27	18820.4	6069.63	2833.53	6306
RPOB_ECOLI	P0A8V2	rpoB	b3987	1342	150632	516.058	6575.5	4059	214.744	12129.3	3957.43	2901.15	6297
TKT1_ECOLI	P27302	tktA	b2935	663	72212	290.091	4710	4690	1837.41	19548.1	3883.25	1879.71	6265
BCP_ECOLI	P0AE52	bcp	b2480	156	17634		5045	5115	785.534	14834.3	7595.27	3347.82	6256
DPPA_ECOLI	P23847	dppA	b3544	535	60294	0.294	10470	5339	2.88363	26483.2	4938.56	3109.06	6172
CSPA_ECOLI	P0A9X9	cspA	b3556	70	7403	714.6		2012	1195.3	9535.8	2375.05	1053.44	6078
TRPA_ECOLI	P0A877	trpA	b1260	268	28724		5359	2506	106.894	30529.2	4387.32	3056.01	6028
SYT_ECOLI	P0A8M3	thrS	b1719	642	74014	783.577	1363	2984	2439.94	5025.16	938.967	1011.55	6020
OSMC_ECOLI	P0C0L2	osmC	b1482	143	15088	1.205	6940	4306	123.317	31500.9	7596.13	2158.44	5936
ATPE_ECOLI	P0A6E6	atpC	b3731	139	15068	0.15	7815	3640	776.724	15323.4	10112.3	3024.49	5915
NFUA_ECOLI	P63020	nfuA	b3414	191	20998	311.312	5523	4329	632.857	19304.1	3753.35	1809.59	5676
MSCS_ECOLI	P0C0S1	mscS	b2924	286	30896		5346	2927	212.195	32419.3	2853.76	2099.21	5659
FABG_ECOLI	P0AEK2	fabG	b1093	244	25560		6410	4015	1913.02	7773.38	4675.29	2429.13	5638
LEU1_ECOLI	P09151	leuA	b0074	523	57298		4351.5	2685		24071.3	2711.26	2300.27	5591
PTKB_ECOLI	P37188	gatB	b2093	94	10222	26.326		2860		9849.55	6457.54	5081.3	5521
YNAJ_ECOLI	P64445	ynaJ	b1332	85	9339			5636					5505
G6PI_ECOLI	P0A6T1	pgi	b4025	549	61530	168.502	5759.5	3613	875.223	19284.5	4600.99	2233.93	5463
ALKH_ECOLI	P0A955	eda	b1850	213	22284		5133	3295	2051.34	10871.4	3635.08	2429.16	5435
CRP_ECOLI	P0ACJ8	crp	b3357	210	23640		4632.5	3903	2980.17	7367.69	2048.05	2272.78	5434
GUAA_ECOLI	P04079	guaA	b2507	525	58679	335.577	5470	3901	693.543	8736.29	3870.47	2965.62	5422
NQOR_ECOLI	P0A8G6	wrbA	b1004	198	20846	219.007	6416	5479	910.873	4818.39	5306.04	2993.64	5415
TRPB_ECOLI	P0A879	trpB	b1261	397	42983		3349	2331	28.2994	29177.3	5376.78	2461.13	5379
DKSA_ECOLI	P0ABS1	dksA	b0145	151	17528		6278	5438	1143.8	467.601	5843.73	3437.73	5346
SYN_ECOLI	P0A8M0	asnS	b0930	466	52570		5035.5	4166	1509.85	8691.19	5528.38	2418.09	5344
LIVK_ECOLI	P04816	livK	b3458	369	39379		4546.5	3960		17732.1	2647.46	2448.01	5324
SDHA_ECOLI	P0AC41	sdhA	b0723	588	64422		4187	3418	3309.37	5341.41	2082.56	2193.29	5300
NUSA_ECOLI	P0AFF6	nusA	b3169	495	54871	463.217	4736	2195	668.164	5103.16	5576.36	2214.88	5298
OMPW_ECOLI	P0A915	ompW	b1256	212	22928			151	5120.29	526.363	27.5382		5296
SSPA_ECOLI	P0ACA3	sspA	b3229	212	24305	240.998	4891	2668	2379.51	4830.16	4717.88	2010.78	5276
CARB_ECOLI	P00968	carB	b0033	1073	117842		3505	5867	70.5215	16250.5	4444.76	3522.52	5227
YNHF_ECOLI	A5A618	ynhF	b4602	29	2998			5218					5097
LEU3_ECOLI	P30125	leuB	b0073	363	39517		5490.5	3334	7.27422	13313.5	4588.03	3809.19	5060
ATPD_ECOLI	P0ABA4	atpH	b3735	177	19332	91.026	5104	2677	806.353	14838.6	7700.44	2258.89	5043
PANB_ECOLI	P31057	panB	b0134	264	28237		3411	2859	104.592	32360.5	2579.24	1800.25	5025
PTKA_ECOLI	P69828	gatA	b2094	150	16907	38.544	8217	3865		6359.12	5670.83	2698.54	5021
SYFB_ECOLI	P07395	pheT	b1713	795	87378		2158	2097	554.109	20562.3	5023.44	3119.2	4968
TDCF_ECOLI	P0AGL2	tdcF	b3113	129	14007			24	2423.19				4921
LEUC_ECOLI	P0A6A6	leuC	b0072	466	49882		5772	4284		11297	2763.48	2105.77	4900
FLAV_ECOLI	P61949	fldA	b0684	176	19737	355.062	331	4019	944.329	5345.01	8651.17	1762.59	4874
PYRC_ECOLI	P05020	pyrC	b1062	348	38827		2241	5040	28.6691	15231.9	4485.43	3791.45	4853
KDSA_ECOLI	P0A715	kdsA	b1215	284	30833	94.955	4186.5	2596	2532.15	11548.7	2645.12	2065.21	4830
YNCE_ECOLI	P76116	yncE	b1452	353	38613		1327	1004	49.2313	37046	3465.88	1790.9	4816
RPIA_ECOLI	P0A7Z0	rpiA	b2914	219	22860		4710	2819	1308.17	13666.5	2758.26	2314.13	4800
FABZ_ECOLI	P0A6Q6	fabZ	b0180	151	17033	169.29	6854.5	3099	1409.73	3922.37	4929.77		4763
CAPP_ECOLI	P00864	ppc	b3956	883	99063	14.585	8085	4441	158.37	9982.89	3632.67	3947.71	4739
CYSD_ECOLI	P21156	cysD	b2752	302	35188		4785.5	4115		17380.2	1300.33	1653.62	4702
YGEW_ECOLI	Q46803	ygeW	b2870	396	44187				2307.97		4.85498		4679
FIMA1_ECOLI	P04128	fimA	b4314	182	18111			4754					4644
RRAB_ECOLI	P0AF90	rraB	b4255	138	15603	387.707	7588.5	3435	156.033	104.546	1939.16	2723.46	4625
YTJA_ECOLI	Q2M5U1	ytjA	b4568	53	5536			4707					4598
GATY_ECOLI	P0C8J6	gatY	b2096	284	30812	58.535		9086		2491.01	4938.95	2456.33	4592
GLTD_ECOLI	P09832	gltD	b3213	472	52015	277.748	3650	6079	13.2187	8873.56	2965.24	2729.66	4590
GLRX3_ECOLI	P0AC62	grxC	b3610	83	9137		3498	2978	856.866	6064.23	4264.82	3851.87	4558
SYK1_ECOLI	P0A8N3	lysS	b2890	505	57603	118.608	5330.5	2858	2097.61	7983.19	2565.2	1815.84	4551
CIRA_ECOLI	P17315	cirA	b2155	663	73896	0.378		79		42703.2	574.871	443.54	4534
GNSB_ECOLI	P77695	gnsB	b1550	57	6548		3212	3542	2396.53	7880.68	1726.54	1878.07	4530
YBED_ECOLI	P0A8J4	ybeD	b0631	87	9827	213.204	4186	2166	282.745	13199.1	4130.52	2751.61	4519
MIND_ECOLI	P0AEZ3	minD	b1175	270	29614		2813	2444	1435.87	16683	2775.84	1709.03	4460
GLMS_ECOLI	P17169	glmS	b3729	609	66894		2951	2254	1946.5	5882.41	4024.5	2485.34	4457
SDHB_ECOLI	P07014	sdhB	b0724	238	26770		3908	4015	2956.15	810.749	2481.46	1233.44	4415
ACKA_ECOLI	P0A6A3	ackA	b2296	400	43290	201.673	1821	1197	2566.08	7564.98	3061.74	1795.55	4377
FUR_ECOLI	P0A9A9	fur	b0683	148	16795	193.209	3576	2619	889.243	7627.83	6492.07	1764.54	4376
RMF_ECOLI	P0AFW2	rmf	b0953	55	6507			16122		36.2714	117.12	659.735	4375
POTD_ECOLI	P0AFK9	potD	b1123	348	38867		5428	3262	835.908	12754.6	3341.17	1412.04	4353
YBAB_ECOLI	P0A8B5	ybaB	b0471	109	12015	91.551	4209	4508	1135.87	3569.18	6880.18	1995.25	4338
SYFA_ECOLI	P08312	pheS	b1714	327	36832		1706	1594	876.899	13182.8	5078.27	2892.12	4332
ARCA_ECOLI	P0A9Q1	arcA	b4401	238	27292		4483	3622		10985.5	3367.42	1620.78	4332
GLTB_ECOLI	P09831	gltB	b3212	1486	163297	174.805	4493	6013	5.67272	5500.57	2858.93	3465.18	4312
ARGT_ECOLI	P09551	argT	b2310	260	27992	1.631	3810.5	2939		11599.9	6161.29	2531.37	4290
HTPG_ECOLI	P0A6Z3	htpG	b0473	624	71423		2138	2421	2897.99	6561.32	2095.54	1441.43	4258
RPOC_ECOLI	P0A8T7	rpoC	b3988	1407	155160		5558.5	3715	305.444	9438.3	2778.52	2660.19	4233
GMHA_ECOLI	P63224	gmhA	b0222	192	20815		2810.5		1642.18	8658.62	3370.24	1360.82	4212
PEPD_ECOLI	P15288	pepD	b0237	485	52915	165.478	3425.5	1694	1121.54	15491.2	2408	1836.5	4202
RBSB_ECOLI	P02925	rbsB	b3751	296	30950	0.22	5558	780	2499.28	5393.38	5038.32	1642.61	4194
YAHO_ECOLI	P75694	yahO	b0329	91	9895		3939	3826		5288.14	4029.05	2366.47	4192
GALF_ECOLI	P0AAB6	galF	b2042	297	32829	231.012	4735	2808	240.872	5988.51	4864.69	2256.25	4180
BFR_ECOLI	P0ABD3	bfr	b3336	158	18495		9044.5	4062		2495.59	3413.03	574.622	4147
MREB_ECOLI	P0A9X4	mreB	b3251	347	36952	210.659	3713	2393	729.86	5785.45	3277.03	2945.51	4141
PTNAB_ECOLI	P69797	manX	b1817	323	35048	57.951	8289	2117	1364.11	7637.42	2290.54	1594.44	4131
FTNA_ECOLI	P0A998	ftnA	b1905	165	19424		2637	2719	2847.06	6691.28	3237.32	306.857	4119
NUSG_ECOLI	P0AFG0	nusG	b3982	181	20532		4966.5	3487	501.715	6013.35	3933.85	2567.57	4101
FETP_ECOLI	P0A8P3	yggX	b2962	91	10953	187.667	3926.5	2665	1166.16	3112.73	3445.87	2591.22	4090
SYP_ECOLI	P16659	proS	b0194	572	63693		5049	2265	737.297	5075.05	4322.13	2616.98	4089
AROF_ECOLI	P00888	aroF	b2601	356	38804			1305	1.87852	27594.4	2076.42	1328.91	4046
YHCB_ECOLI	P0ADW3	yhcB	b3233	132	14961		2011	1546	1724.52	5615.07	5444.21	1996.7	4039
HLDD_ECOLI	P67910	hldD	b3619	310	34893	147.463	3988		801.519	12190.3	2898.1	1293.3	4032
ENTC_ECOLI	P0AEJ2	entC	b0593	391	42932			60		31198.1	192.842	181.487	3992
LPID_ECOLI	P62522	ilvL	b3766	32	3231			4076					3981
CYSJ_ECOLI	P38038	cysJ	b2764	599	66270		4208	2057		6625.59	3317.18	2548.14	3978
ODO1_ECOLI	P0AFG3	sucA	b0726	933	105062	158.495	3594.5	2121	2121.95	5689.47	1705.89	1483.37	3926
CYOA_ECOLI	P0ABJ1	cyoA	b0432	315	34911		3151.5	3421	1661.66	6329.71	2615.65	1595.8	3918
XGPT_ECOLI	P0A9M5	gpt	b0238	152	16971		1881	2035	1640.97	9358.55	3382.69	1834.96	3912
YBAY_ECOLI	P77717	ybaY	b0453	190	19431		2881	2510	56.1083	14997.7	4626.84	2102.03	3902
PUR8_ECOLI	P0AB89	purB	b1131	456	51543	100.924	3757	3041	518.105	17623.1	1933.06	1786.88	3898
USPF_ECOLI	P37903	uspF	b1376	144	16017	125.83	1184	633	3998.06	3408.72	1378.18	998.821	3896
ILVE_ECOLI	P0AB80	ilvE	b3770	309	34094		3324	2671	189.44	16833.3	2609.04	2089.51	3892
CYSP_ECOLI	P16700	cysP	b2425	338	37615		5740	2281		4109.96	3913.86	1782.31	3884
ARGD_ECOLI	P18335	argD	b3359	406	43767		3833	2537	15.3179	9708.25	3919.17	3028.58	3884
HIS1_ECOLI	P60757	hisG	b2019	299	33367		4069	2567	109.18	15096.8	4025.34	1558.3	3857
FABD_ECOLI	P0AAI9	fabD	b1092	309	32417	5.316	5736	3142	1558.99	10706.2	3385.42	783.176	3850
GALU_ECOLI	P0AEP3	galU	b1236	302	32942		2574.5	2932	1309.55	7870.55	1618.89	2589.61	3843
DAPA_ECOLI	P0A6L2	dapA	b2478	292	31270	1.106	1609	2172	1260.51	17346.4	3589.1	2207.58	3831
MGLB_ECOLI	P0AEE5	mglB	b2150	332	35713			448	2690.83	607.348	3223.22	1653	3819
DCEA_ECOLI	P69908	gadA	b3517	466	52685	674.735	2399		57.1105	2024.97	25.029	16.7857	3813
YAEH_ECOLI	P62768	yaeH	b0163	128	15096	150.126	3148.5	1682	1388.2	12201.2	1707.57	1477	3786
YFBU_ECOLI	P0A8W8	yfbU	b2294	164	19536		2560	2226	1844.27	10917.9	1231.61	1392.21	3779
RCSB_ECOLI	P0DMC7	rcsB	b2217	216	23671	368.665	2856	2820	488.454	4437.32	2768.76	1235.26	3779
PNTB_ECOLI	P0AB67	pntB	b1602	462	48723		4492	2712	156.174	9703.89	2976.78	2545.75	3772
TOLC_ECOLI	P02930	tolC	b3035	493	53741		242.5	3141	384.832	19783.4	4884.36	1158.64	3766
ATPG_ECOLI	P0ABA6	atpG	b3733	287	31577	66.565	4253.5	3131	1522.24	7023.33	2306.58	1782.7	3752
NADE_ECOLI	P18843	nadE	b1740	275	30637	30.911	2562.5	2198	120.84	21021	3938.78	2115.58	3730
PNTA_ECOLI	P07001	pntA	b1603	510	54623		3061	6116	244.763	9607.15	1938.5	2070.72	3724
KPYK2_ECOLI	P21599	pykA	b1854	480	51357	118.856	2606	1611	2112.29	7445.58	1902.16	1588.49	3717
GSA_ECOLI	P23893	hemL	b0154	426	45366		2595.5	1124	743.005	16225.4	2909.38	1680.39	3709
FUMA_ECOLI	P0AC33	fumA	b1612	548	60299		2080	1969	3073.2	1510.88	1351.51	1285.51	3685
MSYB_ECOLI	P25738	msyB	b1051	124	14259		532.5	5249			3968.27	1958.45	3685
GATZ_ECOLI	P0C8J8	gatZ	b2095	420	47109	289.881		6372		518.214	1413.11	945.401	3672
SYS_ECOLI	P0A8L1	serS	b0893	430	48414	168.148	3626.5	2024	1398.89	4742.79	2527.72	1616.99	3643
BIPA_ECOLI	P0DTT0	bipA	b3871	607	67355	89.635	3796			8194.21			3641
SYGB_ECOLI	P00961	glyS	b3559	689	76813		3463.5	1945	594.123	11936.5	2913.63	1871.88	3640
SSB_ECOLI	P0AGE0	ssb	b4059	178	18975		2551	2329	1293	8040.39	3611.74	1387.95	3606
GCH1L_ECOLI	P0AFP6	ybgI	b0710	247	26892		955	1725	323.485	21677.9	4327.41	954.645	3605
PUUC_ECOLI	P23883	puuC	b1300	495	53419			392		27581.3	115.633	136.698	3583
DCEB_ECOLI	P69910	gadB	b1493	466	52668				1003	20765	6.54757	12.5002	3565
YDGH_ECOLI	P76177	ydgH	b1604	314	33903		4243.5	2760	442.694	8595.87	2728.85	1958.14	3552
ISCR_ECOLI	P0AGK8	iscR	b2531	162	17337		3060.5	3324	28.7475	1720.7	7687.15	2203.56	3550
SYW_ECOLI	P00954	trpS	b3384	334	37438	125.146	2476.5	2698	1251.29	8792.83	1817.96	1854.87	3548
PURE_ECOLI	P0AG18	purE	b0523	169	17780		5340	1194	3.19145	11509.5	3610.39	1813.29	3547
BORD_ECOLI	P77330	borD	b0557	97	10447			3140	1716.6	3027.43	2524.5		3545
FIS_ECOLI	P0A6R3	fis	b3261	98	11240			7711	206.05	346.874	3522.62	2210.54	3535
UDP_ECOLI	P12758	udp	b3831	253	27159		4397	2011	1596.75	11363.5	1726.11	104.895	3533
SYE_ECOLI	P04805	gltX	b2400	471	53816		3542	2554	979.19	6700.65	2560.77	1863.81	3522
FKBB_ECOLI	P0A9L3	fklB	b4207	206	22216	121.387	3691	2940	702.289	2221.06	4381.4	2245.2	3516
GLTI_ECOLI	P37902	gltI	b0655	302	33420	0.207	3128.5	3332	279.878	11834.1	4936.24	2199.6	3490
FKBA_ECOLI	P45523	fkpA	b3347	270	28882	3.937	3532	3102	782.097	8845.78	5679.29	1459.77	3476
ETTA_ECOLI	P0A9W3	ettA	b4391	555	62443		2709.5		843.751	7935.91	2571.22	1706.07	3470
ARGB_ECOLI	P0A6C8	argB	b3959	258	27160		1613	1736	306.303	6785.62	6390.85	2380.43	3454
TRPGD_ECOLI	P00904	trpGD	b1263	531	56870		537			18609	1025.42	1224.49	3452
PUR9_ECOLI	P15639	purH	b4006	529	57329		2421	2560	72.0749	11615.1	2728.14	2613.27	3428
MIPA_ECOLI	P0A908	mipA	b1782	248	27831		350	5738	525.473	10841.3	3327.89	1453.68	3421
BCCP_ECOLI	P0ABD8	accB	b3255	156	16687		4055	5637	624.711	1746.74	2573.68	1708.82	3419
PUR5_ECOLI	P08178	purM	b2499	345	36854		2511	2891	21.6767	12157.6	2544.37	2451.97	3412
PUUE_ECOLI	P50457	puuE	b1302	421	44729			291		26228.3	41.4338	110.153	3357
PTGCB_ECOLI	P69786	ptsG	b1101	477	50677		2394	3454	337.454	6888.24	2775.14	2545.5	3343
CYDA_ECOLI	P0ABJ9	cydA	b0733	522	58205	485.087	1171.5	615	1123.49	3666.14	344.42	486.265	3340
METF_ECOLI	P0AEZ1	metF	b3941	296	33103		3170	2849	141.863	4422.72	4385.38	2509.09	3332
KBP_ECOLI	P0ADE6	kbp	b2665	149	16063		3178		242.288	11904.9	1856.56	1703.55	3327
GPMI_ECOLI	P37689	gpmI	b3612	514	56194	102.283	4822		356.01	7192.73	2655.66	1469.11	3304
SYD_ECOLI	P21889	aspS	b1866	590	65913	182.294	2825	1908	955.06	7484.14	2271.76	1185.39	3295
YDFG_ECOLI	P39831	ydfG	b1539	248	27249	126.723	4089	3017	676.241	6250.18	1891.07	1553.56	3262
GREA_ECOLI	P0A6W5	greA	b3181	158	17641		3099.5	1510	973.371	8424.73	2448.97	1520.84	3243
PLIG_ECOLI	P76002	pliG	b1178	133	14906			6872	534.915	11980.1	484.717	345.221	3220
NFSB_ECOLI	P38489	nfsB	b0578	217	23905		3593	2448		6908.4	1503.35	1724.99	3152
PFKA_ECOLI	P0A796	pfkA	b3916	320	34842	125.932	3203	2811	1241.54	4897.81	1448.21	1236.37	3138
ACCA_ECOLI	P0ABD5	accA	b0185	319	35242		3066	1800	1004.46	3514.17	3825.18	1476.17	3130
GLPQ_ECOLI	P09394	glpQ	b2239	358	40843			31	3777.9	51.2408	164.192	10.2508	3113
ENTB_ECOLI	P0ADI4	entB	b0595	285	32554			62	1.57798	28845	242.579	430.689	3098
PPSA_ECOLI	P23538	ppsA	b1702	792	87435	115.188	1038	1434	2511.43	4160.83	1157.69	983.201	3094
DSBA_ECOLI	P0AEG4	dsbA	b3860	208	23105	8.972	3895.5	2628	630.223	11738.2	4137.96	632.774	3083
KATG_ECOLI	P13029	katG	b3942	726	80024	16.233	5056.5	1908	1679.38	2086.52	2199.3	1316.05	3082
FABH_ECOLI	P0A6R0	fabH	b1091	317	33515	84.754	2637.5	1564	344.885	15633.9	2120.37	1289.21	3057
CYSI_ECOLI	P17846	cysI	b2763	570	63998		2931	2569		3325.05	3011.38	1833	3044
FLIC_ECOLI	P04949	fliC	b1923	498	51295			157	3655.74	409.34	3.05372	14.2053	3041
YAJG_ECOLI	P0ADA5	yajG	b0434	192	20950	9.556	1654.5	2277	631.061	7959.77	4571.79	2240.66	3027
CLPB_ECOLI	P63284	clpB	b2592	857	95585	115.102	1984	1421	2597.16	6211.95	119.613	205.984	3014
ARTI_ECOLI	P30859	artI	b0863	243	26930		4641	2088	299.358	7932.76	1926.86	1381.87	2992
YBIS_ECOLI	P0AAX8	ybiS	b0819	306	33325	9.515	3868.5	1558	278.01	10910.3	3469.34	1770.75	2965
YEBF_ECOLI	P33219	yebF	b1847	118	12962		4905.5	3848		1809.38	1716.22	1071.66	2958
ALDA_ECOLI	P25553	aldA	b1415	479	52273	125.054		1620	59.8384	7322.48	3501.37	2089.46	2951
DEOB_ECOLI	P0A6K6	deoB	b4383	407	44370	186.799	1418.5	1012	1388.3	7180.64	1012.23	1037.67	2941
CRL_ECOLI	P24251	crl	b0240	133	15655		2539	5379	185.269	8212.18	1959.74	1048.43	2936
PPNP_ECOLI	P0C037	ppnP	b0391	94	10234	102.751			222.412	10043.8	1345	1864.26	2932
ERPA_ECOLI	P0ACC3	erpA	b0156	114	12100	199.339	2357.5	4534	31.9637	3786.52	3607.42	786.6	2922
UBIK_ECOLI	Q46868	ubiK	b3042	96	11276		1007.5		1539.74	7383.48	1520.14	808.189	2922
USPG_ECOLI	P39177	uspG	b0607	142	15935	80.329	3620	789	2014.5	1846.52	1173.68	1182.1	2917
CYSN_ECOLI	P23845	cysN	b2751	475	52558	3.897	3125.5	3066		10166.8	1519.85	1664.4	2899
YIHD_ECOLI	P0ADP9	yihD	b3858	89	10273	32.459	3979	1585	1927.04	1966.14	2511.41	718.075	2896
HDEB_ECOLI	P0AET2	hdeB	b3509	108	12043	7.761	5468.5	5467	1359.3	3516.13	74.9764	421.103	2894
MOAB_ECOLI	P0AEZ9	moaB	b0782	170	18665		3983.5	1774	518.262	3514.82	2559.58	1824.92	2893
RECA_ECOLI	P0A7G6	recA	b2699	353	37973		1814.5	2926	1153.31	4742.14	1514.48	1526.72	2883
TORT_ECOLI	P38683	torT	b0994	342	37865			4	1418.5				2876
FABF_ECOLI	P0AAI5	fabF	b1095	413	43046	73.676	1630.5	1598	1087.75	7580.01	1916.61	1817.32	2871
TOLB_ECOLI	P0A855	tolB	b0740	430	45956	3.359	4243	2491	574.354	5857.57	1689.91	2276.55	2859
DEGP_ECOLI	P0C0V0	degP	b0161	474	49354		2153	1601	176.13	9054.94	3337.92	1798.16	2858
ACCC_ECOLI	P24182	accC	b3256	449	49321		2471.5	1951	1144.6	5195.98	1810.29	1334.27	2857
YCII_ECOLI	P0AB55	yciI	b1251	98	10602	93.78	5320	2149	607.121	6350.52	2115.61	511.741	2852
HSLU_ECOLI	P0A6H5	hslU	b3931	443	49594	150.698	1323	1426	1683.12	3468.74	1367.04	1163.94	2849
TATA_ECOLI	P69428	tatA	b3836	89	9664	297.63	497.5	2926	747.61	376.473	2476.99	953.443	2843
YEBC_ECOLI	P0A8A0	yebC	b1864	246	26423	162.088	2226	2970	573.397	6608.05	792.318	1418.8	2839
BAME_ECOLI	P0A937	bamE	b2617	113	12302			1917	429.842		2725.28	1986.53	2839
HISX_ECOLI	P06988	hisD	b2020	434	46110		1388	1353	65.1024	12577.1	3447.25	1644.27	2838
CLPX_ECOLI	P0A6H1	clpX	b0438	424	46356		2314	2475	468.251	5629.77	3250.98	1471.61	2801
YGEY_ECOLI	P65807	ygeY	b2872	403	44804			12	2064.77		10.0044		2797
YCAC_ECOLI	P21367	ycaC	b0897	208	23100		2740.5	1483		10747	1883.61	852.47	2795
SYGA_ECOLI	P00960	glyQ	b3560	303	34774		2873.5	1790	202.424	12967.1	1659.89	1117.48	2791
TCYP_ECOLI	P77529	tcyP	b1729	463	48662		1458		26.7833	10536.4	2229.57	1854.83	2771
GLRX2_ECOLI	P0AC59	grxB	b1064	215	24350		2345.5	2912	342.797	9986.26	2665.85	781.319	2764
SYA_ECOLI	P00957	alaS	b2697	876	96032	86.147	2687	1795	703.133	5192.93	1948.29	1868.23	2757
PCKA_ECOLI	P22259	pckA	b3403	540	59643		2138.5		1495.46	2481.86	1147.23	1136.18	2751
PROQ_ECOLI	P45577	proQ	b1831	232	25893	166.482	1940.5	2396	602.674	2014.84	2318.21	1662.55	2741
SYL_ECOLI	P07813	leuS	b0642	860	97234	96.516	3014	2074	504.799	6063.68	1846.36	1597.88	2728
6PGL_ECOLI	P52697	pgl	b0767	331	36308		2319.5	2076	374.481	9846.71	1801.83	1381.64	2725
PHOP_ECOLI	P23836	phoP	b1130	223	25535		2051.5	1331	683.443	8055.86	2966.84	1103.95	2707
GHRB_ECOLI	P37666	ghrB	b3553	324	35396	53.84	2763	1988	364.785	8565.48	1787.71	1917.72	2701
HDHA_ECOLI	P0AET8	hdhA	b1619	255	26779		1450	1152	1331.97	14027	197.023	340.515	2686
IVY_ECOLI	P0AD59	ivy	b0220	157	16872		2030.5	2267	948.144	6792.05	1704.36	1029.8	2678
YEED_ECOLI	P33014	yeeD	b2012	75	8148			2008		1657.08	3406.73	1749.53	2665
YGIW_ECOLI	P0ADU5	ygiW	b3024	130	14011		1697.5	2776		8228.2	1668.81	1150.78	2659
HINT_ECOLI	P0ACE7	hinT	b1103	119	13241	73.177	5730	2098	580.268	645.554	1990.37	1213.55	2643
USPE_ECOLI	P0AAC0	uspE	b1333	316	35707	87.363	1521.5	941	1268.68	9393.09	1445.24	858.973	2642
PGM_ECOLI	P36938	pgm	b0688	546	58361	98.608	2003.5	1172	1121.43	6240.05	1344.33	1275.56	2623
PUR4_ECOLI	P15254	purL	b2557	1295	141403	39.44	3248.5	1417	24.4633	9920.03	2456.27	1846.47	2619
YDHR_ECOLI	P0ACX3	ydhR	b1667	101	11288	70.832	3277.5	2425	50.6414	8940.45	2912.44	980.184	2603
HIS7_ECOLI	P06987	hisB	b2022	355	40278		2226	1721	147.401	8407.95	2793.9	1481.43	2594
ACRA_ECOLI	P0AE06	acrA	b0463	397	42197		1434	1295	848.21	6155.73	2423.4	1458.57	2586
YCCA_ECOLI	P0AAC6	yccA	b0970	219	23363			3556		3456.98			2582
AK3_ECOLI	P08660	lysC	b4024	449	48532		1573	2887	135.477	171.318	3720.21	2538.96	2572
LON_ECOLI	P0A9M0	lon	b0439	784	87438	158.851	2319	1485	814.285	4412.7	1139.16	1103.53	2562
CYOD_ECOLI	P0ABJ6	cyoD	b0429	109	12029	114.088		4458			136.101		2559
IF2_ECOLI	P0A705	infB	b3168	890	97350		3147	2855		5055.23	3047.25	231.02	2544
YRAK_ECOLI	P43319	yraK	b3145	363	38535			6	1250.33				2536
TSX_ECOLI	P0A927	tsx	b0411	294	33589		273	3927	1118.12	5798.41	1328.87	929.286	2534
YAHK_ECOLI	P75691	yahK	b0325	349	37978		2218.5	2250		4756.19	1473.82	1636	2533
SYY_ECOLI	P0AGJ9	tyrS	b1637	424	47527		1779.5	1834	506.645	5217.11	2277.5	1762.97	2532
ASNA_ECOLI	P00963	asnA	b3744	330	36651			794	1535.94	4908.27	1765.86	563.057	2530
MINE_ECOLI	P0A734	minE	b1174	88	10235		2249	1970	1018.54	3644.24	2057.31	1028.11	2524
ARLY_ECOLI	P11447	argH	b3960	457	50318		1663	1878	204.263	6962.54	2883.05	1660.9	2520
YCHF_ECOLI	P0ABU2	ychF	b1203	363	39667		1943	1907	389.179	6784.42	2762.01	1232.93	2494
MANB_ECOLI	P24175	manB	b2048	456	50463				615.494				2494
CNOX_ECOLI	P77395	cnoX	b0492	284	31791	127.561	2780		323.582	3117.41	2691.98	1008.39	2491
AHPF_ECOLI	P35340	ahpF	b0606	521	56177		1258.5	1554	885.201	5078.21	2434.98	1352.18	2490
PYRH_ECOLI	P0A7E9	pyrH	b0171	241	25970	136.925	1985	2531	514.421	3317.32	709.564	1748.51	2476
CATE_ECOLI	P21179	katE	b1732	753	84163	149.12	4338	1967		4421.2	1180.47	124.845	2474
ALF1_ECOLI	P0A991	fbaB	b2097	350	38109	4.555	6035.5	2753	260.12	7902.91	2159.72	77.4631	2463
PURU_ECOLI	P37051	purU	b1232	280	31935		1501	2324	380.084	3873.78	2304.37	1998.29	2463
MCBA_ECOLI	P0AAX6	mcbA	b0806	86	8896	1.64		128			6801.38		2461
FTSH_ECOLI	P0AAI3	ftsH	b3178	644	70708	83.183	1694.5	1124	660.293	6539.64	2236.13	1462.53	2458
HCHA_ECOLI	P31658	hchA	b1967	283	31190	31.362	2221	1879	846.43	12962.7	627.909	582.972	2451
CLPA_ECOLI	P0ABH9	clpA	b0882	758	84207	197.673	2290	2420	819.689	2450.48	529.644	613.351	2445
MTNN_ECOLI	P0AF12	mtnN	b0159	232	24354		1239		363.16	3724.31	2179.6	2108.63	2440
TALA_ECOLI	P0A867	talA	b2464	316	35659		2010.5	1399	11.6211	13486.7	1446.18	1122.14	2438
YOEI_ECOLI	C1P606	yoeI	b4678	20	2242			2495					2437
YHBY_ECOLI	P0AGK4	yhbY	b3180	97	10784	136.661	2942	2765	206.724	5216.78	281.3	1393.93	2432
YHJE_ECOLI	P37643	yhjE	b3523	440	47208			2380		8636.94	467.373	1098.06	2432
YCCJ_ECOLI	P0AB14	yccJ	b1003	75	8524	108.101	2906.5	2670	20.6268	2592.98	2564.99	1607.55	2429
PYRG_ECOLI	P0A7E5	pyrG	b2780	545	60374		1408.5	1874	917.296	5565.72	960.169	1484.05	2426
RIR1_ECOLI	P00452	nrdA	b2234	761	85775	251.1	1596.5	904		2976.12	588.556	1048.48	2396
YGIN_ECOLI	P0ADU2	ygiN	b3029	104	11532		2691	2417	1566.14	1888.79	609.896	396.411	2396
SYI_ECOLI	P00956	ileS	b0026	938	104297	64.061	2261	2270	407.154	3889.25	2166.22	1743.21	2392
YAGU_ECOLI	P0AAA1	yagU	b0287	204	22967			2520	1173.05		650.706	647.527	2372
YEAD_ECOLI	P39173	yeaD	b1780	294	32666		629	1683	1072.82	4645.07	2161.75	1149.7	2350
ASPG2_ECOLI	P00805	ansB	b2957	348	36851			27	2880.62	13.6131	4.71134	1.20084	2343
HCXB_ECOLI	P30178	hcxB	b0801	361	38897	55.45	2565		21.3319	7023.55	1634	1745.33	2342
RPE_ECOLI	P0AG07	rpe	b3386	225	24554		3065.5	1654	666.32	8883.36	524.083	515.358	2341
POTF_ECOLI	P31133	potF	b0854	370	40840		2873.5	1061	1.7661	6720.04	3028.87	1275.56	2334
G6PD_ECOLI	P0AC53	zwf	b1852	491	55704	113.158	1823	1928	492.06	5612.78	1233.79	1271.21	2330
YDJA_ECOLI	P0ACY1	ydjA	b1765	183	20059	29.847	2421.5	1300	845.82	5647.64	2013.43	1238.86	2325
MAP1_ECOLI	P0AE18	map	b0168	264	29331	124.971	2205	2117	273.373	2709.98	1478.51	1682.16	2318
RBFA_ECOLI	P0A7G2	rbfA	b3167	133	15154	83.677	2006.5	1133	970.998	4669.58	1534.53	1057.07	2315
EFPL_ECOLI	P0A6N8	yeiP	b2171	190	21533	113.635	1125	1752	264.876	2833.08	3519.1	1517.49	2298
THIC_ECOLI	P30136	thiC	b3994	631	70850		1975.5	2352					2298
YOAB_ECOLI	P0AEB7	yoaB	b1809	114	12493		1908	3408	388.386	8472.11	1854.17	221.412	2296
TYRB_ECOLI	P04693	tyrB	b4054	397	43538		2399.5	1747	64.9988	6468.83	1769.67	1611.65	2290
SYM_ECOLI	P00959	metG	b2114	677	76255	79.581	2053.5	1864	319.937	5232.91	2082.28	1436.99	2286
SYV_ECOLI	P07118	valS	b4258	951	108192	103.936	1501.5	1751	442.795	5281.49	1719.45	1380.35	2275
CODA_ECOLI	P25524	codA	b0337	427	47591		2820	2303	27.7905	5612.45	3065.33	809.641	2270
RF2_ECOLI	P07012	prfB	b2891	365	41251			1732	273.822	7130.31	1681.73	1270.59	2236
GLMM_ECOLI	P31120	glmM	b3176	445	47544	146.558	1481	1268	572.263	4137.3	1087.45	1268.67	2234
YCDY_ECOLI	P75915	ycdY	b1035	184	20724		1103	1195	220.824	15611	678.363	696.979	2234
DCRB_ECOLI	P0AEE1	dcrB	b3472	185	19787	5.115	1846	1413	998.493	4315.75	2175.91	1426.78	2232
GSTA_ECOLI	P0A9D2	gstA	b1635	201	22868		2329		718.302	6038.41	685.034	731.154	2218
IBPA_ECOLI	P0C054	ibpA	b3687	137	15774	217.956		666	1329.96	605.486	363.418	208.76	2217
LGUL_ECOLI	P0AC81	gloA	b1651	135	14920	98.724	1284	2525	1204.39	1488	1966.42	448.87	2215
PTA_ECOLI	P0A9M8	pta	b2297	714	77172	62.472	1393	1157	1189.84	3296.4	1148.45	1372.03	2214
APT_ECOLI	P69503	apt	b0469	183	19859		1929.5	2029	290.466	3912.45	3061.35	1091.46	2205
SECG_ECOLI	P0AG99	secG	b3175	110	11365		925	2964	216.016	1521.67	2474.87	2047.52	2203
MLAC_ECOLI	P0ADV7	mlaC	b3192	211	23963	2.133	3189.5	1923	438.352	8396.84	1567.4	883.291	2193
TRPE_ECOLI	P00895	trpE	b1264	520	57494		214	1153		11708.8	1089.99	1097.49	2188
AROK_ECOLI	P0A6D7	aroK	b3390	173	19538		1297.5	2458	604.546	3211.43	2111.6	1202.42	2185
GLF_ECOLI	P37747	glf	b2036	367	42966	192.91	1825	1796		2645.6	836.293	674.926	2180
DHSC_ECOLI	P69054	sdhC	b0721	129	14299			3647	886.589		860.106	266.37	2180
YAGN_ECOLI	P71297	yagN	b0280	146	15815			2224					2173
OMPR_ECOLI	P0AA16	ompR	b3405	239	27354	80.769	1426	865	1466.57	3823.99	827.863	706.389	2168
YGGE_ECOLI	P0ADS6	yggE	b2922	246	26635	2.968	2354	1776	955.692	9302.56	948.129	482.401	2166
FUCM_ECOLI	P0AEN8	fucU	b2804	140	15473	5.008		723	590.154	14936.7	265.456		2165
YDIH_ECOLI	P64476	ydiH	b1685	62	7266	253.529		2849	4.6667	705.645	569.236		2163
FER_ECOLI	P0A9R4	fdx	b2525	111	12331		1790	1374	42.6351		2742	1738.33	2151
YGFZ_ECOLI	P0ADE8	ygfZ	b2898	326	36094		1970.5	1708	197.466	6448.35	1610.07	1327.61	2145
DUT_ECOLI	P06968	dut	b3640	152	16287	119.921	813	1435	245.298	193.498	3161.15	1946.59	2127
GADE_ECOLI	P63204	gadE	b3512	175	20599	133.248		552					2126
PEPB_ECOLI	P37095	pepB	b2523	427	46180	49.951	3362.5	1370	542.268	4871.45	3154.54	120.279	2123
ILVB_ECOLI	P08142	ilvB	b3671	562	60441	14.499	2945	1990	19.2459	7290.77	1822.62	1426.79	2120
FOLD_ECOLI	P24186	folD	b0529	288	31044		847.5	1311	306.078	8020.45	1860.8	1356.54	2120
AG43_ECOLI	P39180	flu	b2000	1039	106825	2.273		123	28.7529	15077.2	59.4647	2035.45	2119
PPIA_ECOLI	P0AFL3	ppiA	b3363	190	20431		2971	1179	134.829	2690.04	2576.35	1379.48	2096
PAND_ECOLI	P0A790	panD	b0131	126	13834			5227	116.341		664.579		2094
SYH_ECOLI	P60906	hisS	b2514	424	47029	75.695	1793	1118	459.003	5316.68	1889	1184.18	2092
TYRA_ECOLI	P07023	tyrA	b2600	373	42043	12.826	374	561	29.0186	20113.5	1416.01	746.055	2089
YIFL_ECOLI	P0ADN6	yifL	b4558	67	7177			2282	213.769	138.005	2754.1	1781.14	2087
AMPN_ECOLI	P04825	pepN	b0932	870	98919	133.679	1593	1248	282.753	6295.29	1296.18	899.294	2085
TRPC_ECOLI	P00909	trpC	b1262	453	49492		1262	840	1.57737	15168.7	803.82	783.955	2081
BAMA_ECOLI	P0A940	bamA	b0177	810	90553		717	1512	445.005	5923.58	2028.84	1329.52	2069
SYQ_ECOLI	P00962	glnS	b0680	554	63478	67.294	2427.5	1605	436.595	4651.06	999.084	1268.07	2067
YJEI_ECOLI	P0AF70	yjeI	b4144	117	11958		318	3049	265.788		822.344	2047.57	2060
YIBN_ECOLI	P0AG27	yibN	b3611	143	15596	12.9	1200.5	1241	905.781	3395.86	1372.24	1891.92	2054
YGGL_ECOLI	P38521	yggL	b2959	108	12881		1904.5	2486	241.241	1468.61	2920.52	1163.82	2047
SPEA_ECOLI	P21170	speA	b2938	658	73898		1651.5	1823	222.09	6663.72	1294.77	1244.83	2046
OSMB_ECOLI	P0ADA7	osmB	b1283	72	6948			1573	32.1369	427.849	4074.4	1648.37	2045
GUAC_ECOLI	P60560	guaC	b0104	347	37384	67.478	927	3013	314.946	3611.02	1144.68	1679.43	2038
HIS8_ECOLI	P06986	hisC	b2021	356	39360	20.736	2158	1453	75.558	5987.31	2202.85	1699.89	2033
CMPDT_ECOLI	P0A9J8	pheA	b2599	386	43111		781	862	226.292	8585.85	1583.73	1466.86	2022
MSCL_ECOLI	P0A742	mscL	b3291	136	14957		561	2481	560.316	2914.89	1408.87	1574.62	2019
ARGE_ECOLI	P23908	argE	b3957	383	42347	12.742	1005	1444	25.1527	6892.27	2144.5	2228.51	2018
YFGD_ECOLI	P76569	yfgD	b2495	119	13399		2317	2194	210.288	2919.8	2244.45	1065.52	2017
SUHB_ECOLI	P0ADG4	suhB	b2533	267	29172		1328	1591	875.298	1584.96	1438.66	1258.93	2004
OTC1_ECOLI	P04391	argI	b4254	334	36907		2407	2562		3349.56	804.682	895.672	1997
MALE_ECOLI	P0AEX9	malE	b4034	396	43388		3822	682	304.855	1006.74	2141.64	1171.7	1996
RPOS_ECOLI	P13445	rpoS	b2741	330	37972		622	10222	1.72703	349.162	219.41	342.53	1993
HIS5_ECOLI	P60595	hisH	b2023	196	21653		1147	1212	59.2607	10790.2	1575.21	905.177	1987
NLPA_ECOLI	P04846	nlpA	b3661	272	29424	2.178	2420.5	2248	39.92	7993.43	1866.53	1097.06	1972
ACCD_ECOLI	P0A9Q5	accD	b2316	304	33322		1493	2475	580.922	2401.03	1660.29	971.431	1970
IBPB_ECOLI	P0C058	ibpB	b3686	142	16093	15.185		138	2279.76		20.3215	12.3061	1970
NUSB_ECOLI	P0A780	nusB	b0416	139	15689		3051.5	1081	711.083	3235.94	1085.54	645.961	1967
OPGG_ECOLI	P33136	mdoG	b1048	511	57912		2400		296.542	4556.07	992.562	1047.84	1967
PUR2_ECOLI	P15640	purD	b4005	429	45940		1912	1372	9.48181	4732.66	2115.15	1483.61	1965
METJ_ECOLI	P0A8U6	metJ	b3938	105	12141	96.378	2467	2317	321.026	2727.84	989.899	908.881	1961
CYOB_ECOLI	P0ABI8	cyoB	b0431	663	74368		3239	2179	322.855	3586.83	956.536	708.1	1951
MAO2_ECOLI	P76558	maeB	b2463	759	82417	46.601	1676.5	1019	1114.08	3276.68	468.822	1119.61	1942
DLHH_ECOLI	P56262	ysgA	b3830	271	29425		758.5	1063	15.5279	14743.9	681.531	701.155	1939
PANC_ECOLI	P31663	panC	b0133	283	31598	53.307	1441.5	1425	562.775	5684.24	1285.75	1018.45	1924
DEOC_ECOLI	P0A6L0	deoC	b4381	259	27734		1289	636	1244.65	1268.6	1162.15	973.69	1900
YEBV_ECOLI	P64503	yebV	b1836	78	8753		2015	2582		2703.12	1368.98	755.412	1897
SLP_ECOLI	P37194	slp	b3506	188	20964		832	1270	817.013	7269.53	552.036	697.524	1894
PEPQ_ECOLI	P21165	pepQ	b3847	443	50176	49.867	1608	1223	197.4	8290.62	1238.7	1073.7	1893
METAS_ECOLI	P07623	metAS	b4013	309	35727		1264		0.558337	3553.82	2687.2	1385.62	1889
BAMC_ECOLI	P0A903	bamC	b2477	344	36842		1269.5	1103	348.179	3785.54	1753.49	1497.22	1889
MSRB_ECOLI	P0A746	msrB	b1778	137	15451	60.858	1706	2643	424.88	1050.86	1300.66	1362	1887
CHEZ_ECOLI	P0A9H9	cheZ	b1881	214	23976			37	1387.7		1.73484		1887
F16PA_ECOLI	P0A993	fbp	b4232	332	36834		1193	1028	1042.49	3118.17	943.889	864.349	1876
GYRA_ECOLI	P0AES4	gyrA	b2231	875	96964	68.835	1835	1407	365.989	5394.68	750.436	1108.69	1865
PPIC_ECOLI	P0A9L5	ppiC	b3775	93	10232	7.764	2797.5	1330	423.4	6217.39	1087.64	955.344	1860
YIBT_ECOLI	Q2M7R5	yibT	b4554	69	7995			983	996.142	2951.5	642.29	890.87	1860
RNE_ECOLI	P21513	rne	b1084	1061	118197		1674	1061	437.724	4053.31	847.713	1425.88	1854
GALM_ECOLI	P0A9C3	galM	b0756	346	38190	48.021	1219	1015	974.738	3584.87	1240.1	887.934	1848
YDGA_ECOLI	P77804	ydgA	b1614	502	54689		2259	871	281.608	4955.87	1214.62	1126.74	1848
FOLX_ECOLI	P0AC19	folX	b2303	120	14082		1510	2140	400.071	3972.48	1181.89	979.391	1843
AROA_ECOLI	P0A6D3	aroA	b0908	427	46096		1185	1636	83.318	4090.35	2056.46	1434.46	1834
NUOCD_ECOLI	P33599	nuoC	b2286	596	68236	32.453	2309.5	1164	929.098	2502.56	935.28	868.721	1833
YGAM_ECOLI	P0ADQ7	ygaM	b2672	109	11847		421	4734			500.601	685.916	1830
SURA_ECOLI	P0ABZ6	surA	b0053	428	47284	6.869	2430.5	1291	282.717	7599.84	1553.99	789.617	1817
MIOC_ECOLI	P03817	mioC	b3742	147	15808		984.5	953	42.8839	880.427	4169.63	1541.09	1811
YCHN_ECOLI	P0AB52	ychN	b1219	117	12693		1474.5	1120	668.487		2021.26	567.242	1810
GYRB_ECOLI	P0AES6	gyrB	b3699	804	89950	147.49	1100	1276	371.643	2720	842.457	933.983	1807
CYSH_ECOLI	P17854	cysH	b2762	244	27976		1397.5	1579		3811.25	1860.83	829.321	1807
LPW_ECOLI	P0AD92	trpL	b1265	14	1723			1842					1800
BAMD_ECOLI	P0AC02	bamD	b2595	245	27829		1083.5	2233	538.199	2042.4	1371.51	1088.89	1790
TKT2_ECOLI	P33570	tktB	b2465	667	73043	77.395	2337.5	1215	6.91665	7863.25	753.547	707.604	1781
RCSF_ECOLI	P69411	rcsF	b0196	134	14163			1180	646.785	1837.16	778.624	1393.37	1781
YEJL_ECOLI	P0AD24	yejL	b2187	75	8288	94.827		1749	567.015		298.776	784.122	1776
HSLO_ECOLI	P0A6Y5	hslO	b3401	292	32534	81.892	1123	952	233.201	3443.25	2362.64	1120.33	1770
ILVN_ECOLI	P0ADF8	ilvN	b3670	96	11106			1617	35.5519	4906.96	1075.02	1461.39	1767
BTUE_ECOLI	P06610	btuE	b1710	183	20470		2410.5	998	88.1202	6517.52	1158.19	832.283	1765
PTND_ECOLI	P69805	manZ	b1819	283	30955		1287	1997	791.109	4412.38	341.198	562.962	1759
YFCZ_ECOLI	P0AD33	yfcZ	b2343	94	10318			1233	657.489		1921.01	451.454	1752
GLNB_ECOLI	P0A9Z1	glnB	b2553	112	12425	83.224	2018.5	2073	426.087	1102.69	1275.75	772.334	1743
PDXJ_ECOLI	P0A794	pdxJ	b2564	243	26384		3028	1057	415.841	2640.37	644.866	896.741	1735
GCSH_ECOLI	P0A6T9	gcvH	b2904	129	13811		2051	4002	83.7426	312.624	647.871	1198.97	1734
PTNC_ECOLI	P69801	manY	b1818	266	27636	197.264	847.5	2026	106.109		109.811	561.439	1730
ILVH_ECOLI	P00894	ilvH	b0078	163	17977		1685.5	1131	79.1245	5804.51	1532.83	1031.32	1729
FEPA_ECOLI	P05825	fepA	b0584	746	82107			32	3.14157	15589.2	373.866	229.609	1726
BOLA_ECOLI	P0ABE2	bolA	b0435	105	11994	82.072	2351	2040	241.69	2826.43	279.326	981.424	1725
YCFP_ECOLI	P0A8E1	ycfP	b1108	180	21226	51.647	1454	1110	959.721	3369.28	792.698	595.528	1721
PURT_ECOLI	P33221	purT	b1849	392	42434		960	1987	10.5039	3558.94	2378.61	1195.44	1714
DADA_ECOLI	P0A6J5	dadA	b1189	432	47607		350	181	2193.89	357.354	50.6621	231.415	1712
CPXR_ECOLI	P0AE88	cpxR	b3912	232	26312	33.164	2074	1543	341.911	5514.63	933.452	841.634	1711
YCCU_ECOLI	P75874	yccU	b0965	137	14701	24.635	1748	1221	186.077	4283.5	1847.44	1325.99	1709
RL31B_ECOLI	P0A7N1	ykgM	b0296	87	9920			2318		5845.15	2.53345		1709
METC_ECOLI	P06721	metC	b3008	395	43212		1904	1256	3.1	3489.44	2127.83	1151.29	1705
HFLK_ECOLI	P0ABC7	hflK	b4174	419	45545	67.602	1261.5	1048	317.736	3778.46	1349.36	1216.3	1702
ARGC_ECOLI	P11446	argC	b3958	334	35952		556	1076	27.9479	6895.54	1717.71	1311.85	1702
FIU_ECOLI	P75780	fiu	b0805	760	81960			54		12021.5	202.071	261.43	1697
NARL_ECOLI	P0AF28	narL	b1221	216	23927		1232.5	1224	323.068	5265.15	1239.48	961.009	1696
DHSD_ECOLI	P0AC44	sdhD	b0722	115	12868		363	2508	1219.68		29.3636	245.169	1689
KHSE_ECOLI	P00547	thrB	b0003	310	33624		658	2287	384.987	5487.17	594.087	914.194	1685
THIG_ECOLI	P30139	thiG	b3991	256	26896		1635	1502					1685
APBC_ECOLI	P0AF08	mrp	b2113	369	39938		1252	1391	498.866	1677.89	1316.65	1236.49	1679
HPRT_ECOLI	P0A9M2	hpt	b0125	178	20115		1784.5	1120	431.616	3555.57	1284.56	773.618	1652
RNB_ECOLI	P30850	rnb	b1286	644	72491		810	2002	276.726	3500.77	1260.44	1158.34	1650
SYK2_ECOLI	P0A8N5	lysU	b4129	505	57827	26.853	121.5	315	2049.27	1338.54	493.184	345.716	1647
GSTB_ECOLI	P0ACA7	gstB	b0838	208	23713	106.978	1965		240.228	1783.34	626.532	852.721	1644
WZZB_ECOLI	P76372	wzzB	b2027	326	36455		930.5		151.078	3632.48	1637.39	1229.2	1643
YEAG_ECOLI	P0ACY3	yeaG	b1783	644	74480		1773	1047		4097	518.622	1042.87	1638
OPDA_ECOLI	P27298	prlC	b3498	680	77167		1321.5	908	390.932	4797.69	1349.65	832.94	1637
YGDI_ECOLI	P65292	ygdI	b2809	75	8174			1606		3.70242	1446.25	1406.68	1635
HLDE_ECOLI	P76658	hldE	b3052	477	51051		1088.5		577.994	3947.64	801.679	715.211	1628
GLPA_ECOLI	P0A9C0	glpA	b2241	542	58958				795.117		14.2263		1619
DAPB_ECOLI	P04036	dapB	b0031	273	28757	50.366	1853	1990	120.969	2183.69	3081.78	402.57	1616
GSHB_ECOLI	P04425	gshB	b2947	316	35561		1266	1288	330.918	4349.95	1278.93	876.368	1616
HEM2_ECOLI	P0ACB2	hemB	b0369	324	35625		2658.5	1093	295.722	4550.73	440.134	643.204	1604
RISA_ECOLI	P0AFU8	ribC	b1662	213	23445		836.5	1072	417.659	6502.38	746.275	786.695	1601
SUFA_ECOLI	P77667	sufA	b1684	122	13300			359		8957.77	395.454	511.214	1601
HIS6_ECOLI	P60664	hisF	b2025	258	28454		975	989	214.428	6382.33	1028.6	971.844	1593
THIE_ECOLI	P30137	thiE	b3993	211	23015		1725	1199					1589
IBAG_ECOLI	P0A9W6	ibaG	b3190	84	9452	102.55	1873.5		74.9246	4115.95	498.84	663.446	1584
BAMB_ECOLI	P77774	bamB	b2512	392	41887		1161	1064	556.097	3551.75	962.337	849.169	1580
ASNB_ECOLI	P22106	asnB	b0674	554	62659		1253	1344	270.189	5162.21	1153.98	759.011	1578
RMLA1_ECOLI	P37744	rfbA	b2039	293	32694		2065	1372		3902.97	635.257	624.568	1571
YIAF_ECOLI	P0ADK0	yiaF	b3554	236	25663	0.202	862	1151	699.62	3708.95	1714.24	976.976	1570
YJDJ_ECOLI	P39274	yjdJ	b4127	90	10468	99.536		375					1570
PTKC_ECOLI	P69831	gatC	b2092	451	48365			3222		725.787	580.379	880.35	1567
YCIN_ECOLI	P0AB61	yciN	b1273	83	9386	88.954	1020	674	971.514	984.181	679.683	610.065	1565
NUOA_ECOLI	P0AFC3	nuoA	b2288	147	16457	109.877	438	1083	671.185		436.559		1562
AMPP_ECOLI	P15034	pepP	b2908	441	49815	103.99	1188	870	354.517	4384.71	616.715	611.21	1551
FRDA_ECOLI	P00363	frdA	b4154	602	65972		136.5	141	2105.71	220.363	36.5522	112.442	1542
CUSB_ECOLI	P77239	cusB	b0574	407	44305		290	6			2333.22	1336.86	1521
YEEN_ECOLI	P0A8A2	yeeN	b1983	238	25867	47.252	583	1618	420.934	1652.07	2097.8	951.727	1520
AMPA_ECOLI	P68767	pepA	b4260	503	54880		1146	1308	348.313	3442.38	1075.51	919.109	1516
ACUI_ECOLI	P26646	acuI	b3253	324	34724		850		438.529	3943.83	1096.54	695.487	1512
YQHD_ECOLI	Q46856	yqhD	b3011	387	42097	5.143	730	309	755.023	2141.21	1051.82	1660.89	1511
RPOD_ECOLI	P00579	rpoD	b3067	613	70263		1673.5	2284	101.363	2623.15	648.017	1020.03	1509
SLYA_ECOLI	P0A8W2	slyA	b1642	144	16353		963.5	925	1003.82	2030.74	785.249	464.001	1509
FUMB_ECOLI	P14407	fumB	b4122	548	60105			21	1105.46		15.3272		1506
RRAA_ECOLI	P0A8R0	rraA	b3929	161	17360	1.387	1491	1630	458.412		1558.9	877.729	1504
PHOL_ECOLI	P0A9K3	ybeZ	b0660	346	39039	56.629	1277	885	186.631	5916.07	734.067	881.134	1502
LPIV_ECOLI	P03061	ivbL	b3672	32	3206			1526					1491
P5CR_ECOLI	P0A9L8	proC	b0386	269	28145		1029.5	1150	406.875	5019.82	548.582	783.039	1487
IRAP_ECOLI	P0AAN9	iraP	b0382	86	9937			1040	135.809	3391.72	1893.71	887.881	1481
HIS4_ECOLI	P10371	hisA	b2024	245	26033			739	31.4845	4013.55	2120.62	956.377	1480
SEQA_ECOLI	P0AFY8	seqA	b0687	181	20315	49.983	703	866	808.731	1894.57	1357.07	675.22	1479
CYSA_ECOLI	P16676	cysA	b2422	365	41059		409	2214		3631.72	705.413	901.665	1474
MAO1_ECOLI	P26616	maeA	b1479	565	63197		1733.5	861	457.86	3930.75	528.315	670.387	1473
PDXB_ECOLI	P05459	pdxB	b2320	378	41368		965.5	733	330.496	5872.82	737.238	814.029	1471
PYRD_ECOLI	P0A7E1	pyrD	b0945	336	36775		917	1337	223.62	3018.82	1544.92	985.694	1467
ELBB_ECOLI	P0ABU5	elbB	b3209	217	22982		1515.5	894	648.016	3779.66	1274.19	115.909	1458
SECY_ECOLI	P0AGA2	secY	b3300	443	48512		726	1778	225.308	3186.04	650.973	1228.44	1458
LEPA_ECOLI	P60785	lepA	b2569	599	66570	64.087	1290.5	987	327.469	3927.7	747.925	783.439	1458
HFLC_ECOLI	P0ABC3	hflC	b4175	334	37650	2.243	758.5	923	554.55	5371.15	1290.44	850.547	1453
RMLB1_ECOLI	P37759	rfbB	b2041	361	40558		1185	1257		2246.77	1009.38	1011.1	1450
NUOG_ECOLI	P33602	nuoG	b2283	908	100299	39.583	2009.5	1173	384.434	2753.88	933.52	677.349	1448
PSPA_ECOLI	P0AFM6	pspA	b1304	222	25493		1891	602	257.348	3739.67	933.944	829.012	1446
SPED_ECOLI	P0A7F6	speD	b0120	264	30385	48.701		1745	67.9954	3180.81	1780.21	768.534	1443
PPID_ECOLI	P0ADY1	ppiD	b0441	623	68150		1123	666	569.513	2478.37	1056.77	839.616	1442
YBEL_ECOLI	P0AAT9	ybeL	b0643	160	18797	68.529	879.5	1899	597.703		540.497	342.262	1437
HIS2_ECOLI	P06989	hisI	b2026	203	22756	0.714	648	2042	103.453	1999.26	1903.28	1563.28	1429
PMBA_ECOLI	P0AFK0	pmbA	b4235	450	48370		1260.5	615	111.174	5184.32	1295.24	870.852	1426
CDD_ECOLI	P0ABF6	cdd	b2143	294	31540		713	287	1339.81	2113.1	256.603	276.309	1420
DACA_ECOLI	P0AEB2	dacA	b0632	403	44444	5.122	1674	1180	444.606	2405.06	1348.95	936.972	1420
GCST_ECOLI	P27248	gcvT	b2905	364	40147	40.084	367	941	983.75	2309.41	662.092	678.194	1420
AZOR_ECOLI	P41407	azoR	b1412	201	21658		1064	1111	346.422	1237.12	801.646	1343.76	1411
NUOE_ECOLI	P0AFD1	nuoE	b2285	166	18590	70.378		1650	381.383	1441.49	747.955	755.108	1410
YQAE_ECOLI	P0AE42	yqaE	b2666	52	5865			1439					1406
YDCL_ECOLI	P64451	ydcL	b1431	222	24427		946	882	56.4203	2860.53	1469.69	1342.26	1405
MBHM_ECOLI	P0ACE0	hybC	b2994	567	62491			40	1027.82		5.43034		1404
YBIB_ECOLI	P30177	ybiB	b0800	320	35049	51.812	1780	875	389.77	1947.08	716.283	881.974	1403
YEDD_ECOLI	P31063	yedD	b1928	137	14983		277	1276	220.858	2220.4	1665.59	1265.75	1402
DOLP_ECOLI	P64596	dolP	b3150	191	20028		417.5		489.531	3939.58	753.97	740.805	1402
LDCI_ECOLI	P0A9H3	cadA	b4131	715	81260	4.161			656.634				1389
GARR_ECOLI	P0ABQ2	garR	b3125	294	30427		59	83	1864.27	419.057	26.6454	158.359	1388
LPOB_ECOLI	P0AB38	lpoB	b1105	213	22516		399		260.748	5065.14	704.981	879.72	1379
CHRR_ECOLI	P0AGE6	chrR	b3713	188	20376	9.297	1645.5		513.322	921.41	1687.14	728.865	1379
COPA_ECOLI	Q59385	copA	b0484	834	87873		477	922	73.005	396.823	2768.97	1382.02	1377
YEDF_ECOLI	P0AA31	yedF	b1930	77	8639			735			686.575	1098.12	1377
ATP6_ECOLI	P0AB98	atpB	b3738	271	30303			3471	155.144	429.254	1155.19	579.39	1374
PSTB_ECOLI	P0AAH0	pstB	b3725	257	29027	214.905		955	36.6154	659.672	113.111	289.567	1370
YBHC_ECOLI	P46130	ybhC	b0772	427	46082		132.5	1213	156.318	3892.84	1377.15	1175.12	1368
OTC2_ECOLI	P06960	argF	b0273	334	36827			2536		2906.18	149.369	565.156	1360
DCP_ECOLI	P24171	dcp	b1538	681	77516	32.605	918	980	86.0777	7174.54	590.638	849.655	1357
YDBJ_ECOLI	P0ACW2	ydbJ	b4529	88	8696			1385					1353
YCED_ECOLI	P0AB28	yceD	b1088	173	19315	42.904	668.5	1290	98.3589	6253.45	1172.64	626.457	1352
YFGM_ECOLI	P76576	yfgM	b2513	206	22176		1239.5	905	471.713	1417.3	1013.13	854.259	1349
PURR_ECOLI	P0ACP7	purR	b1658	341	38175		1758.5	1217	131.828	1955.14	826.467	1009.35	1345
RIMM_ECOLI	P0A7X6	rimM	b2608	182	20605		2617.5	994	161.186	1577.66	775.528	735.881	1344
NUOF_ECOLI	P31979	nuoF	b2284	445	49292	9.227	747	1034	1076.3	1688.02	393.405	681.392	1344
YGFM_ECOLI	P64557	ygfM	b2880	259	28650			8	658.549				1339
GCSP_ECOLI	P33195	gcvP	b2903	957	104376	89.275	951	836	518.95	2462.14	337.008	527.226	1338
SPEE_ECOLI	P09158	speE	b0121	288	32321		721	1960	278.518	3309.04	1039.72	579.049	1337
ECOT_ECOLI	P23827	eco	b2209	162	18192			182	1447.37	576.878	214.491	40.8209	1331
DPAL_ECOLI	P66899	ygeX	b2871	398	43328			1	656.184				1330
PYRF_ECOLI	P08244	pyrF	b1281	245	26350		719	1286	123.871	1599.45	1506.68	1225.19	1328
SYC_ECOLI	P21888	cysS	b0526	461	52202	80	876.5	870	308.862	4104.73	550.299	541.432	1324
YEGP_ECOLI	P76402	yegP	b2080	110	12024		676.5	1974	9.9545	6075.45	386.249	739.754	1324
SECA_ECOLI	P10408	secA	b0098	901	102023	71.319	1082.5	1148	309.759	2107.54	706.323	758.012	1322
DACC_ECOLI	P08506	dacC	b0839	400	43609		1560	876	313.133	1120.33	987.615	978.214	1321
MSRC_ECOLI	P76270	msrC	b1832	165	18122		1024.5		71.6618	17.1721	1050.65	1610.19	1308
YBCJ_ECOLI	P0AAS7	ybcJ	b0528	70	7390		1934.5	1294	430.385	1232.21	408.065	629.763	1306
SUBI_ECOLI	P0AG78	sbp	b3917	329	36659			831		2101.33	1356.85	788.83	1302
METB_ECOLI	P00935	metB	b3939	386	41550	21.535	1256	745	1.85466	3829.66	1916.27	980.055	1300
YFIF_ECOLI	P0AGJ5	yfiF	b2581	345	37784	17.936	896	1001	708.007	975.782	1125.74	833.664	1300
NUOB_ECOLI	P0AFC7	nuoB	b2287	220	25056	46.786	900.5	1617	775.196	1875.18	305.232	319.166	1299
BTST_ECOLI	P39396	btsT	b4354	716	77324	134.859			348.386	17.085	13.9492		1298
YDCH_ECOLI	P0ACW6	ydcH	b1426	74	8878		56	85	1520.36		0.75211	58.0719	1291
PRMB_ECOLI	P39199	prmB	b2330	310	35002		789.5	939	187.048	2651.26	1404.94	959.863	1288
OXYR_ECOLI	P0ACQ4	oxyR	b3961	305	34276	79.076	242.5	726	354.936	5722.05	395.455	468.677	1285
LPXD_ECOLI	P21645	lpxD	b0179	341	36038	96.296	1256	982	70.6577	2312.13	85.1783	961.097	1280
RIR2_ECOLI	P69924	nrdB	b2235	376	43517		1121	954	595.357	2865.54	449.278	471.013	1280
EXBD_ECOLI	P0ABV2	exbD	b3005	141	15527			298		5707.45	368.19	665.747	1275
RL362_ECOLI	Q2EEQ2	ykgO	b4506	46	5467			2593		22.8838			1272
FRMR_ECOLI	P0AAP3	frmR	b0357	91	10318	183.053	305.5	299	170.42		365.393	325.675	1270
CPOB_ECOLI	P45955	cpoB	b0742	263	28231	0.253	1204		295.059	2747.24	1384.65	897.679	1268
SYR_ECOLI	P11875	argS	b1876	577	64683		959.5	955	408.928	2930.91	941.219	595.675	1266
PSTC_ECOLI	P0AGH8	pstC	b3727	319	34121	175.447		163	1.8843	19.3531			1266
CYSC_ECOLI	P0A6J1	cysC	b2750	201	22321			957		2925.24	834.285	739.131	1264
YIAG_ECOLI	P0A9V5	yiaG	b3555	96	11033			2581			3.88961		1263
NAGD_ECOLI	P0AF24	nagD	b0675	250	27163		839	709	209.416	3612.65	1267.61	792.28	1261
YDFR_ECOLI	P76160	ydfR	b1555	103	12091	90.108		5					1258
YIHI_ECOLI	P0A8H6	yihI	b3866	169	19059	95.463	547	1430	173.934	662.679	1174.64	742.731	1255
SELD_ECOLI	P16456	selD	b1764	347	36687		959	881	325.724	3170.25	708.335	783.757	1253
YCEI_ECOLI	P0A8X2	yceI	b1056	191	20912		1036	1037	13.99	2719.13	2094.35	688.676	1252
YHFA_ECOLI	P0ADX1	yhfA	b3356	134	14517		490	1283	413.483	2088.04	438.357	1034.18	1252
YGHU_ECOLI	Q46845	yghU	b2989	288	32392		1109.5	1043	41.0245	4507.59	769.322	822.101	1251
LPTB_ECOLI	P0A9V1	lptB	b3201	241	26801		1120.5	631	218.831	1884.87	1635.12	817.777	1244
YGFK_ECOLI	Q46811	ygfK	b2878	1032	115582				305.884				1240
ENGB_ECOLI	P0A6P7	engB	b3865	210	23561		831.5		138.886	3804.82	1218.06	618.078	1239
GLPB_ECOLI	P13033	glpB	b2242	419	45357				610.408		3.59679		1239
PFKB_ECOLI	P06999	pfkB	b1723	309	32456	36.614	676	1152	172.246	2847.13	938.964	1078.6	1237
CSPD_ECOLI	P0A968	cspD	b0880	74	7969	53.579	996	2643	4.10375	1368.82	1247.26	577.819	1237
KGTP_ECOLI	P0AEX3	kgtP	b2587	432	47052		217.5	3937			124.432	289.065	1235
MURA_ECOLI	P0A749	murA	b3189	419	44818	50.691	762	887	483.323	1436.26	650.256	858.389	1231
MENB_ECOLI	P0ABU0	menB	b2262	285	31633	22.182	1622	1235	437.698	2286.2	557.811	559.891	1224
RIBB_ECOLI	P0A7J0	ribB	b3041	217	23353	178.463	328	916	209.958	1015.29	370.84	231.441	1222
DCD_ECOLI	P28248	dcd	b2065	193	21249	79.14		819	608.741	1102.36	512.973	312.188	1220
YDCY_ECOLI	P64455	ydcY	b1446	77	8800			1943	300.343		379.908	550.745	1216
YIBL_ECOLI	P0ADK8	yibL	b3602	120	13696	38.285	1706	1131	211.591	1487.79	1538.16	460.444	1214
NTPPB_ECOLI	P0A729	yceF	b1087	194	21691	23.693	540	749	77.1498	2300.8	2340.29	1032.5	1209
LPTE_ECOLI	P0ADC1	lptE	b0641	193	21357			522	438.605	4135.89	307.045	575.996	1209
YCBK_ECOLI	P0AB06	ycbK	b0926	182	20354			1407	256.683				1208
HSLV_ECOLI	P0A7B8	hslV	b3932	176	19093		1282.5	1016	852.666	45.37	466.829	317.158	1206
YJBJ_ECOLI	P68206	yjbJ	b4045	69	8325	150.506	429	430		1138.53	454.085	442.426	1206
GLNQ_ECOLI	P10346	glnQ	b0809	240	26731		1288	700	327.344	2186.63	697.807	782.152	1205
MDAB_ECOLI	P0AEY5	mdaB	b3028	193	21891		336	850	661.353	3828.9	447.43	397.191	1204
NAGB_ECOLI	P0A759	nagB	b0678	266	29774		1288	687	498.397	2172.25	550.377	563.775	1203
DHAK_ECOLI	P76015	dhaK	b1200	356	38215	64.567	935	318	490.729	2602.56	754.159	471.749	1202
NDH_ECOLI	P00393	ndh	b1109	434	47359	58.781	709.5	925	179.35	1633.55	662.479	1147.19	1200
MPRA_ECOLI	P0ACR9	mprA	b2684	176	20563		339	2625	331.984	1918.1	1084.86	328.622	1200
FNR_ECOLI	P0A9E5	fnr	b1334	250	27967		1903	2582	84.3787	436.444	608.62	512.863	1199
MODA_ECOLI	P37329	modA	b0763	257	27364		1077	462	753.224	1617.75	756.573	339.119	1197
YTFK_ECOLI	P0ADE2	ytfK	b4217	68	8072			1224					1196
PUR1_ECOLI	P0AG16	purF	b2312	505	56488		529	2061	22.7917	2773.49	770.655	927.692	1194
BGLA_ECOLI	Q46829	bglA	b2901	479	55361		1132	916	351.579	3093.12	368.782	659.105	1192
DCYD_ECOLI	P76316	dcyD	b1919	328	35153	19.701	1505.5	795	144.059	5805.06	986.76	319.626	1190
PROA_ECOLI	P07004	proA	b0243	417	44630	50.991	729.5	803	204.319	2664.77	944.03	866.762	1187
STHA_ECOLI	P27306	sthA	b3962	466	51560		893.5	492	708.94	1850.66	444.537	552.998	1187
MGSA_ECOLI	P0A731	mgsA	b0963	152	16919		1064	1567	44.0558	1166.63	868.61	1093.72	1186
FRDB_ECOLI	P0AC47	frdB	b4153	244	27123		245	144	1533.51	65.4465	164.749	85.8726	1176
GLDA_ECOLI	P0A9S5	gldA	b3945	367	38712	10.768		94	1462.62	727.215	53.5397	131.601	1176
YFCE_ECOLI	P67095	yfcE	b2300	184	20122	41.285	650	664	739.487	1520.36	906.61	391.814	1174
YCEH_ECOLI	P29217	yceH	b1067	215	24177		832	641	476.905	1908.62	857.638	676.839	1171
YIDC_ECOLI	P25714	yidC	b3705	548	61526		906	1094	180.281	2187.72	841.687	901.414	1170
SPEB_ECOLI	P60651	speB	b2937	306	33557		1827.5	1122	258.178	433.089	1283.28		1169
ZIPA_ECOLI	P77173	zipA	b2412	328	36475		724.5	501	211.422	3038.54	1042.24	913.847	1169
RODZ_ECOLI	P27434	rodZ	b2516	337	36192	12.797	616	576	252.882	2102.64	1543.34	1157.41	1165
YBJP_ECOLI	P75818	ybjP	b0865	171	18991	0.922	306.5	2099	78.5576	1819.4	1343.53	1226.97	1152
SRP54_ECOLI	P0AGD7	ffh	b2610	453	49787		1217	754	337.561	1810.9	925.059	608.044	1146
YEAC_ECOLI	P76231	yeaC	b1777	90	10338			2258			78.6466		1145
YCIO_ECOLI	P0AFR4	yciO	b1267	206	23212		622.5	568	257.303	4580.69	705.918	630.939	1142
EXBB_ECOLI	P0ABU7	exbB	b3006	244	26287			777	8.87132	4372.29	818.809	779.869	1142
MANA_ECOLI	P00946	manA	b1613	391	42850	22.119	1553.5	576	227.749	2744.19	913.787	719.22	1140
SSNA_ECOLI	Q46812	ssnA	b2879	442	48842				281.208				1140
POXB_ECOLI	P07003	poxB	b0871	572	62011		1365	877		3344.66	257.634	536.938	1134
UBIE_ECOLI	P0A887	ubiE	b3833	251	28073	0.356	1128	1229	138.328	3891.54	929.17	802.105	1133
MEPS_ECOLI	P0AFV4	mepS	b2175	188	21040				9.44811		1782.13	591.177	1124
ILVI_ECOLI	P00893	ilvI	b0077	574	62984		1253.5	944	10.2064	3258.92	440.695	918.232	1122
FTSY_ECOLI	P10121	ftsY	b3464	497	54513		1064	519	200.248	2621.74	1149.25	675.952	1119
CYSM_ECOLI	P16703	cysM	b2421	303	32664	10.097	1539.5	1411	8.85436	2553.43	1533.03	599.079	1118
EFEO_ECOLI	P0AB24	efeO	b1018	375	41138	5.872	1236	566	203.642	5572.36	636.232	587.668	1117
RHLB_ECOLI	P0A8J8	rhlB	b3780	421	47126	41.154	929.5	1055	98.3762	3951.02	496.859	691.06	1115
TDCE_ECOLI	P42632	tdcE	b3114	764	85936			15	1083.59	33.744	30.4811		1114
ISCX_ECOLI	P0C0L9	iscX	b2524	66	7732			1140	4.56558	266.706	2607.33	628.628	1113
YCAR_ECOLI	P0AAZ7	ycaR	b0917	60	6855		1031	1594	4.21457		1959.27	289.779	1112
MTLD_ECOLI	P09424	mtlD	b3600	382	41139		702.5	503	353.975	2509.86	724.756	787.629	1111
KCY_ECOLI	P0A6I0	cmk	b0910	227	24746		572.5	536	561.614	1884.98	950.226	492.393	1100
GSHR_ECOLI	P06715	gor	b3500	450	48773	1.478	842	1055	354.877	2662.37	985.829	758.894	1099
KDGR_ECOLI	P76268	kdgR	b1827	263	30029		706.5	649	690.849	1399.55	546.192	434.325	1097
FKBX_ECOLI	P0AEM0	fkpB	b0028	149	16081		2120.5	472	1.86788	3176.13	1254.9	307.818	1096
PSD_ECOLI	P0A8K1	psd	b4160	322	35934		1054	486	71.9511	519.151	1620.12	1065.06	1095
FRDC_ECOLI	P0A8Q0	frdC	b4152	131	15015			119	510.412				1093
DEF_ECOLI	P0A6K3	def	b3287	169	19328	52.034	1501	673	245.617	1353.79	886.001	486.661	1092
YFCD_ECOLI	P65556	yfcD	b2299	180	20376	38.871	798	1385	146.251	1123.82	1419.24	667.494	1092
MASZ_ECOLI	P37330	glcB	b2976	723	80489	17.56	1095.5	338	999.502	1007.1	282.325	286.268	1091
YRDA_ECOLI	P0A9W9	yrdA	b3279	184	20245	98.71	400	804	261.609	1173.06	839.887		1088
DNAJ_ECOLI	P08622	dnaJ	b0015	376	41100	68.948	624	938	205.749	1992.5	688.397	609.871	1085
YGFB_ECOLI	P0A8C4	ygfB	b2909	192	21230	42.661	1229	878	112.29		972.794	610.13	1076
ACSA_ECOLI	P27550	acs	b4069	652	72094		1486	643	37.2186	1982.37	994.775	772.886	1070
AC4CH_ECOLI	P67603	yqfB	b2900	103	11905		556.5	806	225.372	3751	699.679	610.05	1070
YNCL_ECOLI	A5A615	yncL	b4598	31	3538			1093					1068
THIM_ECOLI	P76423	thiM	b2104	262	27339		1900	978			3.47725		1057
YEBY_ECOLI	P64506	yebY	b1839	113	12378			1025	89.7216	2507.57	1392.9	491.331	1054
RSUA_ECOLI	P0AA43	rsuA	b2183	231	25865	28.718	650	754	150.793	1998.39	1509.83	771.151	1053
PROB_ECOLI	P0A7B5	proB	b0242	367	39057		552	536	251.626	3755.58	679.886	635.637	1050
RIBA_ECOLI	P0A7I7	ribA	b1277	196	21836			563	50.6563	6231.01	310.577	432.181	1038
GLPK_ECOLI	P0A6F3	glpK	b3926	502	56231		242.5	129	1167.14	110.149	495.972	199.821	1035
METN_ECOLI	P30750	metN	b0199	343	37788		828	754	56.5081	1886.61	1090.23	895.11	1033
MLAD_ECOLI	P64604	mlaD	b3193	183	19576		287	478	390.709	580.201	1097.69	968.299	1033
YFEX_ECOLI	P76536	yfeX	b2431	299	33052		620.5	720	546.459	1249.32	488.763	572.925	1029
TYPH_ECOLI	P07650	deoA	b4382	440	47207		191.5	237	1056.4	1525.7	135.179	221.759	1028
DLD_ECOLI	P06149	dld	b2133	571	64612		1039	1068	103.683	2763.69	608.178	601.704	1024
YICC_ECOLI	P23839	yicC	b3644	287	33175		802	884	239.88	2150.03	710.132	635.491	1021
QOR1_ECOLI	P28304	qorA	b4051	327	35172	39.459	851	643	157.876	2498.53	871.385	672.372	1021
ACTP_ECOLI	P32705	actP	b4067	549	59197			46		7846.37	40.448	64.3598	1021
ISCA_ECOLI	P0AAC8	iscA	b2528	107	11556		432	1974	207.571	545.645	1450.93	426.799	1020
LPTA_ECOLI	P0ADV1	lptA	b3200	185	20127		1386	853	110.747	1627.23	1082.96	523.285	1020
NUDK_ECOLI	P37128	nudK	b2467	191	21749	14.4		215	522.026	581.976	2490.96	180.323	1016
GALE_ECOLI	P09147	galE	b0759	338	37265		661	728	280.162	3424.19	620.944	464.302	1014
PSTS_ECOLI	P0AG82	pstS	b3728	346	37024	38.587	1307.5	2121	175.172	1100.29	305.185	350.306	1014
NUOI_ECOLI	P0AFD6	nuoI	b2281	180	20538		1232	926	423.215	524.424	294.156	596.119	1013
TGT_ECOLI	P0A847	tgt	b0406	375	42594		263	1127	250.865	1786.17	846.098	756.575	1007
EX7S_ECOLI	P0A8G9	xseB	b0422	80	8952		532.5	557			920.523	771.846	1007
YOAJ_ECOLI	C1P603	yoaJ	b4675	24	2691			1031					1007
MIAB_ECOLI	P0AEI1	miaB	b0661	474	53663			1211	345.292	264.233	967.037	529.734	1007
BIOD2_ECOLI	P0A6E9	bioD2	b1593	231	24981	2.989			723.698		4.21487		1007
LAPA_ECOLI	P0ACV4	lapA	b1279	102	11351					2287.95	58.3894	751.773	1006
GLGC_ECOLI	P0A6V1	glgC	b3430	431	48698	1.458	1032.5	910	414.278	2705.51	239.844	671.955	1005
RNC_ECOLI	P0A7Y0	rnc	b2567	226	25550	69.417	343	676	294.096	1535.83	653.661	575.527	1005
UBIG_ECOLI	P17993	ubiG	b2232	240	26555	18.473	819	882	36.3811	2355.05	1334.76	804.314	1002
CYSB_ECOLI	P0A9F3	cysB	b1275	324	36150	46.069	278.5	901	257.192	3626.27	523.336	456.082	996
AROC_ECOLI	P12008	aroC	b2329	361	39137		703.5	819	58.0007	3716.47	797.863	596.572	996
PDXH_ECOLI	P0AFI7	pdxH	b1638	218	25545	25.51	922	672	499.684	1714.05	301.859	546.747	995
YBAK_ECOLI	P0AAR3	ybaK	b0481	159	17093	27.612	794	596	376.152	2812.6	519.14	503.354	994
GLCG_ECOLI	P0AEQ1	glcG	b2977	134	13737		630.5	278	692.514		148.333		993
FRMA_ECOLI	P25437	frmA	b0356	369	39359	28.569	751	736	177.744	2402.01	550.591	827.093	984
YEHZ_ECOLI	P33362	yehZ	b2131	305	32609		1227			3057.82	118.33	355.009	979
RF3_ECOLI	P0A7I4	prfC	b4375	529	59574	33.96	752	922	141.958	1654.46	824.526	749.73	974
LOLA_ECOLI	P61316	lolA	b0891	203	22497	2.87	1888	741	287.711	1503.47	716.144	470.025	973
YAJL_ECOLI	Q46948	yajL	b0424	196	20777		787.5	540	358.378	2389.7	369.618	557.029	970
PUUD_ECOLI	P76038	puuD	b1298	254	28013			607		5328.45	113.786	229.127	970
YOHP_ECOLI	C1P609	yohP	b4679	27	3092			992					969
IOJAP_ECOLI	P0AAT6	rsfS	b0637	105	11582	61.01			59.1385	2830.36	68.8549	591.242	969
RIMP_ECOLI	P0A8A8	rimP	b3170	150	16651	44.951	659	1220	166.539	1223.94	608.683	667.941	966
MTOX_ECOLI	P40874	solA	b1059	372	40902		502.5	800	165.389	2350.59	813.179	703.819	962
CYAY_ECOLI	P27838	cyaY	b3807	106	12231	52.261	487	963	96.8413	5377.58	197.755	216.16	961
ROF_ECOLI	P0AFW8	rof	b0189	84	9480		1391	791	115.876	288.025	738.146	798.957	956
YOBA_ECOLI	P0AA57	yobA	b1841	124	13410			1425		2624.13	179.807		956
ISPG_ECOLI	P62620	ispG	b2515	372	40684	39.344	598	675	368.076	1881.6	590.201	484.314	954
LPXA_ECOLI	P0A722	lpxA	b0181	262	28080		996	754	295.403	791.62	974.317	492.184	953
HXPB_ECOLI	P77247	hxpB	b1727	222	24330		608.5		315.458	2124.65	519.082	485.887	953
FDOH_ECOLI	P0AAJ5	fdoH	b3893	300	33100			13	700.63		4.15829		952
YJGA_ECOLI	P0A8X0	yjgA	b4234	183	21359	52.659	1015.5	600	344.113	2639.49	166.333	227.47	951
ORN_ECOLI	P0A784	orn	b4162	181	20816		977	825	128.096	2919.8	509.459	518.644	950
ILVX_ECOLI	C1P619	ilvX	b4669	16	1910			972					950
RNR_ECOLI	P21499	rnr	b4179	813	92109	90.493	248	605	358.432	935.997	250.6	432.106	948
THID_ECOLI	P76422	thiD	b2103	266	28634		1781.5	754			27.8832		947
UBIC_ECOLI	P26602	ubiC	b4039	165	18777	5.586		139	61.6551		154.407	1649.63	947
YAIA_ECOLI	P0AAN5	yaiA	b0389	63	7281	40.98	1150	606			353.325	522.632	945
YHBS_ECOLI	P63417	yhbS	b3156	167	18534		990	402	321.137		627.853	495.905	945
MSRA_ECOLI	P0A744	msrA	b4219	212	23315		1273.5	801	9.02341		687.249	690.721	944
GNSA_ECOLI	P0AC92	gnsA	b4517	57	6576			921	270.86	778.231	1268.59	406.95	944
CYSQ_ECOLI	P22255	cysQ	b4214	246	27176		848.5	533	104.763	1553.04	916.6	814.463	943
ACNA_ECOLI	P25516	acnA	b1276	891	97677		1348	862	154.861	1542.26	595.353	501.032	942
BIOD1_ECOLI	P13000	bioD1	b0778	225	24140		212			1489.75	440.266	944.202	938
PROX_ECOLI	P0AFM2	proX	b2679	330	36023			370		3828.46	786.106	278.322	937
FEOA_ECOLI	P0AEL3	feoA	b3408	75	8371	150.981		181	47.0633	200.852	0.0343416		935
NFSA_ECOLI	P17117	nfsA	b0851	240	26801		207	646	188.847	3366.67	211.175	857.145	934
YCGL_ECOLI	P0AB43	ycgL	b1179	108	12415		827.5	890	347.254	2132.71	127.333	482.633	933
YJDM_ECOLI	P0AFJ1	yjdM	b4108	111	12345		936	1188	388.925	2525.11	90.2902	178.991	933
DPO1_ECOLI	P00582	polA	b3863	928	103118	40.704	1278.5	541	221.36	1279.28	439.752	559.348	930
YIJD_ECOLI	P0AF40	yijD	b3964	119	13024			949					927
PTSN_ECOLI	P69829	ptsN	b3204	163	17960		1064.5	729	126.588	2769.68	861.441	335.207	926
DEAD_ECOLI	P0A9P6	deaD	b3162	629	70546	72.605		858	112.235	1182.86	559.677	429.243	923
CYOC_ECOLI	P0ABJ3	cyoC	b0430	204	22623	46.768		2749	69.2683	626.653	17.9388		919
SSPB_ECOLI	P0AFZ3	sspB	b3228	165	18262	45.473	801	553	341.933		352.936	404.921	915
NDPA_ECOLI	P33920	yejK	b2186	335	37823		445	578	190.271	2001.65	832.649	721.826	914
PSS_ECOLI	P23830	pssA	b2585	451	52802	94.049	711	535	178.882	635.139	295.974	437.576	913
LDHD_ECOLI	P52643	ldhA	b1380	329	36535		1005.5	998	159.193	1016.45	565.796	647.7	912
YBFA_ECOLI	P0AAU2	ybfA	b0699	68	8275			1546				127.227	911
MNME_ECOLI	P25522	mnmE	b3706	454	49231	159.266	129.5	247	62.825	735.745	291.632	252.267	910
TDCG_ECOLI	P42630	tdcG	b4471	454	48522			7	662.131	75.7805			909
YGDR_ECOLI	P65294	ygdR	b2833	72	7877			632			4.44486	861.328	909
ZAPA_ECOLI	P0ADS2	zapA	b2910	109	12594		608.5	738	89.4214		812.692	762.477	904
DEGQ_ECOLI	P39099	degQ	b3234	455	47205		1176	482	170.91	1877.25	845.558	437.889	903
GLK_ECOLI	P0A6V8	glk	b2388	321	34723		991.5	544	222.244	1968.54	496.839	528.05	895
LPTD_ECOLI	P31554	lptD	b0054	784	89671		54	1037	166.411	3255.22	523.453	599.079	894
KDSB_ECOLI	P04951	kdsB	b0918	248	27614	35.914	767.5	899	407.301	244.602	545.635	460.613	893
RMLD_ECOLI	P37760	rfbD	b2040	299	32694	50.046	529.5	821		842.276	761.404	538.502	892
TOLR_ECOLI	P0ABV6	tolR	b0738	142	15383			221	141.944	504.651	173.819	1324.06	892
PREA_ECOLI	P25889	preA	b2147	411	45069	11.173			361.447				888
GABD_ECOLI	P25526	gabD	b2661	482	51720	35.302	1112.5	465	17.8216	3004.22	718.451	479.716	887
DKGA_ECOLI	Q46857	dkgA	b3012	275	31110		972.5	600	191.343	1979.1	327.704	611.988	884
CYDB_ECOLI	P0ABK2	cydB	b0734	379	42453		543.5	445	526.435	2439.7	42.6631	351.028	883
FRE_ECOLI	P0AEN1	fre	b3844	233	26242		378	759	224.968	1683.01	642.978	693.082	882
THIF_ECOLI	P30138	thiF	b3992	251	26970		917.5	713					882
KBL_ECOLI	P0AB77	kbl	b3617	398	43117	23.183	26	97	1170.36	258.524	171.721	124.372	876
CUSC_ECOLI	P77211	cusC	b0572	457	50270		170.5	5			1474.51	710.605	876
MNMA_ECOLI	P25745	mnmA	b1133	368	40959	60.094	251	608	236.864	837.113	500.167	678.899	874
CHEW_ECOLI	P0A964	cheW	b1887	167	18084	0.437		48	846.666		5.35372		874
FTSA_ECOLI	P0ABH0	ftsA	b0094	420	45330	58.922	571	575	155.841	786.216	571.504	660.776	872
DPO3B_ECOLI	P0A988	dnaN	b3701	366	40587		608.5	529	323.885	2313.33	576.959	387.153	871
GABT_ECOLI	P22256	gabT	b2662	426	45775		1414	369	3.81392	2818.26	599.497	475.612	867
ROXA_ECOLI	P27431	roxA	b1128	373	42579	28.655	1027.5		28.4239	1539.86	820.581	596.597	865
LIPA_ECOLI	P60716	lipA	b0628	321	36072	30.797	743	1101	514.172	215.646	437.344	239.264	863
DDLA_ECOLI	P0A6J8	ddlA	b0381	364	39316	25.582	64	296	924.197	921.977	140.482	245.22	860
DAMX_ECOLI	P11557	damX	b3388	428	46162		314.5	826	42.9652	1072.1	911.09	935.588	854
LPXC_ECOLI	P0A725	lpxC	b0096	305	33956			2844	142.102	675.403	131.462	179.992	853
SUFS_ECOLI	P77444	sufS	b1680	406	44434		598	122		4141.23	507.779	358.649	851
YJDC_ECOLI	P0ACU7	yjdC	b4135	191	21931	37.026	486.5	596	181.865	2659.76	519.976	481.535	850
TAS_ECOLI	P0A9T4	tas	b2834	346	38500		1045.5	872	185.079	1825.61	242.759	457.464	848
LTAE_ECOLI	P75823	ltaE	b0870	333	36495		1011.5	516	291.332	3330.39	315.524	107.018	848
YBJQ_ECOLI	P0A8C1	ybjQ	b0866	107	11437	56.032		911			86.8832		848
GATD_ECOLI	P0A9S3	gatD	b2091	346	37390			2360		324.738	128.319	319.943	846
NUPC_ECOLI	P0AFF2	nupC	b2393	400	43476			484	635.639	667.832	121.683	296.326	846
ENTH_ECOLI	P0A8Y8	entH	b0597	137	14970	88.981		20			17.5909		839
GLMU_ECOLI	P0ACC7	glmU	b3730	456	49190	42.07	532	795	197.821	1537.79	408.91	536.863	838
USPD_ECOLI	P0AAB8	uspD	b3923	142	16293		462	804	451.738	1373.51	319.936	347.722	836
HEMX_ECOLI	P09127	hemX	b3803	393	42963	5.416	408	543	511.057	1154.76	586.649	584.903	835
TLDD_ECOLI	P0AGG8	tldD	b3244	481	51364	89.684	480	438	80.9886	1601.74	371.329	345.534	834
YJIA_ECOLI	P24203	yjiA	b4352	318	35660	26.227		320	98.5552	5550.36	164.758	272.265	833
DSBC_ECOLI	P0AEG6	dsbC	b2893	236	25622	1.016	630	706	157.51	2028.56	1420.75	505.476	832
DCUP_ECOLI	P29680	hemE	b3997	354	39248	40.279	649	621	215.15	2537.75	31.3595	485.364	831
YECA_ECOLI	P0AD05	yecA	b1908	221	25039		1341	379	212.095		802.572	208.031	830
THIH_ECOLI	P30140	thiH	b3990	377	43320			848					829
NRDR_ECOLI	P0A8D0	nrdR	b0413	149	17229		332	354	811.775	312.896	211.017	229.523	827
YHAH_ECOLI	P64590	yhaH	b3103	121	14281			846					827
GLGA_ECOLI	P0A6U8	glgA	b3429	477	52822		884	622	413.503	836.187	330.662	361.102	826
PRC_ECOLI	P23865	prc	b1830	682	76663		937.5	718	71.4407	1447.59	505.518	666.541	826
EX3_ECOLI	P09030	xthA	b1749	268	30969	6.681	870.5	1111	94.2204	2785.04	658.111	428.947	825
BTUB_ECOLI	P06129	btuB	b3966	614	68407			564	268.933	1441.16	676.2	429.187	823
AROP_ECOLI	P15993	aroP	b0112	457	49690		687	1194			199.826	450.444	820
NRDH_ECOLI	P0AC65	nrdH	b2673	81	9139	72.6		402			33.4655		817
ILVD_ECOLI	P05791	ilvD	b3771	616	65532	17.82	133	675	51.5126	1808.07	1198.89	832.708	816
GNTR_ECOLI	P0ACP5	gntR	b3438	331	36422		331	158	676.652		577.26	71.4835	814
KT3K_ECOLI	P77739	yniA	b1725	286	32459		162.5	185	594.867		194.294	442.582	814
MALM_ECOLI	P03841	malM	b4037	306	31943		2569.5	282	45.2041	986.719	239.974	279.675	812
SSRP_ECOLI	P0A832	smpB	b2620	160	18269	14.608		1537		316.317	330.397	656.772	804
THTM_ECOLI	P31142	sseA	b2521	281	30812		809	517	129.304		821.282	479.044	803
TRMB_ECOLI	P0A8I5	trmB	b2960	239	27307	30.843	759.5		166.505	1960.91	443.17	393.152	802
PUUA_ECOLI	P78061	puuA	b1297	472	53177			822		4033.48	122.152	120.848	801
TDH_ECOLI	P07913	tdh	b3616	341	37239		181	263	783.539	745.375	180.774	244.762	800
LIVF_ECOLI	P22731	livF	b3454	237	26310		621.5	1162	0.732952	2634.27	219.652	575.118	798
OTSA_ECOLI	P31677	otsA	b1896	474	53611	43.825	461.5	685		3314.16	199.331	213.186	797
HDED_ECOLI	P0AET5	hdeD	b3511	190	20903			1108	14.6078	4176.74	2.05772		797
NADC_ECOLI	P30011	nadC	b0109	297	32762	39.117	537	465	121.79	3109.13	631.172	287.964	794
UCPA_ECOLI	P37440	ucpA	b2426	263	27850	8.279	236.5	114	938.599		121.777	84.6387	793
YOBF_ECOLI	P64508	yobF	b1824	47	5212			805					787
AGP_ECOLI	P19926	agp	b1002	413	45683		699	306	229.977	1811.01	501.309	512.588	786
C561_ECOLI	P0ABE5	cybB	b1418	176	20286			803					785
SECD_ECOLI	P0AG90	secD	b0408	615	66632		257	437	362.933	1249.64	429.881	587.882	784
AMN_ECOLI	P0AE12	amn	b1982	484	53995		315	1104	188.979	1271.76	425.885	578.642	783
YAEP_ECOLI	P0A8K5	yaeP	b4406	66	7214			665	50.9734	479.399	1498.96	495.165	778
PNCB_ECOLI	P18133	pncB	b0931	400	45897	27.614	750.5	1038	23.7587	1343.11	592.76	568.733	776
YQEB_ECOLI	Q46808	yqeB	b2875	541	57682	1.281		9	560.396				772
USG_ECOLI	P08390	usg	b2319	337	36364		728	578	157.941	939.396	455.957	667.351	771
YIIS_ECOLI	P32162	yiiS	b3922	99	10776		362	879	240.818	1281.56	341.754	562.664	770
CURA_ECOLI	P76113	curA	b1449	345	37610	52.44	488.5			699.991	662.833	310.701	767
AROB_ECOLI	P07639	aroB	b3389	362	38881	31.075	581	444	207.842	1281.78	304.926	647.64	765
MCP1_ECOLI	P02942	tsr	b4355	551	59443			4	751.332		0.0789374	4.45912	765
LHGD_ECOLI	P37339	lhgD	b2660	422	46082					4544.41	9.82998	24.5215	765
USHA_ECOLI	P07024	ushA	b0480	550	60824		684	512	92.2309	1602.94	363.451	710.645	763
SRMB_ECOLI	P21507	srmB	b2576	444	49914		394.5	559	351.161	1586.27	300.781	430.503	763
DCDA_ECOLI	P00861	lysA	b2838	420	46177	11.292	389	726	21.48	1450.86	725.528	935.895	762
YAJO_ECOLI	P77735	yajO	b0419	324	36420		588.5	661	71.0753	2593.63	464.636	485.226	761
GPH_ECOLI	P32662	gph	b3385	252	27389			432	75.712	2615.53	738.243	410.543	759
ISPF_ECOLI	P62617	ispF	b2746	159	16898	36.76		445	232.508	888.685	1486.01	54.6398	758
DCOS_ECOLI	P24169	speF	b0693	732	82416				186.85				758
PFLA_ECOLI	P0A9N4	pflA	b0902	246	28204		429	527	528.132	1531.14	189.091	170.811	754
RLUB_ECOLI	P37765	rluB	b1269	291	32711	51.674	255	899	98.1246	1128.29	113.798	634.272	748
TOP1_ECOLI	P06612	topA	b1274	865	97350	60.165	637	677	125.133	504.749	354.699	410.436	745
PURK_ECOLI	P09029	purK	b0522	355	39461			745	4.88034	3655.57	227.113	387.536	745
SOHB_ECOLI	P0AG14	sohB	b1272	349	39366	42.35	138.5	538	97.7771	1868.31	413.456	648.264	743
PEPT_ECOLI	P29745	pepT	b1127	408	44923	14.968	423.5	341	542.555	1102.9	261.545	375.545	740
CFA_ECOLI	P0A9H7	cfa	b1661	382	43909		269	1715	46.1773	3807.11	70.9313	131.502	739
AROD_ECOLI	P05194	aroD	b1693	252	27467		294.5	463	103.621	2282.39	881.143	474.313	738
YEEZ_ECOLI	P0AD12	yeeZ	b2016	274	29680		551.5	600	286.203		326.898	388.66	737
CBPM_ECOLI	P63264	cbpM	b0999	101	11512	44.788		548				174.641	737
TYSY_ECOLI	P0A884	thyA	b2827	264	30480	46.834	371.5	651	205.778	1547.59	382.596	306.633	732
PTH_ECOLI	P0A7D1	pth	b1204	194	21082	15.983		403	255.606	984.344	732.809	512.627	731
DYR_ECOLI	P0ABQ4	folA	b0048	159	17999	37.932	407.5	398	134.384	1955.68	294.798	563.227	730
YJBR_ECOLI	P0AF50	yjbR	b4057	118	13519		561.5	541	356.611	1314.46	415.444	273.64	730
MBHT_ECOLI	P69741	hybO	b2997	372	39652			15	356.531				730
YIBF_ECOLI	P0ACA1	yibF	b3592	202	22545		865	386	1.58329	3318.3	637.303	278.309	729
YMFI_ECOLI	P75972	ymfI	b1143	113	12883			745					728
PTM3C_ECOLI	P00550	mtlA	b3599	637	67972		336.5	197	175.438	2291.11	569.914	542.238	725
FDOG_ECOLI	P32176	fdoG	b3894	1016	112549			11	652.397	1909.16	13.0333	4.59717	723
MOEA_ECOLI	P12281	moeA	b0827	411	44067	22.914	386	496	211.518		538.593	543.863	722
PHSM_ECOLI	P00490	malP	b3417	797	90522	8.255	826.5	744	168.838	1320.56	274.471	608.6	718
ARGA_ECOLI	P0A6C5	argA	b2818	443	49195		581	1129	7.97135	1936.73	332.621	488.951	718
OBG_ECOLI	P42641	obgE	b3183	390	43286	37.007	1200.5	522	115.809	471.446	417.642	385.284	718
HSCB_ECOLI	P0A6L9	hscB	b2527	171	20138		843	416	191.657	630.302	845.374	380.652	717
YNFB_ECOLI	P76170	ynfB	b1583	113	12909			1337	38.4092	1471.45	459.087	372.548	716
KGUA_ECOLI	P60546	gmk	b3648	207	23593	39.269	359.5	524	60.1114	1636.71	437.206	596.969	713
RDGC_ECOLI	P36767	rdgC	b0393	303	33993		631.5	681	158.509	1491.93	561.075	361.211	709
ARGP_ECOLI	P0A8S1	argP	b2916	297	33472	33.368	542	624	135.6	1522.21	624.625	337.836	708
DER_ECOLI	P0A6P5	der	b2511	490	55036	23.971	793.5	625	205.987	1045.8	267.065	455.985	707
GLO22_ECOLI	P75849	gloC	b0927	215	23784	42.293	1017.5		78.533	910.876	842.017	90.6128	707
MURE_ECOLI	P22188	murE	b0085	495	53344	31.722	243	398	163.741	961.064	511.927	699.031	706
YNHG_ECOLI	P76193	ynhG	b1678	334	36082	3.653	607	561	16.5669	2729.59	516.275	665.57	705
CUEO_ECOLI	P36649	cueO	b0123	516	56556	0.661	925	1987	16.3902	492.199	1033.89	197.123	703
NLPD_ECOLI	P0ADA3	nlpD	b2742	379	40149			695	242.534	280.181	344.352	541.633	698
DSRB_ECOLI	P0AEG8	dsrB	b1952	62	6946			714					698
GMHBB_ECOLI	P63228	gmhB	b0200	191	21294			530		1402.16	315.853	507.165	695
METH_ECOLI	P13009	metH	b4019	1227	135997		585	753	23.3813	1227.53	421.187	651.76	692
WBBI_ECOLI	P37749	wbbI	b2034	330	37757		316	1045		827.668	789.442	339.699	692
IXTPA_ECOLI	P52061	rdgB	b2954	197	21039	41.471	450.5	448	110.633	522.223	676.822	533.37	692
LIVH_ECOLI	P0AEX7	livH	b3457	308	32982			708					692
ARGR_ECOLI	P0A6D0	argR	b3237	156	16995			1003	198.01	72.3173	648.407	383.292	689
HHA_ECOLI	P0ACE3	hha	b0460	72	8628			1656		532.627	198.274	271.907	689
YTFP_ECOLI	P0AE48	ytfP	b4222	113	12866	29.45	401	764	125.238	909.089	1077.76		688
AK2H_ECOLI	P00562	metL	b3940	810	88888	45.356	281	581	50.2362	964.18	343.349	653.566	685
MOAD_ECOLI	P30748	moaD	b0784	81	8758	8.855	483	554	66.1871		1168.36	510.482	684
LOLB_ECOLI	P61320	lolB	b1209	207	23551		175	782	262.932	1656.86	256.004	402.911	684
YHGF_ECOLI	P46837	yhgF	b3407	773	85120		272	825	115.892	1748.59	169.474	600.588	683
GCVR_ECOLI	P0A9I3	gcvR	b2479	190	20769			579	68.54		323.894	629.159	681
YEBG_ECOLI	P0ACY9	yebG	b1848	96	10717	75.599		748	46.3364	204.131	296.477	255.02	677
DCUA_ECOLI	P0ABN5	dcuA	b4138	433	45751			574	462.61	538.019	199.059	189.541	675
YIDA_ECOLI	P0A8Y5	yidA	b3697	270	29721			602	161.892	1012.81	510.529	443.985	674
PDXK_ECOLI	P40191	pdxK	b2418	283	30847			629	300.941	2164.19	51.6863	167.857	672
SUFC_ECOLI	P77499	sufC	b1682	248	27582		236.5	226	3.66853	2594.28	627.564	645.446	671
GPMB_ECOLI	P0A7A2	gpmB	b4395	215	24065		446		107.91	1542.91	364.874	509.664	669
FMT_ECOLI	P23882	fmt	b3288	315	34168	25.687	520	435	188.733	1561.32	715.226	264.78	669
YQCA_ECOLI	P65367	yqcA	b2790	149	16274		980.5	477	61.471	1809.92	156.575	445.134	666
ENTA_ECOLI	P15047	entA	b0596	248	26250			33	4.14839	5325.62	141.632	212.092	665
FES_ECOLI	P13039	fes	b0585	400	45652			9		4039.15	5.01065		664
RLUD_ECOLI	P33643	rluD	b2594	326	37122	21.145	397.5	716	24.7245	1401.4	390.768	684.227	661
GLPD_ECOLI	P13035	glpD	b3426	501	56751	70.686		45	403.16	30.4736	135.227	65.1668	661
LYSP_ECOLI	P25737	lysP	b2156	489	53576			938	13.2222			411.744	659
TSAE_ECOLI	P0AF67	tsaE	b4168	153	16853	16.194	412.5		185.442	711.135	914.239	376.774	654
YAAA_ECOLI	P0A8I3	yaaA	b0006	258	29586	14.738	167	494	177.789	1539.53	803.421	471.433	653
YECF_ECOLI	P0AD07	yecF	b1915	74	8239			868	321.053	209.414	259.22	301.868	653
LLDD_ECOLI	P33232	lldD	b3605	396	42728	10.901	89.5	316	721.279	273.819	147.739	257.269	652
GHRA_ECOLI	P75913	ghrA	b1033	312	35343	13.396	629.5	825	32.2367	475.096	1020.47	492.893	652
YDIZ_ECOLI	P64479	ydiZ	b1724	96	10865			990			124.554	349.394	651
RSMC_ECOLI	P39406	rsmC	b4371	343	37625		332	401	104.381	2720.11	665.337	270.014	650
YFCL_ECOLI	P64540	yfcL	b2325	92	10000		1028	946	29.8885		450.429	214.394	649
DINJ_ECOLI	Q47150	dinJ	b0226	86	9406	55.045		890		392.585	259.508	152.524	649
THIB_ECOLI	P31550	thiB	b0068	327	36163		1720.5	1094	24.7838	73.2574	18.4793		646
AVTA_ECOLI	P09053	avtA	b3572	417	46711			849	57.9761	949.527	553.233	453.118	645
CODB_ECOLI	P0AA82	codB	b0336	419	43650			1466		74.5407	211.308	363.364	645
PROP_ECOLI	P0C0L7	proP	b4111	500	54846			613	32.9733	2280.76	268.401	439.015	641
URK_ECOLI	P0A8F4	udk	b2066	213	24353			468	353.273	700.241	192.434	312.415	640
HTPX_ECOLI	P23894	htpX	b1829	293	31923	22.639		824	361.397	114.452	450.885	158.627	637
GSH1_ECOLI	P0A6W9	gshA	b2688	518	58269	24.934	190.5	502	167.14	1686.17	549.808	390.508	636
NADA_ECOLI	P11458	nadA	b0750	347	38241		360	1359		624.877	367.898	299.524	635
AROL_ECOLI	P0A6E1	aroL	b0388	174	19151		403	387	66.2167		679.819	545.254	634
HSCA_ECOLI	P0A6Z1	hscA	b2526	616	65652		300	542	142.635	367.039	586.768	625.127	631
GLPC_ECOLI	P0A996	glpC	b2243	396	44108	0.663		5	617.079		0.00647028		631
RELB_ECOLI	P0C079	relB	b1564	79	9071	33.857		1688		38.3903	178.457	144.726	631
NPD_ECOLI	P75960	cobB	b1120	279	31464	25.486	449.5	572	157.582	1077.52	594.016	334.296	630
CYSE_ECOLI	P0A9D4	cysE	b3607	273	29317		426	524	106.827	805.684	399.969	617.443	628
KDSD_ECOLI	P45395	kdsD	b3197	328	35196	15.163	163	470	211.209	2354.62	83.9082	497.192	627
CMOA_ECOLI	P76290	cmoA	b1870	247	27777		465.5	317	336.14	702.997	556.265	247.734	626
LPHI_ECOLI	P60995	hisL	b2018	16	2081			640					626
SFGH2_ECOLI	P33018	yeiG	b2154	278	31259		507.5	987	36.4895	2282.61	129.194	312.361	620
YBGS_ECOLI	P0AAV6	ybgS	b0753	126	12872			781			338.03	302.37	620
YEHE_ECOLI	P33344	yehE	b2112	93	10137			633					619
RLPA_ECOLI	P10100	rlpA	b0633	362	37528		77.5	726	197.51	788.515	290.467	574.388	617
CBPA_ECOLI	P36659	cbpA	b1000	306	34455		613.5	583	270.115	1093.53	130.923	261.712	616
DXS_ECOLI	P77488	dxs	b0420	620	67617	59.694	117	308	73.8583	1923.98	298.428	266.795	616
TRPR_ECOLI	P0A881	trpR	b4393	108	12355		390	549	67.9272	3928.68	167.156	133.442	615
TCYN_ECOLI	P37774	tcyN	b1917	250	27677	9.903	524		12.0348	3509.59	375.427	257.971	614
DPPD_ECOLI	P0AAG0	dppD	b3541	327	35844		720	367		1192.67	366.584	361.984	611
METI_ECOLI	P31547	metI	b0198	217	23256			340			601.78	351.601	610
GLTF_ECOLI	P28721	gltF	b3214	254	26352			623					609
LOLD_ECOLI	P75957	lolD	b1117	233	25438	56.729	217.5	337	104.351	631.043	500.112	338.335	608
YBIX_ECOLI	P75779	ybiX	b0804	225	25529			28		3637.92	14.3421		608
YHEO_ECOLI	P64624	yheO	b3346	240	26821		451	476	139.207	999.825	522.506	422.156	605
YCIF_ECOLI	P21362	yciF	b1258	166	18597	62.672	740	164		1010.76	269.887	30.1893	604
GSIB_ECOLI	P75797	gsiB	b0830	512	56470	2.167	981	574		1142.01	316.201	393.797	604
WBBK_ECOLI	P37751	wbbK	b2032	372	43188	64.301		380		680.131	61.4541	187.42	604
LIVG_ECOLI	P0A9S7	livG	b3455	255	28427		444	819	10.4037	1895.76	202.723	456.922	603
DHAM_ECOLI	P37349	dhaM	b1198	472	51449	19.418		414	134.617	1383.31	340.43	442.742	602
MUG_ECOLI	P0A9H1	mug	b3068	168	18673		228	517	146.412	2177.26	241.412	369.741	598
UXAC_ECOLI	P0A8G3	uxaC	b3092	470	53987			102	519.941	1104.86	142.921	33.6241	597
HCP_ECOLI	P75825	hcp	b0873	550	60064			1	293.955				597
PHOU_ECOLI	P0A9K7	phoU	b3724	241	27417		260	797	218.91	297.503	338.164	446.022	594
HXPA_ECOLI	P77625	hxpA	b2293	216	23008	0.806	337		41.9093	1013.99	1219.73	487.389	594
PHSG_ECOLI	P0AC86	glgP	b3428	815	93173	57.187	583	427	111.877	778.667	134.66	196.863	593
GLPT_ECOLI	P08194	glpT	b2240	452	50310			2	423.68		53.435		592
YBIT_ECOLI	P0A9U3	ybiT	b0820	530	59858	25.551	464.5	477	133.075	1339.96	342.76	350.992	591
YHHX_ECOLI	P46853	yhhX	b3440	345	38765		464	634	101.094	1013.76	424.084	422.178	591
PSPE_ECOLI	P23857	pspE	b1308	104	11475			590	159.373		116.232	416.038	591
CORC_ECOLI	P0AE78	corC	b0658	292	33298	43.68	292		125.526	890.199	214.885	332.176	590
GSP_ECOLI	P0AES0	gss	b2988	619	70532			558	102.694	1598.25	183.518	409.777	588
RLMB_ECOLI	P63177	rlmB	b4180	243	26557	23.435		403	50.4393	1411.75	471.055	444.243	588
HCXA_ECOLI	P45579	hcxA	b0599	362	39092				0.780503	806.904	727.235	484.276	588
MOAE_ECOLI	P30749	moaE	b0785	150	16981	7.619	533.5	483	141.506	1893.48	458.157	334.972	587
MEPM_ECOLI	P0AFS9	mepM	b1856	440	49058					1198.66			587
TATB_ECOLI	P69425	tatB	b3838	171	18421	28.014	115.5	293	204.564	247.075	647.531	515.503	586
PLSB_ECOLI	P0A7A7	plsB	b4041	807	91381	41.199	401.5	445	80.4047	1066.13	192.458	399.074	583
FUMC_ECOLI	P05042	fumC	b1611	467	50489	20.83		429	178.897	540.721	498.221	398.136	582
DHAL_ECOLI	P76014	dhaL	b1199	210	22632		351.5	410	268.039	2207.33	94.6969	164.624	580
YCIK_ECOLI	P31808	yciK	b1271	252	27933			238	180.215	2178.14	319.146	210.481	577
GPDA_ECOLI	P0A6S7	gpsA	b3608	339	36362	26.034	323	355	134.739	1264.9	326.61	438.456	576
FTSE_ECOLI	P0A9R7	ftsE	b3463	222	24439		382.5	320	348.713	726.158	249.551	272.444	576
TRMJ_ECOLI	P0AE01	trmJ	b2532	246	27048		223	502	216.561	1285.38	257.985	378.708	576
SECE_ECOLI	P0AG96	secE	b3981	127	13643			1743	151.562	92.5158	151.946	145.11	576
ACRB_ECOLI	P31224	acrB	b0462	1049	113574		293	433	93.6253	2098.07	282.264	401.246	575
GADC_ECOLI	P63235	gadC	b1492	511	55077		254	348	55.8332	3981.3	61.8299		575
PRET_ECOLI	P76440	preT	b2146	412	44329				283.241		1.0817		575
YDHF_ECOLI	P76187	ydhF	b1647	298	33676		727.5	460	157.849	345.73	296.02	413.637	572
RPOH_ECOLI	P0AGB3	rpoH	b3461	284	32469			1154	4.13698				572
YQHA_ECOLI	P67244	yqhA	b3002	164	18641			585					572
ENTF_ECOLI	P11454	entF	b0586	1293	141991	32.275		24	3.70591	4680.37	42.7203	60.7897	571
NUDE_ECOLI	P45799	nudE	b3397	186	21153			428	25.4172	1968.86	560.6	312.952	569
ASPG1_ECOLI	P0A962	ansA	b1767	338	37127	29.931	459	435	48.357	500.446	553.885	470.204	568
HFLD_ECOLI	P25746	hflD	b1132	213	22948			320	246.521		165.16	321.149	568
YQJH_ECOLI	Q46871	yqjH	b3070	254	28872			307	85.0693	1420.68	434.929	425.33	568
PITA_ECOLI	P0AFJ7	pitA	b3493	499	53389			422	59.8224	1984.99	208.45	404.456	567
KDSC_ECOLI	P0ABZ4	kdsC	b3198	188	19997	36.695	461	313	231.637	1741.62	203.003	35.2203	566
YIIM_ECOLI	P32157	yiiM	b3910	224	25343	10.19	617.5	360	34.1212	1102.14	73.7441	756.335	566
BASR_ECOLI	P30843	basR	b4113	222	25031	65.397	755.5	542	66.8425	421.672	13.4295	95.3695	565
MALK_ECOLI	P68187	malK	b4035	371	40990	96.891	327	61	9.72276	28.5062	87.272	271.725	565
ATDA_ECOLI	P0A951	speG	b1584	186	21887		101	679	291.76	1209.12	90.2456	299.654	564
RCNB_ECOLI	P64534	rcnB	b2107	112	12466		541		45.7789	1924.74	444.437	240.008	563
QUEC_ECOLI	P77756	queC	b0444	231	25514	15.784	548.5	443	154.697	1033.82	306.483	397.873	563
ENTE_ECOLI	P10378	entE	b0594	536	59112	33.049		33	4.53864	3724.53	92.2827	195.954	562
MOAC_ECOLI	P0A738	moaC	b0783	161	17467	0.181	402.5	551	163.171	2563.24	316.052	272.218	561
CREA_ECOLI	P0AE91	creA	b4397	157	17108		394	489	204.879	1137	245.588	312.498	558
GAL7_ECOLI	P09148	galT	b0758	348	39646			135	464.939	110.541	150.644		558
RSEA_ECOLI	P0AFX7	rseA	b2572	216	24321			1576	10.1284	1304.77	43.7861	214.364	558
YPDK_ECOLI	C1P610	ypdK	b4680	23	2704			570					557
ALLR_ECOLI	P0ACN4	allR	b0506	271	29270		133	857	35.0276	2576.31	205.51	293.347	555
MLAA_ECOLI	P76506	mlaA	b2346	251	28042			770	140.193		343.607	216.223	554
YGAP_ECOLI	P55734	ygaP	b2668	174	18639	76.627		129	46.4069	331.721	481.874	78.3242	553
NSRR_ECOLI	P0AF63	nsrR	b4178	141	15593	33.8		168	137.245		872.14	68.5055	551
MUKB_ECOLI	P22523	mukB	b0924	1486	170230	37.896		356	155.287	885.144	198.697	253.303	550
RAPZ_ECOLI	P0A894	rapZ	b3205	284	32492	39.178	101		117.151	832.821	231.401	391.635	549
CUSR_ECOLI	P0ACZ8	cusR	b0571	227	25395		187.5	109	10.8958	45.0726	928.678	781.701	548
BIOB_ECOLI	P12996	bioB	b0775	346	38648			898		417.783	366.048	294.997	548
THIS_ECOLI	O32583	thiS	b4407	66	7311			560					547
HEM3_ECOLI	P06983	hemC	b3805	313	33852			322	189.956	856.755	224.033	405.792	547
YQJI_ECOLI	P64588	yqjI	b3071	207	23401	77.963		358	57.3783	355.698	84.5318	107.773	547
MPL_ECOLI	P37773	mpl	b4233	457	49874		406.5	500	134.02	1187.88	353.28	332.284	546
AROH_ECOLI	P00887	aroH	b1704	348	38735			696	37.7631	1360.44	300.071	373.181	546
NIKR_ECOLI	P0A6Z6	nikR	b3481	133	15094	21.956	624	401	49.9315		541.257	310.673	545
CSPB_ECOLI	P36995	cspB	b1557	71	7717	53.435		34	174.223	1005.09	2.00338		545
SPY_ECOLI	P77754	spy	b1743	161	18199	0.158		316	177.81	206.941	423.918	687.499	544
BAX_ECOLI	P27297	bax	b3570	274	30868			555					543
YQGB_ECOLI	P64567	yqgB	b2939	43	4859			555					543
CORA_ECOLI	P0ABI4	corA	b3816	316	36590	30.977	231	463	70.1426		276.284	445.431	542
RSD_ECOLI	P0AFX4	rsd	b3995	158	18243		695.5	719	81.0805	1383.42	238.862	195.201	542
RIHA_ECOLI	P41409	rihA	b0651	311	33823		128.5	175	655.808	217.018	143.451	6.36657	542
HYBA_ECOLI	P0AAJ8	hybA	b2996	328	36003			10	359.724		147.848		542
YIGB_ECOLI	P0ADP0	yigB	b3812	238	27122			281	55.9203	1410.11	246.816	509.146	540
PPTA_ECOLI	P31992	pptA	b1461	77	8673			924			258.371	179.768	539
RIMO_ECOLI	P0AEI4	rimO	b0835	441	49582			718	122.926	965.857	325.615	275.301	538
CYST_ECOLI	P16701	cysU	b2424	277	30292			419			259.598	380.043	538
TOLQ_ECOLI	P0ABU9	tolQ	b0737	230	25598		313	392	178.163	1370.89	267.63	322.472	536
YCIY_ECOLI	A5A613	yciY	b4595	57	7102			895				80.9523	536
ARTP_ECOLI	P0AAF6	artP	b0864	242	27022	35.802	411	461	26.4995	401.91	588.4	361.564	534
HOLE_ECOLI	P0ABS8	holE	b1842	76	8846			903	45.4736				534
YOHO_ECOLI	Q2EES6	yohO	b4542	35	3643			546					534
YBHB_ECOLI	P12994	ybhB	b0773	158	17085		226	772	16.5013	1665.25	315.929	394.694	533
MURF_ECOLI	P11880	murF	b0086	452	47447	19.117	262	346	74.1418	1869.07	530.494	315.282	532
TEHB_ECOLI	P25397	tehB	b1430	197	22531	11.537	369	768	150.586	1637.91	224.413	214.857	525
YEAO_ECOLI	P76243	yeaO	b1792	115	13386		408	485	150.914	878.314	220.583	372.846	523
GAL1_ECOLI	P0A6T3	galK	b0757	382	41442		199	258	128.826	689.238	369.005	569.711	521
ZAPD_ECOLI	P36680	zapD	b0102	247	28292		262.5		233.773	1140.92	294.206	195.498	521
MURC_ECOLI	P17952	murC	b0091	491	53626		243	377	88.1309	928.382	434.739	488.944	520
CYOE_ECOLI	P0AEA5	cyoE	b0428	296	32248	6.786		870					520
BIOA_ECOLI	P12995	bioA	b0774	429	47336			259		2147.42	138.61	255.435	519
ARCL_ECOLI	Q46807	yqeA	b2874	310	33071	4.488		11	350.053				519
YQGE_ECOLI	P0A8W5	yqgE	b2948	187	20686	25.114	557	442	43.2204	786.772	409.791	348.879	518
LPMG_ECOLI	E2JKY7	mgtL	b4702	17	2123			530					518
QMCA_ECOLI	P0AA53	qmcA	b0489	305	33743			150	495.664	293.592	9.27623	113.331	518
PUUB_ECOLI	P37906	puuB	b1301	426	47170			391		2257.55		26.9228	518
SECF_ECOLI	P0AG93	secF	b0409	323	35382		43	462	73.2117	517.19	464.604	635.807	517
LPOA_ECOLI	P45464	lpoA	b3147	678	72825	3.57	184.5		123.531	1424.49	489.565	437.65	517
RMLC_ECOLI	P37745	rfbC	b2038	185	21270		344.5	752		1123.6	252.133	257.002	516
PDXI_ECOLI	P25906	pdxI	b1406	286	30706	6.566	719		70.0919	1129.81	413.485	322.414	514
YIHX_ECOLI	P0A8Y3	yihX	b3885	199	22732	31.3		354	168.886		130.542	215.872	514
CSPI_ECOLI	P0A986	cspI	b1552	70	7684	54.184		2	6.21977				513
PTW3C_ECOLI	P09323	nagE	b0679	648	68347		326	213	126.93	922.761	266.161	502.909	511
YPFM_ECOLI	A5A621	ypfM	b4606	19	2408			1043			1.85042		511
THII_ECOLI	P77718	thiI	b0423	482	54973			483	99.4776	1149.53	197.524	370.351	511
PSRP_ECOLI	P0A8A4	ppsR	b1703	277	31211	18.364	214	384	204.196	1004.67	292.527	328.699	510
MURD_ECOLI	P14900	murD	b0088	438	46974		132	394	72.8453	2882.32	81.2474	293.736	508
ASNC_ECOLI	P0ACI6	asnC	b3743	152	16888	78.409		156	5.00135		114.121	22.6129	507
YCDX_ECOLI	P75914	ycdX	b1034	245	26891			649	217.728	1183.41	239.181	74.7166	507
NUOK_ECOLI	P0AFE4	nuoK	b2279	100	10845			592	234.982		229.455	101.654	506
YEBO_ECOLI	P64499	yebO	b1825	95	10792			507	118.574		440.697	236.125	505
YBGC_ECOLI	P0A8Z3	ybgC	b0736	134	15562	32.895		244	176.098		193.247	182.785	504
XDHD_ECOLI	Q46814	xdhD	b2881	956	103519			8	245.861				502
TESB_ECOLI	P0AGG2	tesB	b0452	286	31966		266	278	42.8768	2763.14	238.983	263.187	501
ALAA_ECOLI	P0A959	alaA	b2290	405	45517	25.141	184	533	325.625	393.38	100.476	180.24	500
GLSA1_ECOLI	P77454	glsA1	b0485	310	32903	22.11				2350.7	55.2038	71.0388	500
RLMI_ECOLI	P75876	rlmI	b0967	396	44357		121	480	187.564	898.5	172.378	398.755	495
COAD_ECOLI	P0A6I6	coaD	b3634	159	17837			323	128.622	2101.55	61.607	222.158	495
BLR_ECOLI	P56976	blr	b4409	41	4556			506					495
DHPS_ECOLI	P0AC13	folP	b3177	282	30615			345	143.621	1763.4	223.204	184.918	494
CUSA_ECOLI	P38054	cusA	b0575	1047	114707			3			356.12	450.168	494
YCCF_ECOLI	P0AB12	yccF	b0961	148	16275			303	121.169		267.701	364.107	491
PGSA_ECOLI	P0ABF8	pgsA	b1912	182	20701	25.135		396	80.8255	849.292		254.237	491
RSMH_ECOLI	P60390	rsmH	b0082	313	34878	20.017	291	344	84.9248	885.242	373.513	417.591	490
FADR_ECOLI	P0A8V6	fadR	b1187	239	26969	28.758	348	395	179.239		185.911	169.95	489
YDIJ_ECOLI	P77748	ydiJ	b1687	1018	113248	6.558	545	897	25.8422	655.5	231.091	425.888	487
RSMA_ECOLI	P06992	rsmA	b0051	273	30420		547.5	500	101.305	1061.45	252.64	235.8	484
GLGS_ECOLI	P26649	glgS	b3049	66	7892			1445			27.201	4.21654	484
YIDB_ECOLI	P09996	yidB	b3698	132	13787		449	315	51.3227	1105.08	511.229	316.033	483
TRHP_ECOLI	P76403	trhP	b2081	453	51193		216		107.726	918.796	264.828	406.328	483
GLNK_ECOLI	P0AC55	glnK	b0450	112	12259			223		1731.92	57.5235	323.515	480
FHUA_ECOLI	P06971	fhuA	b0150	747	82182	3.905		355	91.7659	2020.72	872.991	52.085	479
PUUP_ECOLI	P76037	puuP	b1296	461	50853			48		1856.55			478
DHG_ECOLI	P15877	gcd	b0124	796	86747		433	415	20.6356	2698.76	43.3022	205.149	477
TSAC_ECOLI	P45748	tsaC	b3282	190	20768	10.37	302.5		26.3215		414.075	489.107	477
TDCC_ECOLI	P0AAD8	tdcC	b3116	443	48879			25	229.308				477
ADD_ECOLI	P22333	add	b1623	333	36397		257.5	265	248.026		253.228	223.515	476
MFD_ECOLI	P30958	mfd	b1114	1148	129983	10.744	91	353	109.054	2497.55	73.1513	342.091	476
YIGL_ECOLI	P27848	yigL	b3826	266	29708			295	14.772	785.072	854.276	298.052	474
RF1_ECOLI	P0A7I0	prfA	b1211	360	40517	25.663		210	156.295	1489.42	230.729	123.373	472
COABC_ECOLI	P0ABQ0	coaBC	b3639	406	43438	17.072			169.564	783.416	251.993	221.31	471
PPNN_ECOLI	P0ADR8	ppnN	b2795	454	50972		41		246.58	473.484	198.779	352.358	470
DCTA_ECOLI	P0A830	dctA	b3528	428	45436			107	495.482	85.2767	36.8209	63.3561	470
YMJC_ECOLI	Q2EER5	ymjC	b4525	60	6725				115.847				470
UXUA_ECOLI	P24215	uxuA	b4322	394	44838		287	144	280.075	827.896	394.801	154.864	469
3PASE_ECOLI	P30871	ygiF	b3054	433	48389	20.325	213.5	370	79.6307	816.85	287.361	430.252	465
PSUG_ECOLI	P33025	psuG	b2165	312	32910			11	451.133		7.08578	5.57639	465
DPPF_ECOLI	P37313	dppF	b3540	334	37560		239	413		787.36	308.667	376.911	463
MENI_ECOLI	P77781	menI	b1686	136	14945		774		1.74474	521.602	313.136	334.887	463
ISPH_ECOLI	P62623	ispH	b0029	316	34775	30.665	314	409	152.724	528.596	224.411	201.392	461
YPHA_ECOLI	P0AD47	yphA	b2543	140	15211			471					461
SUFB_ECOLI	P77522	sufB	b1683	495	54745			143		1251.61	266.155	329.945	461
YCAO_ECOLI	P75838	ycaO	b0905	586	65652	0.325		448	139.7	352.506	437.045	451.588	459
SLYX_ECOLI	P0A8R4	slyX	b3348	72	8214		557	694	50.8075		281.739		458
SODC_ECOLI	P0AGD1	sodC	b1646	173	17681		686	483	5.13688	1497.59	345.616	144.355	458
KDGL_ECOLI	P0ABN1	dgkA	b4042	122	13245			665	107.659	107.907		282.133	457
GLGB_ECOLI	P07762	glgB	b3432	728	84337		406	448	159.406	1426.02	75.8584	163.614	456
MUKE_ECOLI	P22524	mukE	b0923	234	26974		311.5	263	231.436	381.212	339.519	258.278	456
NAGA_ECOLI	P0AF18	nagA	b0677	382	40949			213	124.503	1268.16	281.966	263.407	456
RNK_ECOLI	P0AFW4	rnk	b0610	136	14927	4.373		502			434.912	306.144	456
ADPP_ECOLI	Q93K97	nudF	b3034	209	23667		233.5	223	51.5512	3211.75	138.695	127.737	455
RCNR_ECOLI	P64530	rcnR	b2105	90	10134		586	700	53.4738	206.451	493.886	211.494	454
YMIA_ECOLI	P0CB62	ymiA	b4522	46	5337			463					453
YGIB_ECOLI	P0ADT2	ygiB	b3037	223	23479		125.5	1348	20.7848	683.573	126.941	283.911	452
YACG_ECOLI	P0A8H8	yacG	b0101	65	7306	21.952		796	2.18983		94.5926	304.984	449
YFGG_ECOLI	P64545	yfgG	b2504	63	7462			882	8.86959				449
RP54_ECOLI	P24255	rpoN	b3202	477	53990	42.382	154	316	4.55567	1016.63	297.916	260.286	448
SGCQ_ECOLI	P39364	sgcQ	b4303	268	29355		1384	27			1.02567	61.8937	448
HISP_ECOLI	P07109	hisP	b2306	257	28653		268.5	348		671.612	142.487	449.641	447
GHXP_ECOLI	P0AF52	ghxP	b4064	449	45711					1021.42	81.2182	307.73	446
FDOI_ECOLI	P0AEL0	fdoI	b3892	211	24606			16	324.269		0.166211		444
MOG_ECOLI	P0AF03	mog	b0009	195	21222	21.221	203.5	353	325.261	855.829	47.193	55.5802	443
YIAD_ECOLI	P37665	yiaD	b3552	219	22197			215	232.673	600.365	344.244	163.337	443
YCEB_ECOLI	P0AB26	yceB	b1063	186	20500			215	185.146	666.851	373.11	214.915	442
PABC_ECOLI	P28305	pabC	b1096	269	29715			75	489.206	97.4485	28.0273	28.4662	441
CNU_ECOLI	P64467	cnu	b1625	71	8417	41.427		186	93.5018		46.0411		441
GLRX1_ECOLI	P68688	grxA	b0849	85	9685			431	29.3228	504.324	142.276	515.037	440
YPFJ_ECOLI	P64429	ypfJ	b2475	287	31460		214.5	306	240.967	580.658	126.364	279.959	438
FDHE_ECOLI	P13024	fdhE	b3891	309	34747		251	351	220.653	217.182	373.465	240.972	437
TATE_ECOLI	P0A843	tatE	b0627	67	7024	27.157		1286	56.3418	312.362	44.6549	73.1771	437
YMJA_ECOLI	P0ACV8	ymjA	b1295	81	9321	39.293		271	6.96366		304.441	193.233	437
GUDD_ECOLI	P0AES2	gudD	b2787	446	49141			58	312.35	1693.57	0.918381	13.486	437
ISPB_ECOLI	P0AD57	ispB	b3187	323	35217		535.5	593	27.1836		82.0749	314.936	434
RIBD_ECOLI	P25539	ribD	b0414	367	40338		63.5	278	353.576	361.625	193.972	177.985	433
YHEV_ECOLI	P0ADW8	yheV	b4551	66	7599			758	15.5056		454.395		429
RLME_ECOLI	P0C0R7	rlmE	b3179	209	23335	10.389		325	169.09	214.72	216.346	385.897	429
POTA_ECOLI	P69874	potA	b1126	378	43028		447.5	564	91.1303	389.317	249.091	273.873	428
FLAW_ECOLI	P0ABY4	fldB	b2895	173	19700			559	39.5876	559.361	690.054		428
RPPH_ECOLI	P0A776	rppH	b2830	176	20795	35.789		233			52.513		427
CPDB_ECOLI	P08331	cpdB	b4213	647	70832		177	207	303.492	737.618	134.025	165.345	425
ILVA_ECOLI	P04968	ilvA	b3772	514	56195	10.817		400	25.8842	1171.1	139.802	417.82	424
URAA_ECOLI	P0AGM7	uraA	b2497	429	45060			1223	0.543737	362.093		130.867	424
FEPB_ECOLI	P0AEL6	fepB	b0592	318	34283	8.456	204	88	8.36708	3734.66	76.5299	188.162	423
YFCF_ECOLI	P77544	yfcF	b2301	214	24326	36.765	264.5	253	34.309		191.013	249.646	422
XANP_ECOLI	P0AGM9	xanP	b3654	463	48868			432					422
LOIP_ECOLI	P25894	loiP	b2936	252	26842		108			611.673	454.047	317.735	421
ROB_ECOLI	P0ACI0	rob	b4396	289	33145	0.273	450	673		161.002	102.043	467.27	420
PUR3_ECOLI	P08179	purN	b2500	212	23238		325	426	47.2667	492.853	458.973	326.442	419
GLO2_ECOLI	P0AC84	gloB	b0212	251	28434	7.29	444	401	58.193	1070.2	282.229	309.212	418
LEXA_ECOLI	P0A7C2	lexA	b4043	202	22358		156.5	645	66.1744	337.484	559.834	270.549	417
HFLX_ECOLI	P25519	hflX	b4173	426	48327		184.5	374	188.429	135.848	239.137	337.036	415
YCGM_ECOLI	P76004	ycgM	b1180	219	23711		190	531	39.1189	1792.6	102.963	247.335	415
PSPB_ECOLI	P0AFM9	pspB	b1305	74	8763		63.5	240	153.054		317.772	327.498	414
YBEY_ECOLI	P0A898	ybeY	b0659	155	17526	20.673		475	5.49122		14.0341	405.565	414
YHFG_ECOLI	P0ADX5	yhfG	b3362	55	6599	30.78		459			24.6011	129.935	413
RSMD_ECOLI	P0ADX9	rsmD	b3465	198	21678	14.486		178	219.364		49.6204	221.701	413
YBHA_ECOLI	P21829	ybhA	b0766	272	30201			453	45.7028	1490.4	352.248	133.155	412
CRA_ECOLI	P0ACP1	cra	b0080	334	37999	28.733	298.5		152.893	136.937	148.26	192.288	411
YBFF_ECOLI	P75736	ybfF	b0686	254	28437	13.199	847.5	330	73.0067	315.783	203.711	218.342	411
T1MK_ECOLI	P08957	hsdM	b4349	529	59307	13.165		450		695.84	345.816	219.072	410
CPXP_ECOLI	P0AE85	cpxP	b4484	166	18965			120			327.875	312.881	410
CHEY_ECOLI	P0AE67	cheY	b1882	129	14097	11.765		46	381.626	192.954	27.8211		409
YGIM_ECOLI	P0ADT8	ygiM	b3055	206	23076		86.5	488	11.7587	773.035	273.091	472.282	408
FENR_ECOLI	P28861	fpr	b3924	248	27751		342.5	495	63.9105	206.419	184.002	411.846	408
YCIA_ECOLI	P0A8Z0	yciA	b1253	132	14231			426	39.7162	747.957	67.004	418.368	408
TTCA_ECOLI	P76055	ttcA	b1344	311	35561			617	33.6445	274.44	77.789	442.309	408
CHEA_ECOLI	P07363	cheA	b1888	654	71382			13	297.29		0.942172		407
YBJI_ECOLI	P75809	ybjI	b0844	271	30196	6.345		182	415.834	269.037	26.8631	99.2822	407
FOLC_ECOLI	P08192	folC	b2315	422	45406	15.213		342	82.5012	577.869	364.446	273.054	405
MURG_ECOLI	P17443	murG	b0090	355	37815	12.39		168	256.117	502.32	92.0321	216.359	404
MNMG_ECOLI	P0A6U3	mnmG	b3741	629	69521			500	115.957	583.371	83.6369	278.929	403
RNPH_ECOLI	P0CG19	rph	b3643	228	24425			1017	183.534	20.0841	5.44004	106.694	403
YDCF_ECOLI	P34209	ydcF	b1414	266	29706		728	454	7.47911		240.431	177.829	402
FABY_ECOLI	P0ADQ2	fabY	b3888	329	37094	21.438	176.5		26.0623	1202.91	134.067	314.139	401
RLMN_ECOLI	P36979	rlmN	b2517	384	43086	27.658	254	544	66.9708	357.147	214.778	218.725	401
ENTS_ECOLI	P24077	entS	b0591	416	43282			23		1590.08			401
MLAB_ECOLI	P64602	mlaB	b3191	97	10680	23.886	397	326	50.4209	51.3181	621.267	189.889	400
DAPF_ECOLI	P0A6K1	dapF	b3809	274	30209	34.124	365	294	47.6565		361.881	63.1368	399
TRUD_ECOLI	Q57261	truD	b2745	349	39091	9.883		273	161.361	342.931	233.44	320.295	399
RAPA_ECOLI	P60240	rapA	b0059	968	109769	25.95	187	347	157.918	565.276	83.9701	205.064	398
YEFM_ECOLI	P69346	yefM	b2017	83	9308			722			80.9515		396
RSGA_ECOLI	P39286	rsgA	b4161	350	39193	19.643	307	331	22.419	684.935	374.43	292.189	395
PDXY_ECOLI	P77150	pdxY	b1636	287	31322			281	232.463	325.38	84.9961	203.405	393
FDNH_ECOLI	P0AAJ3	fdnH	b1475	294	32239			1	192.612				391
NAPC_ECOLI	P0ABL5	napC	b2202	200	23101			18	188.608				391
YGGT_ECOLI	P64564	yggT	b2952	188	21167			383	76.8816		212.285	266.653	391
K1PF_ECOLI	P0AEW9	fruK	b2168	312	33756	40.817	231	155	86.2704	559.786	56.4452	200.47	390
PARC_ECOLI	P0AFI2	parC	b3019	752	83831	25.585		320	56.1141	376.157	124.867	315.156	390
TSAB_ECOLI	P76256	tsaB	b1807	231	25181				57.1555	1480.38	105.127	200.201	390
YBHG_ECOLI	P75777	ybhG	b0795	332	36416			127	227.332	788.057	81.162	174.094	389
DCUB_ECOLI	P0ABN9	dcuB	b4123	446	47935				95.7875				389
PUTA_ECOLI	P09546	putA	b1014	1320	143815	12.847		64	360.009	223.664	128.365	80.8075	387
TRMA_ECOLI	P23003	trmA	b3965	366	41967	26.233		332	24.7254	1005.81	86.2035	236.769	387
PLPHP_ECOLI	P67080	yggS	b2951	234	25787	19.544	320.5	374	87.7622	840.109	207.81	174.624	386
GLPX_ECOLI	P0A9C9	glpX	b3925	336	35852			238	177.841	769.113	187.35	163.738	386
SUFD_ECOLI	P77689	sufD	b1681	423	46823			152		749.101	251.732	311.187	386
MARA_ECOLI	P0ACH5	marA	b1531	127	15184			394					385
NEMA_ECOLI	P77258	nemA	b1650	365	39516			220	246.873	513.715	99.2247	143.902	385
MSBA_ECOLI	P60752	msbA	b0914	582	64461	24.296	84	242	79.2562	141.785	151.559	460.845	384
DNAB_ECOLI	P0ACB0	dnaB	b4052	471	52390	34.033		210	34.2021	282.099	207.353	267.788	384
WZZE_ECOLI	P0AG00	wzzE	b3785	348	39489			210	67.4748	1004.89	139.75	327.892	384
YGIC_ECOLI	P0ADT5	ygiC	b3038	386	45026		241	359	95.3912	1177.74	385.688	114.955	381
LAMB_ECOLI	P02943	lamB	b4036	446	49912		65.5	314	194.229	276.358	902.772	6.85173	380
DDLB_ECOLI	P07862	ddlB	b0092	306	32840		209.5	296	69.2406	1002.98	511.176	176.617	380
DMSA_ECOLI	P18775	dmsA	b0894	814	90399			21	275.526		1.39442		380
YMDB_ECOLI	P0A8D6	ymdB	b1045	177	18880		289.5	266	28.7197	1840.42	68.8384	240.6	379
MNTH_ECOLI	P0A769	mntH	b2392	412	44194			58		1431.57			379
YTFQ_ECOLI	P39325	ytfQ	b4227	318	34345		95	50	137.926	142.362	99.1481	561.676	378
RPOE_ECOLI	P0AGB6	rpoE	b2573	191	21696		297	212	142.108	395.439	388.788	213.987	377
PUTP_ECOLI	P07117	putP	b1015	502	54344	32.437		361	26.4577		77.1119	178.881	377
BDM_ECOLI	P76127	bdm	b1481	71	7987			385					377
YGGN_ECOLI	P0ADS9	yggN	b2958	239	26429		565	319	54.5138	336.47	170.574	292.65	376
UNG_ECOLI	P12295	ung	b2580	229	25693	14.487		439	143.183	490.064	113.043	197.359	376
SDHL_ECOLI	P16095	sdaA	b1814	454	48907			121	327.473	105.245	3.54459		376
BHSA_ECOLI	P0AB40	bhsA	b1112	85	8815	1.134		1039		389.459	155.819	191.668	375
IADA_ECOLI	P39377	iadA	b4328	390	41084			225	177.424	647.83	223.11		374
YIGI_ECOLI	P0ADP2	yigI	b3820	155	17163		349.5	541	118.987	729.971	106.624	141.808	373
YECJ_ECOLI	P0AD10	yecJ	b4537	83	9123			600	130.25	123.483	460.208	82.4711	373
GLNP_ECOLI	P0AEQ6	glnP	b0810	219	24364			314	188.344		34.2603	156.183	372
RSMI_ECOLI	P67087	rsmI	b3146	286	31348	12.601	162	226	61.4961	736.289	382.614	334.457	371
END4_ECOLI	P0A6C1	nfo	b2159	285	31480	15.691		436	19.7118	1658.17	205.431	101.14	370
RSMG_ECOLI	P0A6U5	rsmG	b3740	207	23431	12.989		268	168.901	492.744	409.045	96.2814	370
YCIB_ECOLI	P0A710	yciB	b1254	179	20790			214			3.76986	366.809	370
SUPH_ECOLI	P75792	ybiV	b0822	271	30413	13.503		363	23.8093	1714.6	135.481	167.757	370
YCIX_ECOLI	P58094	yciX	b4523	55	6338			642			104.522		369
RNPA_ECOLI	P0A7Y8	rnpA	b3704	119	13789	30.117		363	41.6584	318.474	130.43	225.813	368
YJAG_ECOLI	P32680	yjaG	b3999	196	22613	31.944	221.5	419	77.2193	326.655	99.7606	175.755	367
FRSA_ECOLI	P04335	frsA	b0239	414	47009	4.914	141.5	327	162.955	950.453	247.748	224.608	366
FABR_ECOLI	P0ACU5	fabR	b3963	234	26553	23.345	114.5	244	107.187				365
MAK_ECOLI	P23917	mak	b0394	302	32500		254.5	279	60.0238	1100.18	200.693	254.625	365
YEAK_ECOLI	P64483	yeaK	b1787	167	17851		267	565	35.1339	422.304	438.261	208.072	365
RNI_ECOLI	P21338	rna	b0611	268	29618	1.475		470	65.3716	1737.69	50.4399	212.828	365
KDGK_ECOLI	P37647	kdgK	b3526	309	33962	20.488	168	351	79.0372	137.689	546.648	192.095	364
PTFAH_ECOLI	P69811	fruB	b2169	376	39648		319	184	98.0589	697.888	301.037	232.846	363
SLMA_ECOLI	P0C093	slmA	b3641	198	22836			568	27.2309	532.202	151.582	296.7	363
NLPC_ECOLI	P23898	nlpC	b1708	154	17283			371					363
LPPY_ECOLI	P0AD83	pyrL	b4246	44	5098			370					362
DNLJ_ECOLI	P15042	ligA	b2411	671	73606	22.029	153	292	69.5587	661.306	290.31	218.175	361
MINC_ECOLI	P18196	minC	b1176	231	24776		201	364	87.209	564.688	170.821	312.625	361
SSTT_ECOLI	P0AGE4	sstT	b3089	414	43478		173	586		13.1109	57.7132	391.069	360
YEJG_ECOLI	P0AD21	yejG	b2181	114	12525			834		334.052	94.8823		360
TONB_ECOLI	P02929	tonB	b1252	239	26094			218		478.44	107.777	357.95	359
PEPE_ECOLI	P0A7C6	pepE	b4021	229	24570	3.964	254	81	279.246	984.421	139.642	105.568	358
YNFG_ECOLI	P0AAJ1	ynfG	b1589	205	22752			32	168.865				358
YIDQ_ECOLI	P0ADM4	yidQ	b3688	110	11826			440	3.47339		488.594	192.411	358
CSTA_ECOLI	P15078	cstA	b0598	701	75105		231	177	50.7682	185.687	360.581	415.912	357
YADG_ECOLI	P36879	yadG	b0127	308	34647	11.416	351	292	47.0088	1069.22	272.163	197.824	357
PAT_ECOLI	P42588	patA	b3073	459	49661	12.881		789		398.108	34.1891	173.735	357
WBBJ_ECOLI	P37750	wbbJ	b2033	196	21675			367		1457.17	41.2106	125.071	356
YHII_ECOLI	P37626	yhiI	b3487	355	38828	0.612	59	265	192.089	1423.73	178.651	193.495	355
HMP_ECOLI	P24232	hmp	b2552	396	43868			289	110.659	913.937	148.861	179.837	355
YNFD_ECOLI	P76172	ynfD	b1586	101	10477			692			1.27888	158.386	355
LEP_ECOLI	P00803	lepB	b2568	324	35960		59	338	134.692	311.066	146.836	355.744	354
DMSD_ECOLI	P69853	dmsD	b1591	204	23345			210	99.2164		149.443	266.142	354
YHHW_ECOLI	P46852	yhhW	b3439	231	26279		640	251	81.9993	506.253	81.2273	187.415	353
RCNA_ECOLI	P76425	rcnA	b2106	274	30419			360					352
PRMA_ECOLI	P0A8T1	prmA	b3259	293	31877	11.378	297	384	50.973	672.581	201.361	273.782	351
TESA_ECOLI	P0ADA1	tesA	b0494	208	23622		251	289	26.754	2004.16	168.089	107.476	351
BGLX_ECOLI	P33363	bglX	b2132	765	83460		306.5	227	72.7264	1097.78	157.204	210.807	349
CHAB_ECOLI	P0AE63	chaB	b1217	76	8945		218	406		712.312	78.6053	268.479	348
UVRY_ECOLI	P0AED5	uvrY	b1914	218	23893	29.111	131	412	37.7528	550.983	122.821	211.838	348
YFBV_ECOLI	P0A8D9	yfbV	b2295	151	17213			489	53.5169				348
FTSX_ECOLI	P0AC30	ftsX	b3462	352	38544	28.608		244	121.024	589.7	33.6268	94.0839	347
PCNB_ECOLI	P0ABF1	pcnB	b0143	465	53871	26.676		422	44.9667	397.498	43.3273	203.233	346
CINAL_ECOLI	P77808	yfaY	b2249	400	44226			182	127.137	1288.43	128.381	109.429	346
LSPA_ECOLI	P00804	lspA	b0027	164	18156			353					345
NCPP_ECOLI	P39411	yjjX	b4394	170	18213			275	43.2568	661.132	415.277	209.852	345
YAIL_ECOLI	P51024	yaiL	b0354	179	19923		396	526	46.3542	900.657	87.8252	149.942	344
ZRAP_ECOLI	P0AAA9	zraP	b4002	141	15199			10	251.139		2.0777		344
CYCA_ECOLI	P0AAE0	cycA	b4208	470	51660			541	9.44304		179.987	252.554	344
OPGH_ECOLI	P62517	mdoH	b1049	847	96937	30.192	66		55.3564	747.183	84.3879	187.091	343
YCIT_ECOLI	P76034	yciT	b1284	249	27603		290	304	47.4561	1045.7	82.2001	257.849	343
SELA_ECOLI	P0A821	selA	b3591	463	50607			199	129.406	544.185	180.894	218.725	343
OPPD_ECOLI	P76027	oppD	b1246	337	37188			474	67.442		143.961	197.364	343
FUCO_ECOLI	P0A9S1	fucO	b2799	382	40513		59.5	24	375.122		41.3453	21.5262	342
ADEP_ECOLI	P31466	adeP	b3714	445	46866					1689.11	91.3034	41.2385	342
YAER_ECOLI	P52096	yaeR	b0187	129	14737	30.764	396	218		108.424	136.418	129.629	341
QUEF_ECOLI	Q46920	queF	b2794	282	32588		99	318	118.785	1058.37	58.8823	227.633	341
YHHA_ECOLI	P0ADX7	yhhA	b3448	146	16624			316	1.23811		107.391	377.458	338
FRDD_ECOLI	P0A8Q3	frdD	b4151	119	13107			141	132.231				337
UGPB_ECOLI	P0AG80	ugpB	b3453	438	48449	0.661	467	317	3.11631	1071.37	112.948	335.385	336
AROE_ECOLI	P15770	aroE	b3281	272	29414	13.721	229	224	34.3891	1090.05	121.233	279.394	336
YCIH_ECOLI	P08245	yciH	b1282	108	11396			628	14.9232	330.108	101.595	299.651	336
FOLB_ECOLI	P0AC16	folB	b3058	122	13620			161	205.189		18.2309		336
ACYP_ECOLI	P0AB65	yccX	b0968	92	10300	14.755	126	315			117.929	278.777	335
YGHA_ECOLI	P0AG84	yghA	b3003	294	31488	16.686	262.5	386	0.962987	1043.48	149.542	214.701	335
YCIU_ECOLI	P0A8L7	yciU	b1248	109	12687	17.477		523	46.314		140.144		334
YJBQ_ECOLI	P0AF48	yjbQ	b4056	138	15656	42.617		122	10.2603	220.853	199.839		334
YJBD_ECOLI	P32685	yjbD	b4023	90	10532			515	5.30622		191.763	248.349	334
MODF_ECOLI	P31060	modF	b0760	490	54536		104	407	8.13415	688.748	232.628	352.308	333
BEPA_ECOLI	P66948	bepA	b2494	487	53908		268.5		127.953	325.98	176.647	198.369	333
RIBF_ECOLI	P0AG40	ribF	b0025	313	34734	13.22		233	108.658	309.127	159.971	262.111	333
YOAH_ECOLI	P67338	yoaH	b1811	59	6554			589			84.2079		333
GGT_ECOLI	P18956	ggt	b3447	580	61768	3.027	369	360		943.982	172.186	197.04	332
RSME_ECOLI	P0AGL7	rsmE	b2946	243	26978			251	157.011	306.044	136.418	196.276	332
LIVM_ECOLI	P22729	livM	b3456	425	46269			527		492.94	70.5503	203.208	332
TYRR_ECOLI	P07604	tyrR	b1323	513	57656	10.341	100	345	155.039	579.177	132.309	213.594	331
RNG_ECOLI	P0A9J0	rng	b3247	489	55364			370	30.2156	1177.74	84.9916	205.944	331
YBDL_ECOLI	P77806	ybdL	b0600	386	42963			278		627.677	56.2992	279.232	331
DAPE_ECOLI	P0AED7	dapE	b2472	375	41269		124	263	218.106	511.972	73.5559	147.72	330
RSXC_ECOLI	P77611	rsxC	b1629	740	80172	8.534		157	366.208	40.1355	10.2599	29.9123	330
DTD_ECOLI	P0A6M4	dtd	b3887	145	15950	8.308	346	649	14.0501	1101.7	7.00096	175.068	329
THIL_ECOLI	P0AGG0	thiL	b0417	325	35071		234	153	174.976		102.577	164.481	329
3MG1_ECOLI	P05100	tag	b3549	187	21100			213				183.436	329
RLUC_ECOLI	P0AA39	rluC	b1086	319	36027	12.929	109	386	95.3861	652.09	152.128	230.973	328
NAGC_ECOLI	P0AF20	nagC	b0676	406	44541	37.702	45.5	224	61.3528	474.519	123.899	143.026	327
MLAF_ECOLI	P63386	mlaF	b3195	269	29097		111.5	277	63.5796	1711.66	68.5034	159.925	327
EVGA_ECOLI	P0ACZ4	evgA	b2369	204	22690			420	31.0995	1799.46	52.0281	65.7072	327
MLTD_ECOLI	P0AEZ7	mltD	b0211	452	49417	0.772		644					326
FLGL_ECOLI	P29744	flgL	b1083	317	34281			39	151.351				326
OPPF_ECOLI	P77737	oppF	b1247	334	37198			485	130.441	344.772	57.0669	161.234	326
QUEE_ECOLI	P64554	queE	b2777	223	25030	23.48			24.9874	744.264	192.384	124.264	326
YHBW_ECOLI	P0ADV5	yhbW	b3160	335	37129			411			110.373	186.443	325
BLC_ECOLI	P0A901	blc	b4149	177	19852		49	378		172.375	49.5341	432.134	324
ALR2_ECOLI	P29012	dadX	b1190	356	38845	10.883	23	54	407.228	79.735	27.842	65.0642	323
YODD_ECOLI	P64519	yodD	b1953	75	8579			424			82.7475	190.116	323
QUEA_ECOLI	P0A7F9	queA	b0405	356	39431			238	74.4764	295.956	415.498	197.581	321
YBHL_ECOLI	P0AAC4	ybhL	b0786	234	25902			832		160.054	65.3334		321
FUMD_ECOLI	P0ACX5	fumD	b1675	69	7907	21.463	513		23.2929	471.599	74.0615		320
ARCB_ECOLI	P0AEC3	arcB	b3210	778	87983	55.757	119.5	97	26.8136	382.476	49.5248	42.9132	320
YHBO_ECOLI	P45470	yhbO	b3153	172	18858		371.5	283		342.495	287.828	169.925	320
THIO2_ECOLI	P0AGG4	trxC	b2582	139	15555		204	569	45.8456	105.356	257.071	250.139	319
YGJR_ECOLI	P42599	ygjR	b3087	328	36214		178.5	189	73.3095	755.582	186.199	264.591	318
YIEP_ECOLI	P31475	yieP	b3755	230	26076			370	26.6591	815.728	158.057	222.918	317
GPPA_ECOLI	P25552	gppA	b3779	494	54871	28.837			60.8719	295.923	60.3411	133.236	317
UVRB_ECOLI	P0A8F8	uvrB	b0779	673	76226	11.53	105.5	197	92.1947	1297.03	134.039	172.226	316
OGRK_ECOLI	P37057	ogrK	b2082	72	8430			323					316
UBIX_ECOLI	P0AG03	ubiX	b2311	189	20695	36.02		124	16.643		62.5046		315
YDFZ_ECOLI	P64463	ydfZ	b1541	67	7276			260	252.031	370.732	17.7595	39.0316	315
YDHQ_ECOLI	P77552	ydhQ	b1664	418	42876			707	23.9416	927.576	84.9754	98.0489	315
PPK1_ECOLI	P0A7B1	ppk	b2501	688	80432	27.721	110.5	244	111.667	273.1	60.3857	167.132	314
NUOH_ECOLI	P0AFD4	nuoH	b2282	325	36219			626	81.7801		132.886	70.0011	314
FHUF_ECOLI	P39405	fhuF	b4367	262	30113	21.407		261		825.522	0.5313		314
RELA_ECOLI	P0AG20	relA	b2784	744	83876		132.5	213	199.704	395.222	64.2953	180.636	313
YTFB_ECOLI	P39310	ytfB	b4206	212	23505		107	276	62.8929	813.266	194.207	254.429	313
PTQB_ECOLI	P69795	chbB	b1738	106	11427		237	158	69.3015	213.794	505.216	215.699	313
FLGH_ECOLI	P0A6S0	flgH	b1079	232	24615			7	229.828		0.458668		313
BAER_ECOLI	P69228	baeR	b2079	240	27656	12.299	103	226	98.8489	928.23	276.305	144.171	312
PNCC_ECOLI	P0A6G3	pncC	b2700	165	17582		183.5		88.7813	1176.33	86.7668		311
YHAL_ECOLI	P42625	yhaL	b3107	54	5961			318					311
YECD_ECOLI	P0ADI7	yecD	b1867	188	20452		334.5	291	63.3872	641	18.0828	243.41	310
BETB_ECOLI	P17445	betB	b0312	490	52911			219	64.1467	665.337	85.4297	266.936	309
YFFB_ECOLI	P24178	yffB	b2471	118	13601			559	117.934	232.618	12.6063	159.464	309
YBAM_ECOLI	P45807	ybaM	b0466	53	6025			316					309
SBMC_ECOLI	P33012	sbmC	b2009	157	18081		407	226	17.5974	700.59	499.01	86.292	308
KITH_ECOLI	P23331	tdk	b1238	205	23457			404	48.4789	62.2404	91.8196	335.011	308
YQJC_ECOLI	P42616	yqjC	b3097	122	13906			557	2.54209	312.014	503.411	120.82	308
YGAV_ECOLI	P77295	ygaV	b2667	99	10596	20.164		32	120.177		142.595		308
KTHY_ECOLI	P0A720	tmk	b1098	213	23783	13.506	104	189	88.1054	762.01	203.51	210.217	306
YAFK_ECOLI	P0AA99	yafK	b0224	246	28021			786		133.102	80.3905		306
YHAJ_ECOLI	P67660	yhaJ	b3105	298	33256	29.924		216	40.3644	673.137	5.12674	117.81	306
YPFN_ECOLI	Q2EET2	ypfN	b4547	66	8071			229	95.7043				306
YAJD_ECOLI	P0AAQ2	yajD	b0410	115	13364		478	428	16.8029	48.8703	102.98	265.618	305
YCIE_ECOLI	P21363	yciE	b1257	168	18961	4.107	285.5	158	3.1399	1711.22	309.029	144.285	305
SSEB_ECOLI	P0AFZ1	sseB	b2522	258	28643			366	3.93981		436.485	157.078	305
YDBL_ECOLI	P76076	ydbL	b1383	108	11878			114		1618.19	8.65952		305
LPTF_ECOLI	P0AF98	lptF	b4261	366	40358		37.5	209	116.882	622.273	73.0918	293.32	304
ZNUC_ECOLI	P0A9X1	znuC	b1858	251	27867	8.029		468	162.671	311.567	22.0793		304
SDAC_ECOLI	P0AAD6	sdaC	b2796	429	46906			149	243.469	212.127	66.0297	86.1337	304
UUP_ECOLI	P43672	uup	b0949	635	72067	14.02		244	41.3898	855.415	155.53	180.934	304
LPF_ECOLI	P0AD72	pheL	b2598	15	1924			309					302
PARE_ECOLI	P20083	parE	b3030	630	70244	9.1		381	64.4066	826.164	39.3824	195.048	302
EPTC_ECOLI	P0CB39	eptC	b3955	577	66610				70.9099	888.216	53.042	175.648	302
WECB_ECOLI	P27828	wecB	b3786	376	42245				87.7387	623.472	116.399	172.548	302
MNTR_ECOLI	P0A9F1	mntR	b0817	155	17640			251	109.155		148.362	146.684	301
YMGD_ECOLI	P0AB46	ymgD	b1171	109	11852			329	91.0401		4.30113	207.339	301
DMSB_ECOLI	P18776	dmsB	b0895	205	22869			27	141.814				301
TUSE_ECOLI	P0AB18	tusE	b0969	109	12410				19.6945	558.173	481.622	139.078	301
RLMJ_ECOLI	P37634	rlmJ	b3499	280	31942	8.781			127.403	132.514	302.109	146.522	301
UBID_ECOLI	P0AAB4	ubiD	b3843	497	55604		197	295	46.1669	616.968	244.429	217.954	300
AHR_ECOLI	P27250	ahr	b4269	339	36502		220.5			746.235	1.02287	235.53	300
ALDB_ECOLI	P37685	aldB	b3588	512	56306	11.944	122.5	76		221.518	588.572	210.948	300
MTFA_ECOLI	P76346	mtfA	b1976	265	30279		149	230	33.602	179.968	430.793	292.758	300
EMRA_ECOLI	P27303	emrA	b2685	390	42736			229	139.409	591.334	44.3004	153.139	300
RLMM_ECOLI	P0ADR6	rlmM	b2806	366	41905		82	333	129.999		121.823	170.332	299
CHEB_ECOLI	P07330	cheB	b1883	349	37468			1	146.96				299
RBSK_ECOLI	P0A9J6	rbsK	b3752	309	32291		141	144	228.169	409.798	65.5379	118.036	298
QUED_ECOLI	P65870	queD	b2765	121	13773	18.614		360	71.9107	51.5382	282.741		298
ERA_ECOLI	P06616	era	b2566	301	33810	0.779	118	610	27.5748	785.16	45.4706	318.772	297
YJGR_ECOLI	P39342	yjgR	b4263	500	54332	12.358	282	186	62.2938	613.362	173.651	198.655	297
FDNG_ECOLI	P24183	fdnG	b1474	1015	112963	0.209			144.855				297
TATC_ECOLI	P69423	tatC	b3839	258	28876			189	9.11487		213.222	301.164	296
GLPR_ECOLI	P0ACL0	glpR	b3423	252	28048		455	295	30.9746	950.649	75.0021	111.678	294
WECE_ECOLI	P27833	wecE	b3791	376	41901		134		91.4201	595.104	78.5277	232.868	294
ZNUB_ECOLI	P39832	znuB	b1859	261	27729			301					294
RSEB_ECOLI	P0AFX9	rseB	b2571	318	35750		306	291	37.7965	968.93	91.2862	161.169	293
YACL_ECOLI	P0A8E5	yacL	b0119	120	13942	3.867		374	54.3055	673.464	170.599	226.055	293
ISPA_ECOLI	P22939	ispA	b0421	299	32160	22.682	225	294	53.3444	354.13	11.148	188.895	292
YDGJ_ECOLI	P77376	ydgJ	b1624	346	38257	23.166	125	468	82.0668	267.871	52.5798	112.637	292
PNUC_ECOLI	P0AFK2	pnuC	b0751	239	26996			532			59.9401		292
DNAA_ECOLI	P03004	dnaA	b3702	467	52551	27.88	53	290	55.317	378.281	66.2501	176.573	291
TRHO_ECOLI	P24188	trhO	b1055	350	39781	36.831			0.627715	126.816	67.2387		291
MURB_ECOLI	P08373	murB	b3972	342	37851	18.166	51	228	70.3507	603.034	55.2252	246.373	290
YCGR_ECOLI	P76010	ycgR	b1194	244	27857			9	140.93				290
UBIU_ECOLI	P45527	ubiU	b3158	331	37047				71.5064				290
RSTA_ECOLI	P52108	rstA	b1608	239	26704		81	221	87.9901	882.976	242.953	154.7	289
HYBD_ECOLI	P37182	hybD	b2993	164	17751	4.163		26	245.46		14.5585		288
NAGZ_ECOLI	P75949	nagZ	b1107	341	37595	5.274	178	303	97.4575	656.709	130.887	205.032	287
YCGZ_ECOLI	P75991	ycgZ	b1164	78	8769			292					286
SELB_ECOLI	P14081	selB	b3590	614	68867	7.13	36	338	52.868	1216.42	48.6806	226.225	284
PNCA_ECOLI	P21369	pncA	b1768	213	23362	18.786	273	391	14.8097	692.398	34.1726	130.224	283
KPPR_ECOLI	P0AEX5	prkB	b3355	289	32344	10.524		218	42.6748	1349.87	172.851	70.0512	283
PLAP_ECOLI	P0AA47	plaP	b2014	452	49538					354.554		160.606	283
YAFV_ECOLI	Q47679	yafV	b0219	256	28925	22.611		170	33.3724	496.154	218.755		282
YFFS_ECOLI	P76550	yffS	b2450	269	29751		296	356			46.2707	156.511	281
CHER_ECOLI	P07364	cheR	b1884	286	32849			1	138.297				281
YDHL_ECOLI	P64474	ydhL	b1648	79	9359	18.493		46					281
NADB_ECOLI	P10902	nadB	b2574	540	60337			363		1029.51	29.7135	92.2426	279
FIMC_ECOLI	P31697	fimC	b4316	241	26689			55		2073.34	0.495508	16.758	278
GADX_ECOLI	P37639	gadX	b3516	274	31563			284					278
GTRB_ECOLI	P77293	yfdH	b2351	306	34635					365.546	3.50256	265.505	278
HEMG_ECOLI	P0ACB4	hemG	b3850	181	21226		105	329	127.833	360.001	105.516	168.866	277
MATP_ECOLI	P0A8N0	matP	b0956	150	17693		197.5	360	128.536	336.383	51.5245	135.702	276
UXUB_ECOLI	P39160	uxuB	b4323	486	53580		43	90	274.053	332.756	19.5054	84.4727	274
TCYL_ECOLI	P0AFT2	tcyL	b1918	222	24801				43.7901		131.889	206.196	274
ILVM_ECOLI	P0ADG1	ilvM	b3769	87	9703			279					273
FHUE_ECOLI	P16869	fhuE	b1102	729	81233			10		1609.25	18.6156		273
DEGS_ECOLI	P0AEE3	degS	b3235	355	37581			133	102.516		73.6942	189.693	272
YDDE_ECOLI	P37757	yddE	b1464	297	32319			195		426.302	126.98	226.358	272
ISPE_ECOLI	P62615	ispE	b1208	283	30925	8.579		223	37.1667	1112.49	185.948	114.291	272
DIAA_ECOLI	P66817	diaA	b3149	196	21106			239			292.823		272
YJHU_ECOLI	P39356	yjhU	b4295	328	36112		154	286	70.698	1059.52	7.40674	143.044	271
DSBB_ECOLI	P0A6M2	dsbB	b1185	176	20142			357	81.0003		35.982	150.459	271
YGDD_ECOLI	P0ADR2	ygdD	b2807	131	14333			276					270
NTRB_ECOLI	P0AFB5	glnL	b3869	349	38556	27.489		82	19.7303		66.0728	143.316	270
HEMY_ECOLI	P0ACB7	hemY	b3802	398	45245	1.869	151.5	305	83.3977	742.466	143.734	203.767	269
YJGM_ECOLI	P39337	yjgM	b4256	167	18622		228	319		665.195	128.275	124.027	269
YOAC_ECOLI	P64490	yoaC	b1810	99	10835			486			7.45603	132.208	269
YCEM_ECOLI	P75931	yceM	b1068	307	33682	17.7		122	95.5621	34.1743	39.2336	227.469	269
DIGH_ECOLI	P64426	digH	b1491	439	49574				66.0949				268
RUVA_ECOLI	P0A809	ruvA	b1861	203	22086			249	75.3951	107.756	100.62	255.976	267
WECG_ECOLI	P27836	wecG	b3794	246	27928				196.325	255.55	29.5238	46.9142	267
CYDC_ECOLI	P23886	cydC	b0886	573	62920	16.468		136	51.4246		76.855	183.094	266
YFEY_ECOLI	P76537	yfeY	b2432	191	20898			257	16.7581	696.603	56.2501	248.431	266
ELAA_ECOLI	P0AEH3	elaA	b2267	153	17420	2.175		425		883.216	138.959		264
ADHP_ECOLI	P39451	adhP	b1478	336	35380			773		412.706	26.2366	29.0496	264
YDJF_ECOLI	P77721	ydjF	b1770	252	28261	23.538		108	85.5809	547.225	22.6677	74.9362	264
YDCI_ECOLI	P77171	ydcI	b1422	307	33402	1.772	380	506	4.33787	985.989	132.875	86.3126	263
SERB_ECOLI	P0AGB0	serB	b4388	322	35043		182.5	242	57.7392	378.521	188.371	205.903	262
FLGM_ECOLI	P0AEM4	flgM	b1071	97	10341			151	109.101	755.528	15.7203	135.312	262
RIR4_ECOLI	P37146	nrdF	b2676	319	36443			42		1677.12	42.7229	56.4287	262
RLMF_ECOLI	P75782	rlmF	b0807	308	34226	20.175		215	64.4471		22.5217	103.263	262
UBII_ECOLI	P25535	ubiI	b2906	400	44245	22.93			113.283	149.476	16.7439	45.8088	261
RBSD_ECOLI	P04982	rbsD	b3748	139	15292		264.5	114	149.633	164.891	177.061		259
MUTL_ECOLI	P23367	mutL	b4170	615	67924	6.625	15	77	20.5074	181.951	8.05009	553.863	259
PHOH_ECOLI	P0A9K1	phoH	b1020	354	39265	14.447		457	33.0846			20.8856	259
NUON_ECOLI	P0AFF0	nuoN	b2276	485	52044			682	61.7234		20.0413	39.71	259
PHNJ_ECOLI	P16688	phnJ	b4098	281	31845	18.514		1					259
DINI_ECOLI	P0ABR1	dinI	b1061	81	8949			655	2.35486		112.511		257
HELD_ECOLI	P15038	helD	b0962	684	77976		419	165	117.388	348.585	38.4459	81.3326	256
USPB_ECOLI	P0A8S5	uspB	b3494	111	13027			402				48.4446	256
NTRC_ECOLI	P0AFB8	glnG	b3868	469	52255			274	54.5598	603.122	128.995	146.107	256
YQJK_ECOLI	Q47710	yqjK	b3100	99	11811			331				77.0243	256
INGK_ECOLI	P0AEW6	gsk	b0477	434	48449			323	48.811	492.167	45.6695	192.941	255
YHJA_ECOLI	P37197	yhjA	b3518	465	51571			4	124.6				255
YAFJ_ECOLI	Q47147	yafJ	b0223	255	28636			212	146.167	223.62	59.1184	122.963	255
NANE_ECOLI	P0A761	nanE	b3223	229	24074	6.814		39	236.459		22.1522	22.8391	254
TSAD_ECOLI	P05852	tsaD	b3064	337	36008	1.454			97.8933	463.352	199.002	158.334	253
SOXS_ECOLI	P0A9E2	soxS	b4062	107	12911			467	11.3394				252
CAIF_ECOLI	P0AE58	caiF	b0034	131	15436			258					252
SPOT_ECOLI	P0AG24	spoT	b3650	702	79342	29.004		158	28.1559	168.813	13.819	138.537	252
EMTA_ECOLI	P0C960	emtA	b1193	203	22227			609	3.23318	433.862	170.49	105.39	252
RATB_ECOLI	P52119	ratB	b2618	96	10789				80.459		126.747	120.742	252
YEBE_ECOLI	P33218	yebE	b1846	219	23687	13.232	41	85	35.8468	174.467	480.144	209.563	251
AROM_ECOLI	P0AE28	aroM	b0390	225	24917			116		402.891	106.752	236.037	251
YQJE_ECOLI	P64585	yqjE	b3099	134	15147			691	28.4409		12.1217	81.8382	251
DPPC_ECOLI	P0AEG1	dppC	b3542	300	32308			231		959.855	49.3668		250
YKGF_ECOLI	P77536	ykgF	b0307	475	53052			34	115.203				250
FADA_ECOLI	P21151	fadA	b3845	387	40876	2.905	195.5	75	19.0684	238.926	424.608	292.664	249
FTSP_ECOLI	P26648	ftsP	b3017	470	51858		349	196	84.058	753.229	36.4668	59.6377	249
UBIF_ECOLI	P75728	ubiF	b0662	391	42953	18.52	100	329	22.3272	185.088	31.0346	233.955	249
YDCS_ECOLI	P76108	ydcS	b1440	381	42295		209.5	103		121.98	82.388	308.064	249
SYDP_ECOLI	P0A8U0	syd	b2793	181	20708	11.303		268	8.76714	1083.62	77.0264	108.666	249
NUOM_ECOLI	P0AFE8	nuoM	b2277	509	56525			576	42.183		9.9644		249
PQIC_ECOLI	P0AB10	pqiC	b0952	187	20634	0.744			91.8771	579.46	84.4699	194.381	249
YBAQ_ECOLI	P0A9T6	ybaQ	b0483	113	13171			429	4.71377	1062.61	40.2231	96.0068	248
GARL_ECOLI	P23522	garL	b3126	256	27384	1.704		10	269.957		3.29645	34.6616	248
LPXM_ECOLI	P24205	lpxM	b1855	323	37410	24.963		315	13.2646	394.797	70.8131	65.5954	248
UVRA_ECOLI	P0A698	uvrA	b4058	940	103868	4.904	194	206	113.204	332.2	127.21	165.2	247
MUKF_ECOLI	P60293	mukF	b0922	440	50579	11		204	126.201	409.514	53.8032	83.5421	247
ALAC_ECOLI	P77434	alaC	b2379	412	46216		63	361	129.642	322.243	93.1617	107.972	246
DCOR_ECOLI	P21169	speC	b2965	711	79416	3.562		249	19.1152	839.041	85.6647	224.747	246
HOLC_ECOLI	P28905	holC	b4259	147	16633	31.382		167	13.1089	266.117	4.46683		246
YHEU_ECOLI	P67624	yheU	b3354	72	8470			395			0.0560819	143.198	246
NUOJ_ECOLI	P0AFE0	nuoJ	b2280	184	19875			529	12.9605			66.7007	245
OPPB_ECOLI	P0AFH2	oppB	b1244	306	33443			318	49.3939	1019.6	45.6036	68.2104	245
YCFH_ECOLI	P0AFQ7	ycfH	b1100	265	29809	7.146		281	86.0675	447.207	43.0826	155.402	245
DSBG_ECOLI	P77202	dsbG	b0604	248	27495	15.511	105	229	20.3206	560.995	130.329	175.485	244
AMY2_ECOLI	P26612	amyA	b1927	495	56639		143.5	398	0.612169	913.49	108.834	137.634	243
NRFA_ECOLI	P0ABK9	nrfA	b4070	478	53703			4	178.57		0.00748536		243
NUOL_ECOLI	P33607	nuoL	b2278	613	66438			510	42.9067		1.86308	120.796	243
RFAF_ECOLI	P37692	rfaF	b3620	348	39042			184	24.1443	537.943	189.396	192.668	243
YACC_ECOLI	P0AA95	yacC	b0122	115	12854			238		1141.47	65.6616	43.5479	242
PHNO_ECOLI	P16691	phnO	b4093	144	16570			125			340.446		242
RNT_ECOLI	P30014	rnt	b1652	215	23523			204	17.0712		236.788	183.597	242
YEHS_ECOLI	P33355	yehS	b2124	156	17973			136	155.003		33.0335	70.1241	242
ALLE_ECOLI	P75713	allE	b0515	261	28730				30.1323	1438.55	25.1938	46.6508	242
YCGN_ECOLI	P0A8L5	ycgN	b1181	153	17910			246					241
MLTA_ECOLI	P0A935	mltA	b2813	365	40411	1.732		286	79.3467	193.76	24.4965	276.314	241
GADW_ECOLI	P63201	gadW	b3515	242	28028			246					241
DUSA_ECOLI	P32695	dusA	b4049	345	38468		130	256	53.2493	370.394	198.018	175.264	240
OPGD_ECOLI	P40120	mdoD	b1424	551	62758		166		102.588	384.219	93.1866	123.462	240
FIMB_ECOLI	P0ADH5	fimB	b4312	200	22993	3.274		394					239
PXPB_ECOLI	P0AAV4	pxpB	b0711	218	23947				4.01534		130.722	230.025	239
BDCR_ECOLI	P39334	bdcR	b4251	197	21502						124.073	141.515	239
YHJR_ECOLI	P0ADJ3	yhjR	b3535	62	7018			243					238
NUDC_ECOLI	P32664	nudC	b3996	257	29689	9.851		318	13.0431	448.711	146.556	168.849	238
YECM_ECOLI	P52007	yecM	b1875	188	21205	9.311		210	20.9934	344.99	281.138	167.787	238
PDHR_ECOLI	P0ACL9	pdhR	b0113	254	29425		307	270	109.327	176.733	102.345	66.075	237
YBIJ_ECOLI	P0AAX3	ybiJ	b0802	86	8568			488		312.602	75.3091		237
DCUC_ECOLI	P0ABP3	dcuC	b0621	461	48412				58.461				237
MPPA_ECOLI	P77348	mppA	b1329	537	59900		326	202	35.412	385.21	67.4234	178.436	236
PIMT_ECOLI	P0A7A5	pcm	b2743	208	23258			167	65.9248	331.949	187.804	158.157	236
YIAJ_ECOLI	P37671	yiaJ	b3574	282	31067	19.032		206	7.33697		90.844	130.714	236
E4PD_ECOLI	P0A9B6	epd	b2927	339	37299			266	67.3567	439.898	111.922	124.516	235
UPPS_ECOLI	P60472	ispU	b0174	253	28444	21.068		318		108.814	31.3999	76.4749	235
ERFK_ECOLI	P39176	erfK	b1990	310	34411		82	183	9.90819	1666.67	69.2892	80.6286	234
YHES_ECOLI	P63389	yheS	b3352	637	71843			235	65.4985	311.807	55.9976	187.701	234
COAA_ECOLI	P0A6I3	coaA	b3974	316	36360		124	327	7.92615	364.098	274.716	176.097	233
DKGB_ECOLI	P30863	dkgB	b0207	267	29437		221.5	236		371.985	90.5273	162.332	233
NARP_ECOLI	P31802	narP	b2193	215	23575		265.5	356	33.6302	361.744	251.244	65.5248	233
YQJG_ECOLI	P42620	yqjG	b3102	328	37386	3.062	412.5	195	17.055	661.099	107.14	150.356	233
TRML_ECOLI	P0AGJ7	trmL	b3606	157	17726	4.354		145	153.755		39.8131		233
PHNK_ECOLI	P16678	phnK	b4097	252	27831	16.648		1					233
SIXA_ECOLI	P76502	sixA	b2340	161	17208			599			61.4152	19.048	233
TREA_ECOLI	P13482	treA	b1197	565	63637	2.07	398	243	20.457	695.688	65.8463	152.09	232
YHJJ_ECOLI	P37648	yhjJ	b3527	498	55527	0.852	212	152	54.1258	885.58	116.452	173.153	232
MQO_ECOLI	P33940	mqo	b2210	548	60230			287		339.139	146.362	131.274	231
YCIW_ECOLI	P76035	yciW	b1287	375	42220			490			70.3008	56.4471	231
YDEI_ECOLI	P31130	ydeI	b1536	130	14121	0.653	497	213		320.304	109.775	123.515	230
PSIF_ECOLI	P0AFM4	psiF	b0384	106	11687			454		234.525	41.064	128.77	230
YCHJ_ECOLI	P37052	ychJ	b1233	152	16990	12.163		328	23.393		7.17382	157.976	230
UACR_ECOLI	Q46802	uacR	b2869	592	66096	1.041			161.197		0.00597057	95.8906	230
FTSN_ECOLI	P29131	ftsN	b3933	319	35793		15	269	18.878	319.737	172.357	275.636	229
KDTA_ECOLI	P0AC75	waaA	b3633	425	47291	10.62		144	73.5384	69.8476	30.7749	234.377	229
LTND_ECOLI	Q46888	ltnD	b2736	302	30751				56.3386				229
RUVB_ECOLI	P0A812	ruvB	b1860	336	37174			196	40.7957	559.415	234.679	106.774	228
DGCP_ECOLI	P76245	dgcP	b1794	341	38546				162.818	40.5331	2.55774		228
RSMB_ECOLI	P36929	rsmB	b3289	429	48348		151.5	211	16.0335	576.889	58.4331	233.116	227
YBBO_ECOLI	P0AFP4	ybbO	b0493	269	29410	28.971		136	8.62628	27.358	39.3898	133.934	227
INTA_ECOLI	P32053	intA	b2622	413	46652			232					227
TUSA_ECOLI	P0A890	tusA	b3470	81	9095	10.855			21.3327		273.609		227
RIMJ_ECOLI	P0A948	rimJ	b1066	194	22688			306	70.6052	299.05	172.323	88.2505	226
UGPQ_ECOLI	P10908	ugpQ	b3449	247	27410		204	256	36.2331	192.06	194.644	168.064	225
NARG_ECOLI	P09152	narG	b1224	1247	140489	2.978		14	198.064		0.161524		225
SMG_ECOLI	P0A828	smg	b3284	157	18510			230					225
YJJA_ECOLI	P18390	yjjA	b4360	164	17353			352	7.2823	455.084	210.994	124.486	225
FIC_ECOLI	P20605	fic	b3361	200	22960		154	173		261.15	283.493	140.128	224
YLAC_ECOLI	P0AAS0	ylaC	b0458	156	18267			361			144.953	67.0774	224
RAVA_ECOLI	P31473	ravA	b3746	498	56389	12.96		119	158.5	59.3154	32.8657	63.9625	224
MODE_ECOLI	P0A9G8	modE	b0761	262	28281			158	65.6055	101.919	134.959	204.525	223
ACPS_ECOLI	P24224	acpS	b2563	126	14052	11.815		142	103.645		46.3718	70.9938	223
MLIC_ECOLI	P28224	mliC	b1639	109	12568			87	118.811	204			223
YEDE_ECOLI	P31064	yedE	b1929	401	44429			392	0.673394		23.2807	196.447	223
FETA_ECOLI	P77279	fetA	b0490	225	25382				41.15	744.078	70.0187	117.424	223
YFCN_ECOLI	P0A8B2	yfcN	b2331	183	21013			236	52.3674	321.099	74.2989	175.676	222
YEAY_ECOLI	P0AA91	yeaY	b1806	193	20921			168	83.5827	167.723	73.4595	182.835	222
BFD_ECOLI	P0AE56	bfd	b3337	64	7363			227					222
GLGX_ECOLI	P15067	glgX	b3431	657	73577			180	31.7458	1035.48	110.891	72.6507	222
NTPPA_ECOLI	P25536	yhdE	b3248	197	21515			184	24.6204	163.66	204.465	216.944	222
YCBX_ECOLI	P75863	ycbX	b0947	369	40644		155	305	22.3045	172.593	211.813	183.218	221
YIDR_ECOLI	P31455	yidR	b3689	415	46187	12.309		144	17.6143		107.458	178.373	221
SECM_ECOLI	P62395	secM	b0097	170	18880			226					221
HPPK_ECOLI	P26281	folK	b0142	159	18079			172		104.219	213.979	176.368	220
GPR_ECOLI	Q46851	gpr	b3001	346	38832			114	79.5781	119.082	167.221	176.066	220
YHCO_ECOLI	P64616	yhcO	b3239	90	10796	14.881		184			35.0444	99.1239	219
RHMD_ECOLI	P77215	rhmD	b2247	401	44226			1	107.751				219
CRCB_ECOLI	P37002	crcB	b0624	127	13777			223					218
YNIB_ECOLI	P76208	yniB	b1726	178	20367			149	46.4774			129.937	218
YCJX_ECOLI	P76046	ycjX	b1321	465	52609	5.889	672	98	34.5208		30.7239	35.5875	217
SPPA_ECOLI	P08395	sppA	b1766	618	67219			170	35.11	553.413	52.6158	184.112	217
YJJG_ECOLI	P0A8Y1	yjjG	b4374	225	25301			369			65.6296	89.5117	217
MUTS_ECOLI	P23909	mutS	b2733	853	95247			150	51.951	453.689	38.9115	188.426	217
CUTC_ECOLI	P67826	cutC	b1874	248	26762			194	22.857	565.788	77.0138	181.496	217
NIFJ_ECOLI	P52647	ydbK	b1378	1174	128824	14.723	86.5	304	45.0643	347.321	65.4586	112.604	215
FADE_ECOLI	Q47146	fadE	b0221	814	89224	11.891	95.5	113	4.60648	355.48	86.4414	270.813	215
RLMH_ECOLI	P0A8I8	rlmH	b0636	155	17341	14.628		177	21.3119	220.069	56.4836	186.133	215
LPTG_ECOLI	P0ADC6	lptG	b4262	360	39619		139	166	47.2247	831.698	88.7554	108.506	214
RNH2_ECOLI	P10442	rnhB	b0183	198	21526			131		848.279	90.911		214
ZUR_ECOLI	P0AC51	zur	b4046	171	19254		144.5	167	63.8781	389.578	70.1775	172.513	213
PPX_ECOLI	P0AFL6	ppx	b2502	513	58136		55	250	133.425	269.647	30.7612	106.798	213
CSDE_ECOLI	P0AGF2	csdE	b2811	147	15940		78	181	5.55925		195.684	231.979	213
DPPB_ECOLI	P0AEF8	dppB	b3543	339	37497			270			14.9944	146.649	213
ZUPT_ECOLI	P0A8H3	zupT	b3040	257	26485			217					212
YMGE_ECOLI	P76011	ymgE	b1195	84	8775			217					212
YEDL_ECOLI	P76319	yedL	b1932	159	17891			217					212
ACDH_ECOLI	P77580	mhpF	b0351	316	33442	18.658		15		78.8809	256.29		212
XDHC_ECOLI	Q46801	xdhC	b2868	159	16922			22	150.971		1.982		212
ABDH_ECOLI	P77674	patD	b1444	474	50830					208.804	312.653	81.5797	211
FADL_ECOLI	P10384	fadL	b2344	446	48542		11	416	48.4651	266.433	472.399	4.51572	210
LPXB_ECOLI	P10441	lpxB	b0182	382	42382	13.028	526	126	18.4688	293.875	30.9425	46.688	210
GLPE_ECOLI	P0A6V5	glpE	b3425	108	12082			330		598.862	12.8554		210
YCBJ_ECOLI	P0AB03	ycbJ	b0919	297	34488	1.183		28	140.187				210
DEDA_ECOLI	P0ABP6	dedA	b2317	219	24510			214					210
MLRA_ECOLI	P33358	mlrA	b2127	243	28046	13.345		49					210
AMIA_ECOLI	P36548	amiA	b2435	289	31412			290			76.2569	108.739	210
MGRB_ECOLI	P64512	mgrB	b1826	47	5552			215					210
PERM_ECOLI	P0AFI9	perM	b2493	353	39194				51.6801				210
GUTQ_ECOLI	P17115	gutQ	b2708	321	34031		47	187	143.703	226.529	54.8302	107.977	209
KCH_ECOLI	P31069	kch	b1250	417	46063	29.372		123	15.0902	177.168	54.544	43.8642	209
CUTA_ECOLI	P69488	cutA	b4137	112	12331			207	28.9813	1027.27	11.7946		209
YDHS_ECOLI	P77148	ydhS	b1668	534	60755	18.178	104	192		235.669	42.2291	109.917	208
ASTC_ECOLI	P77581	astC	b1748	406	43665	19.916	69	94		170.599	44.2714	157.949	208
CLPS_ECOLI	P0A8Q6	clpS	b0881	106	12179			304		237.074			207
GLXK1_ECOLI	P23524	garK	b3124	381	39104	2.461		19	160.718	177.528			207
LPLA_ECOLI	P32099	lplA	b4386	338	37926	8.557		182	72.3777	311.098	62.2957	126.947	207
YFCH_ECOLI	P77775	yfcH	b2304	297	32699		199.5	287	23.5976		95.1279	130.616	206
SURE_ECOLI	P0A840	surE	b2744	253	26900			134	33.633	639.268	160.662	114.523	206
ATMA_ECOLI	P0ABB8	mgtA	b4242	898	99466	15.669		63	18.3597	398.174	65.3447	162.844	206
OPPC_ECOLI	P0AFH6	oppC	b1245	302	33022			261	10.1449		95.7998	174.543	206
YFDI_ECOLI	P76507	yfdI	b2352	443	51484					173.497	113.659	168.852	206
LCFA_ECOLI	P69451	fadD	b1805	561	62332		72	114	39.2092	117.262	149.556	269.954	205
SULA_ECOLI	P0AFZ5	sulA	b0958	169	18801	1.571		373					205
YFHL_ECOLI	P52102	yfhL	b2562	86	9791			209					205
RECR_ECOLI	P0A7H6	recR	b0472	201	21963			226	48.8006		76.0328	128.16	204
GLTL_ECOLI	P0AAG3	gltL	b0652	241	26661			357	5.20726	385.025	82.3508	153.035	204
HICB_ECOLI	P67697	hicB	b1438	138	15247			233		372.747	189.425		204
YECR_ECOLI	P76308	yecR	b1904	107	11741			5	98.5283				203
POTG_ECOLI	P31134	potG	b0855	377	41931			223		447.316	43.6176	132.912	202
NIKA_ECOLI	P33590	nikA	b3476	524	58719			10	145.865		4.19533		202
LAST_ECOLI	P37005	lasT	b4403	228	25259				44.7459	471.414	69.7778	131.326	202
SDHE_ECOLI	P64559	sdhE	b2897	88	10547						190.038		202
AMPD_ECOLI	P13016	ampD	b0110	183	20536			202	76.3293	359.184	167.237	57.8414	201
PDXA_ECOLI	P19624	pdxA	b0052	329	35114			136	29.7895	438.852	183.997	137.508	200
YTFJ_ECOLI	P39187	ytfJ	b4216	184	20421		621	59	53.3648	142.133	44.2733	30.2316	198
MPGP_ECOLI	P76329	yedP	b1955	271	30439		222	227		518.018	39.466	87.5435	198
PYRE_ECOLI	P0A7E3	pyrE	b3642	213	23567			119	160.033	130.194	22.2697	55.5513	198
MALQ_ECOLI	P15977	malQ	b3416	694	78503	15.864		220	12.6445	289.779	64.5617	108.932	198
ACPT_ECOLI	P37623	acpT	b3475	195	21768			125				111.63	198
QOR2_ECOLI	P39315	qorB	b4211	286	29734	3.156	73	160	25.2135	187.528	268.58	233.547	197
YCGJ_ECOLI	P76001	ycgJ	b1177	122	13414			358		445.573	21.8345		197
NANA_ECOLI	P0A6L4	nanA	b3225	297	32593			59	169.147	105.517	81.4887	38.9699	196
TRMD_ECOLI	P0A873	trmD	b2607	255	28422			318	55.9379	141.186	121.493	99.1418	196
PRPC_ECOLI	P31660	prpC	b0333	389	43102			1			470.073	36.0169	196
HCR_ECOLI	P75824	hcr	b0872	322	35740			16	92.5001				196
RACR_ECOLI	P76062	racR	b1356	158	17663			260		41.4547	166.348	136.014	196
LDCA_ECOLI	P76008	ldcA	b1192	304	33567		104	179	73.885		107.159	107.593	195
MIAA_ECOLI	P16384	miaA	b4171	316	35065			130	35.4344	726.637	80.3299	106.33	195
HISQ_ECOLI	P52094	hisQ	b2308	228	24649			154			104.356	132.335	195
NADK_ECOLI	P0A7B3	nadK	b2615	292	32566	16.726	105	173	17.1865	453.319	19.3573	118.224	194
CYDD_ECOLI	P29018	cydD	b0887	588	65056	15.779		158	28.5489	288.178	60.1453	102.024	194
TRUB_ECOLI	P60340	truB	b3166	314	35087			214	71.738	210.09	76.6757	116.253	194
PAEA_ECOLI	P0AE45	paeA	b4218	447	49763	18.674			51.2827		11.9162	13.86	194
PTFBC_ECOLI	P20966	fruA	b2167	563	57519		184	179	24.6861	346.035	172.399	127.813	193
DNAT_ECOLI	P0A8J2	dnaT	b4362	179	19455	15.416		92	62.0558	194.381	55.1534	95.5512	193
YCIG_ECOLI	P21361	yciG	b1259	59	6002			519			63.757	0.832864	193
YRDB_ECOLI	P45795	yrdB	b3280	85	10007			157		210.743	301.885		193
YEGU_ECOLI	P76418	yegU	b2099	334	35621	0.621		34	160.837	140.445			193
NRDD_ECOLI	P28903	nrdD	b4238	712	80023	5.183		92	163.838	204.654	30.1178	49.8642	192
COBT_ECOLI	P36562	cobT	b1991	359	36987	6.713		109	1.63406	243.327	83.2646	261.867	192
YNJH_ECOLI	P76227	ynjH	b1760	90	9947			45	94.8058		139.232		192
HYPB_ECOLI	P0AAN3	hypB	b2727	290	31565	3.38		54	172.625	169.63	23.6317		191
YHHN_ECOLI	P0ADI9	yhhN	b3468	208	23791			195					191
YGID_ECOLI	P24197	ygiD	b3039	271	29903			22	0.311711	1060.48	207.901		191
PDEC_ECOLI	P32701	pdeC	b4061	528	60801					390.287			191
5DNU_ECOLI	P76491	yfbR	b2291	199	22708		80	252	13.6619	245.833	58.6329	230.099	190
RIMI_ECOLI	P0A944	rimI	b4373	148	16610			156	11.6319	1342.46	44.8431	17.7432	190
MANC_ECOLI	P24174	manC	b2049	478	53016				46.6503				190
NLPI_ECOLI	P0AFB1	nlpI	b3163	294	33621	4.596	86	208	5.09478	129.366	299.362	200.259	189
ANMK_ECOLI	P77570	anmK	b1640	369	39496		125	151	105.768		53.8838	67.5112	189
IDNO_ECOLI	P0A9P9	idnO	b4266	254	27563	3.147		19		21.7258	600.666		189
NUDG_ECOLI	P77788	nudG	b1759	135	15046			107		354.707	271.431		189
HTRL_ECOLI	P25666	htrL	b3618	285	33458	11.33				125.346			189
EXUR_ECOLI	P0ACL2	exuR	b3094	258	29836		138	289	74.9398	327.821	44.1949	70.8616	188
RFBX_ECOLI	P37746	rfbX	b2037	415	45383			192					188
CSPG_ECOLI	P0A978	cspG	b0990	70	7781	0.06		73	184.594	133.429	45.6896		187
RFAH_ECOLI	P0AFW0	rfaH	b3842	162	18340			193	22.8566	383.63	55.8474	165.758	187
DJLA_ECOLI	P31680	djlA	b0055	271	30579			137	72.6392	150.391	1.01205	175.259	187
DGCM_ECOLI	P77302	dgcM	b1341	410	46452	29.269	28			69.2158	3.40803	17.9485	186
CSGD_ECOLI	P52106	csgD	b1040	216	24935	23.322		85		22.3348	0.212445		186
HIUH_ECOLI	P76341	hiuH	b1970	137	15460			81	15.8433	188.215	379.297	118.226	186
MMUM_ECOLI	Q47690	mmuM	b0261	310	33423		74	156		76.018	151.205	199.237	185
FADB_ECOLI	P21177	fadB	b3846	729	79594	2.077	252.5	64	24.1901	185.698	173.431	203.264	184
APHA_ECOLI	P0AE22	aphA	b4055	237	26104			62	160.29	98.3233	84.3344	28.1427	184
MLAE_ECOLI	P64606	mlaE	b3194	260	27863			149	29.0871	222.803		147.411	184
BTSR_ECOLI	P0AFT5	btsR	b2125	239	27400		632		21.7763	45.5563	1.73674	26.0238	183
OTSB_ECOLI	P31678	otsB	b1897	266	29175		95	201		604.516	137.983	67.1078	183
LSRF_ECOLI	P76143	lsrF	b1517	291	31893		83	37		350.676	87.6733	210.689	183
YBIU_ECOLI	P75791	ybiU	b0821	421	47329			292		198.03	55.8512	118.963	183
ISPD_ECOLI	Q46893	ispD	b2747	236	25737			123	29.508	442.654	67.2721	157.506	183
PANZ_ECOLI	P37613	panZ	b3459	127	14506				18.9693	929.178	8.0471	77.3929	183
YQAB_ECOLI	P77475	yqaB	b2690	188	20780	14.264		217	8.25354		159.461	38.3828	182
YBDG_ECOLI	P0AAT4	ybdG	b0577	415	46603	9.066			68.1794	30.1065			182
YDFW_ECOLI	P76164	ydfW	b1567	49	5881						171.056		182
FLGN_ECOLI	P43533	flgN	b1070	138	15867			38	11.4684	938.263			181
PAAX_ECOLI	P76086	paaX	b1399	316	35295	6.23		140			11.0596	163.872	181
PABA_ECOLI	P00903	pabA	b3360	187	20772			80	84.2665		151.587	56.3651	180
YGEA_ECOLI	P03813	ygeA	b2840	230	25248			207		892.585	4.27266	30.3209	180
MURI_ECOLI	P22634	murI	b3967	285	31002	13.395		159	17.5077	396.169	66.9313	87.8545	180
AIDB_ECOLI	P33224	aidB	b4187	541	60590	26.165		150	3.30197	349.772	2.98429	4.63403	180
YAFQ_ECOLI	Q47149	yafQ	b0225	92	10847			184					180
RCSD_ECOLI	P39838	rcsD	b2216	890	100372	13.419	53	179	9.65748	530.601	32.5474	125.046	179
BCSF_ECOLI	P0ADJ5	bcsF	b3537	63	7364			183					179
CYSW_ECOLI	P0AEB0	cysW	b2423	291	32538			308			39.2209	78.7985	179
GLTP_ECOLI	P21345	gltP	b4077	437	47159			124	51.0533	666.786	6.57965	95.7434	179
YBDJ_ECOLI	P77506	ybdJ	b0580	82	9404			183					179
CLSA_ECOLI	P0A6H8	clsA	b1249	486	54822				26.9701	362.158	10.2548	170.184	179
YBJN_ECOLI	P0AAY6	ybjN	b0853	158	17666			367	14.1523		111.18		178
HSLR_ECOLI	P0ACG8	hslR	b3400	133	15496	8.654		174	119.352	12.5433	17.2891	59.4238	178
MRAZ_ECOLI	P22186	mraZ	b0081	152	17386	5.859		123	55.8741	312.406	147.714	100.965	178
HEMN_ECOLI	P32131	hemN	b3867	457	52729	10.046		305	27.8861	152.319	77.2835	89.4373	178
ARIR_ECOLI	P75993	ariR	b1166	88	9694			182					178
ALSA_ECOLI	P32721	alsA	b4087	510	56745	0.486			84.2682				178
SLT_ECOLI	P0AGC3	slt	b4392	645	73353		168.5	204	35.5925	429.69	80.0462	92.2332	177
HDA_ECOLI	P69931	hda	b2496	233	26633	12.201		99	103.882	28.2186	10.6486		177
YOHF_ECOLI	P33368	yohF	b2137	253	26951	18.245	173	100		226.104	71.6197	24.3829	176
RLMKL_ECOLI	P75864	rlmL	b0948	702	78854	0.418	23	312	55.8789	371.908	101.84	152.357	176
FLHD_ECOLI	P0A8S9	flhD	b1892	116	13316	8.244		122					175
CUER_ECOLI	P0A9G4	cueR	b0487	135	15235			441		84.025	48.7546		175
PA1_ECOLI	P0A921	pldA	b3821	289	33163	2.796		273	33.7485	777.926	21.309	63.6017	174
YADH_ECOLI	P0AFN6	yadH	b0128	256	28516			178					174
YQGF_ECOLI	P0A8I1	yqgF	b2949	138	15186	12.473		130		377.53	70.4398	52.6785	173
YOAF_ECOLI	P64493	yoaF	b1793	84	8942			261	54.4058	146.513	6.38879	126.591	173
DDPA_ECOLI	P76128	ddpA	b1487	516	57641	14		40		481.327	15.8076	73.2408	173
CPDA_ECOLI	P0AEW4	cpdA	b3032	275	30938		76	153	38.6253		170.094	116.514	172
PTPB2_ECOLI	P42904	agaV	b3133	157	17086			20	156.527	24.0702	17.9515		172
AIS_ECOLI	P45565	ais	b2252	200	22257			176					172
YHCN_ECOLI	P64614	yhcN	b3238	87	9196			314			35.0281		172
YAFC_ECOLI	P30864	yafC	b0208	304	33776	18.608	33.5	134	52.4703	177.43	7.91356	80.6948	171
CDH_ECOLI	P06282	cdh	b3918	251	28451			58	89.7696			36.8371	171
METR_ECOLI	P0A9F9	metR	b3828	317	35629			398			45.1847	30.9288	171
TDCD_ECOLI	P11868	tdcD	b3115	402	43384	0.222		8	122.68				171
PLSC_ECOLI	P26647	plsC	b3018	245	27453			174	47.5075	348.65	42.7551	111.646	171
YBCY_ECOLI	P77460	ybcY	b0562	194	21121				42.0577				171
PXPC_ECOLI	P75745	pxpC	b0712	310	34386		115		4.03393	702.79	10.3108	138.849	169
YDEN_ECOLI	P77318	ydeN	b1498	560	62802		27	32	143.089	585.615	13.6077	27.6263	169
YEIE_ECOLI	P0ACR4	yeiE	b2157	293	32724			111	33.5432		122.18	122.377	169
YECN_ECOLI	P64515	yecN	b1869	131	15226			144	48.3674				169
YRFG_ECOLI	P64636	yrfG	b3399	222	25399	16.216		176		67.9826	61.5939	49.3309	169
YOBH_ECOLI	Q2MB16	yobH	b4536	79	8514			264	17.2229	310.194		79.4844	169
PUUR_ECOLI	P0A9U6	puuR	b1299	185	20092			260		224.568	111.085	76.5759	168
RLUE_ECOLI	P75966	rluE	b1135	217	24880			172					168
PBPB_ECOLI	P02919	mrcB	b0149	844	94293	0.945	304	139		182.67	151.24	95.4931	167
MGLA_ECOLI	P0AAG8	mglA	b2149	506	56415		178.5	83	98.6326	24.3305	25.3313	110.367	167
MUTH_ECOLI	P06722	mutH	b2831	229	25527	1.131		37	106.418				167
GARD_ECOLI	P39829	garD	b3128	523	56402			15	117.507		8.94293		167
ULAD_ECOLI	P39304	ulaD	b4196	216	23578			21	76.7058				166
CUSS_ECOLI	P77485	cusS	b0570	480	53738	2.136		28	0.309763		217.276	209.233	166
NHAB_ECOLI	P0AFA7	nhaB	b1186	513	56728			187	97.1487		0.0104468	33.6238	165
ARNB_ECOLI	P77690	arnB	b2253	385	42238			389	23.7112		15.1087		165
WECC_ECOLI	P27829	wecC	b3787	420	45839				9.6534	385.526	110.75	127.309	165
NADR_ECOLI	P27278	nadR	b4390	410	47346		46	231	70.648	533.455	15.7119	55.8081	164
GLNE_ECOLI	P30870	glnE	b3053	946	108418	12.918	107.5	153	25.8257	251.835	24.8013	104.932	164
UBIH_ECOLI	P25534	ubiH	b2907	392	42288	12.71		132	11.0838		63.2332	90.698	164
FIMF_ECOLI	P08189	fimF	b4318	176	18715			14		637.895			163
LPTC_ECOLI	P0ADV9	lptC	b3199	191	21703			199	50.894	116.805	58.0146	120.643	163
RHTB_ECOLI	P0AG34	rhtB	b3824	206	22427			166					163
YJCB_ECOLI	P32700	yjcB	b4060	93	10303			166					163
YJDI_ECOLI	P0AF59	yjdI	b4126	76	8550	8.059		254		130.706	104.255		162
CBL_ECOLI	Q47083	cbl	b1987	316	35856			372			42.9738	30.6429	162
YJDN_ECOLI	P16681	yjdN	b4107	147	16171		247	185		504.226	27.0948	24.1853	161
FLIA_ECOLI	P0AEM6	fliA	b1922	239	27521			9	116.22		1.1207		161
PROV_ECOLI	P14175	proV	b2677	400	44163			232		459.104	28.7831		161
RIR3_ECOLI	P39452	nrdE	b2675	714	80479			30		1118.59	14.3659	20.5792	161
MZRA_ECOLI	P42615	mzrA	b3096	127	14172			164					161
GCS2_ECOLI	P77213	ybdK	b0581	372	41688	11.685		122			53.2119	58.3605	161
BRNQ_ECOLI	P0AD99	brnQ	b0401	439	46209			167	14.7	523.803			160
YBJX_ECOLI	P75829	ybjX	b0877	330	38358	9.267		507	1.95577	225.853	2.66957	34.1588	160
MOBA_ECOLI	P32173	mobA	b3857	194	21643	4.406	95	94	52.4106	358.716	22.3943	153.633	159
BTUR_ECOLI	P0A9H5	btuR	b1270	196	21999			130	22.1095	67.8432	164.63	151.288	159
USPC_ECOLI	P46888	uspC	b1895	142	15633			102	46.547	144.029	260.17		159
HYCI_ECOLI	P0AEV9	hycI	b2717	156	17057	11.311		91	52.8189		10.8429		158
TOLA_ECOLI	P19934	tolA	b0739	421	43157			133	56.5628	42.7805	66.4681	138.802	158
MLTB_ECOLI	P41052	mltB	b2701	361	40256	0.157		274	44.6654	153.365	32.8136	156.245	158
AGAL_ECOLI	P06720	melA	b4119	451	50657			26	171.383	58.9864	11.9893	8.0386	157
CYSZ_ECOLI	P0A6J3	cysZ	b2413	253	29305			189	31.4784				157
PT1P_ECOLI	P37177	ptsP	b2829	748	83716		87	222	38.7963	69.5274	42.2464	154.166	156
FTSB_ECOLI	P0A6S5	ftsB	b2748	103	11622			140		94.5856	27.5364	168.25	156
YEDI_ECOLI	P46125	yedI	b1958	305	32191			161	9.54475	348.214		105.35	156
HSLJ_ECOLI	P52644	hslJ	b1379	140	15166	2.78		264	33.8489	340.806	24.4086	110.601	156
YMDF_ECOLI	P56614	ymdF	b4518	57	5883			278		79.1184	16.5095	120.473	156
MDTE_ECOLI	P37636	mdtE	b3513	385	41191	0.875		95	32.5861	1037.76	12.9375		155
LGOR_ECOLI	P39399	lgoR	b4357	304	35397				38.0309				155
UVRD_ECOLI	P03018	uvrD	b3813	720	81990	20.437	47	126	10.3487	190.938	30.654	65.1624	154
YCGB_ECOLI	P29013	ycgB	b1188	510	60814		67	287		209.676	4.66529	123.31	154
CAID_ECOLI	P31551	caiD	b0036	261	28190			11	95.8015		59.3769		154
YPEC_ECOLI	P64542	ypeC	b2390	108	13263			157					154
YFGJ_ECOLI	P76575	yfgJ	b2510	71	7994			459	1.55486		6.49018		154
TCDA_ECOLI	Q46927	tcdA	b2812	268	28562				45.1213	136.501	47.7509	128.853	154
GLND_ECOLI	P27249	glnD	b0167	890	102390	7.718	22	167	47.7063	279.778	125.815	83.1665	153
EAMA_ECOLI	P31125	eamA	b1533	299	32324			156					153
DGOR_ECOLI	P31460	dgoR	b4479	229	26080			170	61.9113	237.521	41.764	76.0447	153
MSRP_ECOLI	P76342	msrP	b1971	334	37369				101.573	49.7646	19.8486		153
YAFD_ECOLI	P0A8U2	yafD	b0209	266	29992	7.967		164	31.8844			38.4835	152
YDIK_ECOLI	P0AFS7	ydiK	b1688	370	39841			137	16.6554	703.488		24.348	152
EUTL_ECOLI	P76541	eutL	b2439	219	22788		157	145	13.8627		97.7995	109.497	151
DXR_ECOLI	P45568	dxr	b0173	398	43388			122	57.6549	376.517	72.1932	56.364	151
CMOB_ECOLI	P76291	cmoB	b1871	323	37007			209	30.4233		124.779	57.5462	151
YPEA_ECOLI	P76539	ypeA	b2434	141	16312			233	35.7187		81.7292	59.2219	151
HSPQ_ECOLI	P0AB20	hspQ	b0966	105	11779			254	43.2346		14.9708	65.2805	150
FLIG_ECOLI	P0ABZ1	fliG	b1939	331	36776			2	108.777		5.53006		150
NNR_ECOLI	P31806	nnr	b4167	515	54650				39.2484	351.395	48.0384	88.4383	150
CCA_ECOLI	P06961	cca	b3056	412	46467	13.597	35	122	13.905	483.168	63.9712	58.495	149
DICA_ECOLI	P06966	dicA	b1570	135	15656			323		222.04	19.6622		149
PSPC_ECOLI	P0AFN2	pspC	b1306	119	13517			111	46.4537				149
FLID_ECOLI	P24216	fliD	b1924	468	48456			6	71.6171				149
PLSX_ECOLI	P27247	plsX	b1090	356	38214	18.22		117	8.71932	98.319	51.457	52.5889	149
TNAB_ECOLI	P23173	tnaB	b3709	415	45211				70.7132		10.1135		149
OPGB_ECOLI	P39401	mdoB	b4359	763	85494					170.981	77.2292	114.257	149
YIDD_ECOLI	P0A8C8	yidD	b4557	85	9381			151					148
YAII_ECOLI	P0A8D3	yaiI	b0387	152	16969	3.5		120	99.2477		48.936	28.151	148
LOLC_ECOLI	P0ADC3	lolC	b1116	399	43264			140	43.8502	311.24	29.0204	98.1803	148
LIT_ECOLI	P11072	lit	b1139	297	33762			151					148
DEDD_ECOLI	P09549	dedD	b2314	220	22938	0.69		204	3.64116	238.185	39.6327	200.295	147
EDD_ECOLI	P0ADF6	edd	b1851	603	64639	16.906		80	5.69819	256.607	81.3912	37.7534	147
AMTB_ECOLI	P69681	amtB	b0451	428	44515			132			53.1004	104.312	147
LACI_ECOLI	P03023	lacI	b0345	360	38590			129		582.924	22.7883		146
EX7L_ECOLI	P04994	xseA	b2509	456	51832			267	19.3804	231.246	34.6097	97.8159	146
FLIM_ECOLI	P06974	fliM	b1945	334	37849			7	105.487		1.43669		146
COBS_ECOLI	P36561	cobS	b1992	247	26386			149	35.9165				146
NANR_ECOLI	P0A8W0	nanR	b3226	263	29524			273	7.75578		116.533	63.7919	145
LPF2_ECOLI	P0AD74	pheM	b1715	14	1762			148					145
RADA_ECOLI	P24554	radA	b4389	460	49472			148	28.9361	207.508	39.1025	130.445	145
PTTBC_ECOLI	P36672	treB	b4240	473	51081			27	124.244		14.7021	12.6629	145
OTNK_ECOLI	Q46889	otnK	b2737	388	41339				35.6188				145
SIRB1_ECOLI	P0AGM5	ychA	b1214	269	30841			147					144
GREB_ECOLI	P30128	greB	b3406	158	18527			149	57.4643	241.824	1.34198	89.5052	144
YEEE_ECOLI	P33015	yeeE	b2013	352	38100			290			3.49846		144
IAAA_ECOLI	P37595	iaaA	b0828	321	33394			257		363.847	67.0272	29.8385	144
LIPB_ECOLI	P60720	lipB	b0630	213	23883			271	9.9572		2.19722	108.743	144
APAG_ECOLI	P62672	apaG	b0050	125	13867	0.82		260	71.2201		12.9977	55.5707	143
YODC_ECOLI	P64517	yodC	b1957	60	6678			268			22.3243		143
TUSB_ECOLI	P45530	tusB	b3343	95	10718	4.093					184.041	48.8246	143
YCJF_ECOLI	P0A8R7	ycjF	b1322	353	39392			112	84.2078	16.7516	19.2291	92.8594	142
YBDF_ECOLI	P0AAT2	ybdF	b0579	122	14050	5.995		143		183.302	176.633	50.4654	142
HEM6_ECOLI	P36553	hemF	b2436	299	34323	12.758		85	15.5538	170.97	115.901		142
YDIY_ECOLI	P76206	ydiY	b1722	252	27607			170	63.4557		2.46706		142
MPAA_ECOLI	P0ACV6	mpaA	b1326	242	26558		76	163		82.8703	8.84411	166.06	141
NADD_ECOLI	P0A752	nadD	b0639	213	24528			100	8.92075	593.252	40.0067	95.9341	141
YBFE_ECOLI	P0AAU7	ybfE	b0685	97	11280			155	19.3882		35.2939	121.3	141
YBJG_ECOLI	P75806	ybjG	b0841	198	22399			144					141
TRKA_ECOLI	P0AGI8	trkA	b3290	458	50368		98	153	14.1547	613.079	42.4703	70.6186	140
YICH_ECOLI	P31433	yicH	b3655	569	62272	1.829	62	125	31.301	397.139	69.7268	137.945	140
TREF_ECOLI	P62601	treF	b3519	549	63697			238		357.921	11.1428		140
MAA_ECOLI	P77791	maa	b0459	183	20096	8.178		147			67.8613	47.0672	140
BIOF_ECOLI	P12998	bioF	b0776	384	41594	0.961		122		656.731	72.1228	61.3806	139
YIGA_ECOLI	P23305	yigA	b3810	235	26729	8.241		278	33.3139		9.92118	19.7318	139
EMRE_ECOLI	P23895	emrE	b0543	110	11958			142					139
NFI_ECOLI	P68739	nfi	b3998	223	24673	5.986		229	30.5543	390.777	8.16382	47.0778	139
GSIC_ECOLI	P75798	gsiC	b0831	306	34066			93	2.48234	463.832	71.8118	118.402	139
YGAC_ECOLI	P0AD53	ygaC	b2671	114	13066			246			32.7043		138
TRMH_ECOLI	P0AGJ2	trmH	b3651	229	25343			189	19.5299	327.254	24.5232	98.2678	138
FCL_ECOLI	P32055	fcl	b2052	321	36141			4	67.0397				138
CEDA_ECOLI	P0AE60	cedA	b1731	80	9377	7.844		139	26.3389		79.9178		137
MOEB_ECOLI	P12282	moeB	b0826	249	26719	1.41		107	70.3264		93.8027	62.2306	137
RMLB2_ECOLI	P27830	rffG	b3788	355	39754			158	13.3473	288.831	41.2073	118.773	137
HRPA_ECOLI	P43329	hrpA	b1413	1300	149028	10.191		197	19.4278	100.302	31.6502	74.704	137
TAM_ECOLI	P76145	tam	b1519	252	29006		97.5	291	6.65797		96.5591	60.8689	136
DPO3E_ECOLI	P03007	dnaQ	b0215	243	27099			516	2.03303	25.2761	14.5616		136
HOLD_ECOLI	P28632	holD	b4372	137	15174	10.181		118	28.2965		25.9638		136
YBAL_ECOLI	P39830	ybaL	b0478	558	59424			124	1.09382	193.291	86.317	149.575	136
YNBE_ECOLI	P64448	ynbE	b1382	61	6840			155	64.2395	87.8815	83.1809		136
RCLA_ECOLI	P77212	rclA	b0304	441	48244				72.5413	292.906	18.1351	35.4094	136
RIML_ECOLI	P13857	rimL	b1427	179	20681		98	217	13.9211	359.936	74.4898	70.527	135
FHUC_ECOLI	P07821	fhuC	b0151	265	28886	11.085		54	14.0309	273.231	154.487	38.0012	135
RSSA_ECOLI	P0AFR0	rssA	b1234	301	33067	13.06		142	9.04956		83.4676	19.0725	135
FLIN_ECOLI	P15070	fliN	b1946	137	14855	0.153		12	95.6545				135
RSXG_ECOLI	P77285	rsxG	b1631	206	21912			162	13.7937	267.359	90.2401	95.8929	135
PRLF_ECOLI	P15373	prlF	b3129	111	12359				25.2773	8.00978	70.1329	146.096	135
NANQ_ECOLI	P45424	nanQ	b3221	154	17038				18.68	391.627	129.048		135
YEIQ_ECOLI	P33029	yeiQ	b2172	488	54032			48	87.2068		0.489217		134
YHJY_ECOLI	P37663	yhjY	b3548	232	25951			137					134
YFAZ_ECOLI	P76471	yfaZ	b2250	180	18610			269			3.46618		134
UXAB_ECOLI	P0A6L7	uxaB	b1521	483	54808			8	116.647	100.22	2.3324		133
FOCA_ECOLI	P0AC23	focA	b0904	285	30991			133	38.9024	167.865	25.9935	109.418	133
AGAR_ECOLI	P0ACK2	agaR	b3131	269	29572			187	41.0373	82.5663	29.5229	98.8525	133
YCIC_ECOLI	P21365	yciC	b1255	247	26419			182	33.5094		10.2614	83.7617	133
GLCE_ECOLI	P52073	glcE	b4468	350	38361			7	128.246		0.00854392	1.70046	133
BIRA_ECOLI	P06709	birA	b3973	321	35312	9.329		131	32.31	256.945	18.6607	51.4192	132
TRUA_ECOLI	P07649	truA	b2318	270	30400	5.627		120	66.0868	74.9885	45.4533	65.6417	132
YAEQ_ECOLI	P0AA97	yaeQ	b0190	181	20877	8.473		139	62.7925	60.0376	1.93347		132
ZAPE_ECOLI	P64612	zapE	b3232	375	43064				9.09118	254.918	32.1246	134.844	132
RPIR_ECOLI	P0ACS7	rpiR	b4089	296	32362			124	82.1317	50.0512	58.0033	46.7859	131
LNT_ECOLI	P23930	lnt	b0657	512	57066			128	24.8357	366.952	47.1903	79.9199	131
YHDU_ECOLI	P64619	yhdU	b3263	59	7204			134					131
NUDJ_ECOLI	P0AEI6	nudJ	b1134	153	17433			138	71.5607	93.7533	46.4327		130
DSBD_ECOLI	P36655	dsbD	b4136	565	61795			145	2.63541	483.757			130
ARNA_ECOLI	P77398	arnA	b2255	660	74289	8.168		317	18.6212		6.43166	11.3544	130
YBDD_ECOLI	P0AAS9	ybdD	b4512	65	7467			262			0.796678		129
CYTR_ECOLI	P0ACN7	cytR	b3934	341	37820			89	42.5178	675.207	8.86272	17.31	129
CYSG_ECOLI	P0AEA8	cysG	b3368	457	49951			132	55.6137	203.739	29.6797	63.9161	129
RHTC_ECOLI	P0AG38	rhtC	b3823	206	22474			239		50.11			129
MREC_ECOLI	P16926	mreC	b3250	367	39530			176	25.8956	167.919	51.4967	93.4573	129
MENC_ECOLI	P29208	menC	b2261	320	35477	3.981		147	59.4308		16.8125		129
[truncated: 1,853 more rows]

## Sheet: S. cerevisiae
UniProt entry name	UniProt ID	Gene name	ORF ID	Length	Mass	GH03	KU14	LA16	LT17	MP17	WA19	XI22	Normalized average
G3P3_YEAST	P00359	TDH3	YGR192C	332	35747	168876	1.57531e+06	3.5319e+06	1.60015e+06	6.13823e+06	3.12066e+06	2.00952e+06	1776735
ENO2_YEAST	P00925	ENO2	YHR174W	437	46914	2606.88	929818	1.05327e+06		9.42758e+06	1.47252e+06	790238	1204187
PGK_YEAST	P00560	PGK1	YCR012W	416	44738	314024	561265	3.69685e+06	2.59814e+06	4.23113e+06	1.29106e+06	1.16022e+06	1181874
EF1A_YEAST	P02994	TEF1; TEF2	YPR080W; YBR118W	458	50033		630115			3.86796e+06	992206	1.10945e+06	1079192
ALF_YEAST	P14540	FBA1	YKL060C	359	39621	1.01822e+06	847652		1.31567e+06	3.56043e+06	885135	884727	1079117
PDC1_YEAST	P06169	PDC1	YLR044C	563	61495	8965.92	705652	4.70118e+06	704292	3310623	1.06734e+06	411073	886113
RS16B_YEAST	P0CX52	RPS16B	YDL083C	143	15847						723539		861150
HSP26_YEAST	P15992	HSP26	YBR072W	214	23880	19342.6	139024	233298	2.51448e+06	1.14798e+06	1350.13	3.98933e+06	825505
TPIS_YEAST	P00942	TPI1	YDR050C	248	26795	207073	395237	2.47867e+06	2.02091e+06	3826754	710484	579034	806964
PMG1_YEAST	P00950	GPM1	YKL152C	247	27609	171982	522238	607270	1.10464e+06	4.35942e+06	1.11327e+06	887746	768192
RS27B_YEAST	P38711	RPS27B	YHR021C	82	8865					2.47596e+06	626136		759564
ADH1_YEAST	P00330	ADH1	YOL086C	348	36849		547967			2.11279e+06	903496	233300	679454
KPYK1_YEAST	P00549	CDC19	YAL038W	500	54545	290834	404162		299087	2.24225e+06	1.35866e+06	359145	639103
PMA1_YEAST	P05030	PMA1	YGL008C	918	99619	1.25572e+06				202185	139542	137775	586172
RLA2_YEAST	P05319	RPP2A	YOL039W	106	10746	427624	420789	110397		5.24526e+06	205182	109521	549698
RL35A_YEAST	P0CX84	RPL35A	YDL191W	120	13910					1693624			529373
RLA4_YEAST	P02400	RPP2B	YDR382W	110	11050	601592	279409	104166	276012	5161825	308694	107755	516107
RL27A_YEAST	P0C2H6	RPL27A	YHR010W	136	15531	7376.41				1607470	856143		511026
HSP71_YEAST	P10591	SSA1	YAL005C	642	69657	268717	373760	328569		513934	446485	1.3423e+06	509760
IF5A1_YEAST	P23301	HYP2	YEL034W	157	17114		273594			2.32135e+06	254276	550451	482504
RS24B_YEAST	P0CX32	RPS24B	YIL069C	135	15329	6162.43				2.32464e+06	559434		467395
CYPH_YEAST	P14832	CPR1	YDR155C	162	17391	85989.9	296564		1.00852e+06	1.61035e+06	363458	830959	465854
ALDH4_YEAST	P46367	ALD4	YOR374W	519	56724	22207.2	14745.3		2.36877e+06	294970	14473.8	1.42923e+06	458326
RS14A_YEAST	P06367	RPS14A	YCR031C	137	14537	29596.6				1.56973e+06	908607	147812	439747
RS4B_YEAST	P0CX36	RPS4B	YHR203C	261	29410	101854					596646		435557
RL31A_YEAST	P0C2H8	RPL31A	YDL075W	113	12953		273991		852106	2.54204e+06	273342	194074	425355
ILV5_YEAST	P06168	ILV5	YLR355C	395	44368	882841	136282	114388	982945	750189	230578	309634	421394
RS11B_YEAST	P0CX48	RPS11B	YBR048W	156	17749	1197.66					696465		415411
RS20_YEAST	P38701	RPS20	YHL015W	121	13907		281698	214143	324219	1.55016e+06	944610	190280	407760
RS11A_YEAST	P0CX47	RPS11A	YDR025W	156	17749					1.28796e+06			402576
RS21A_YEAST	P0C0V8	RPS21A	YKR057W	87	9746	27366.4				2.40863e+06			398058
RL20B_YEAST	P0CX24	RPL20B	YOR312C	172	20437					509491	534090		397461
ENO1_YEAST	P00924	ENO1	YGR254W	437	46816	76728.7	116160		1.12648e+06	1.44426e+06	95224.4	973379	392515
RL26B_YEAST	P53221	RPL26B	YGR034W	127	14235	33236.3			397702	2.50903e+06	766481	1150.03	391323
RL2B_YEAST	P0CX46	RPL2B	YIL018W	254	27408	4051.62				1.27261e+06	638492		388037
RL19B_YEAST	P0CX83	RPL19B	YBL027W	189	21704	225359					333134		376347
EF3A_YEAST	P16521	YEF3	YLR249W	1044	115945	870578	179971	126693		685088	229515	73315.7	373440
SSB2_YEAST	P40150	SSB2	YNL209W	613	66595	103902	356434	84865.6	622310	3.00868e+06	500400	3670.67	365789
RS25A_YEAST	Q3E792	RPS25A	YGR027C	108	12039	321822	26844.9			455657	626313		358451
RS28A_YEAST	Q3E7X9	RPS28A	YOR167C	67	7592	94491.2				1.02005e+06	746836	66625.5	355059
RL1B_YEAST	P0CX44	RPL1B	YGL135W	217	24486	264999					244664		355026
H2B2_YEAST	P02294	HTB2	YBL002W	131	14237	443201					1919.65		351402
RL8B_YEAST	P29453	RPL8B	YLL045C	256	28112	80188.9	309512		349617	1.68948e+06	539161	202834	350024
RS7A_YEAST	P26786	RPS7A	YOR096W	190	21622	40998.5	300804	634634	830036	1.56256e+06	476747	193396	348949
RS6B_YEAST	P0CX38	RPS6B	YBR181C	236	26996	38831.8					507065		332441
AHP1_YEAST	P38013	AHP1	YLR109W	176	19115	16227.9	443540	467901	114154	1.49729e+06	544695	291176	329569
EF1B_YEAST	P32471	EFB1	YAL003W	206	22627		304332		589410	2.00434e+06	146453	116211	327920
RL7A_YEAST	P05737	RPL7A	YGL076C	244	27638	101441	203706			1.61669e+06	389502	213310	322870
RS18B_YEAST	P0CX56	RPS18B	YML026C	146	17038	112076				982159	391925		316868
SODC_YEAST	P00445	SOD1	YJR104C	154	15855	519498	120616	180203	537607	1.13175e+06	116782	300090	303905
HSP72_YEAST	P10592	SSA2	YLL024C	639	69470	364128	62166.5	56999.4		2.75531e+06	103448	153422	302952
GBLP_YEAST	P38011	ASC1	YMR116C	319	34805	333112	225180	160710	610644	1.2725e+06	224336	232753	302158
RS17B_YEAST	P14127	RPS17B	YDR447C	136	15803	30541.7					464442		300525
RS21B_YEAST	Q3E754	RPS21B	YJL136C	87	9760	15299.6					481817		298819
HSC82_YEAST	P15108	HSC82	YMR186W	705	80900	132053	237929	84300.7		1.25322e+06	298342	476774	296078
RS12_YEAST	P48589	RPS12	YOR369C	143	15472		258298	77147.9	198284	2.16371e+06	343421	192306	294041
TSA1_YEAST	P34760	TSA1	YML028W	196	21590	378212	171854	728518	230284	686390	320351	168643	292088
EF2_YEAST	P32324	EFT1; EFT2	YOR133W; YDR385W	842	93289		181723			896418	360604	215933	291612
RL35B_YEAST	P0CX85	RPL35B	YDL136W	120	13910	19095.8					454456		285537
RS3_YEAST	P05750	RPS3	YNL178W	240	26503	146334	185482	115890	349640	528938	768649	200337	284780
RL32_YEAST	P38061	RPL32	YBL092W	130	14771		143779	127782	150668	1.45886e+06	545422	250672	279848
RL25_YEAST	P04456	RPL25	YOL127W	142	15758		232110	206974	196079	2.18407e+06	203572	241662	278795
RS16A_YEAST	P0CX51	RPS16A	YMR143W	143	15847	33822.8				1.61077e+06			278469
RL38_YEAST	P49167	RPL38	YLR325C	78	8827	50240.6	49695.3	138642	544395	2.48541e+06	375575	240985	278110
RL12A_YEAST	P0CX53	RPL12A	YEL054C	165	17823	68483.8				1.41429e+06			275153
RL9A_YEAST	P05738	RPL9A	YGL147C	191	21569	52359.5	265169		593384	957803	419276	85664.3	273113
RL43B_YEAST	P0CX26	RPL43B	YJR094W-A	92	10091	45546.9					394670		270862
RS10A_YEAST	Q08745	RPS10A	YOR293W	105	12739	54051.3				1.06228e+06	320007		266113
H2B1_YEAST	P02293	HTB1	YDR224C	131	14252					552691	281897		254133
RS3A2_YEAST	P23248	RPS1B	YML063W	255	28812	106577	224652		18614.4	1.19788e+06	516944	24736.2	250534
RS6A_YEAST	P0CX37	RPS6A	YPL090C	236	26996	65985.6				1.25039e+06			247565
RS2_YEAST	P25443	RPS2	YGL123W	254	27450		181226	204385	722703	622920	285716	221985	244251
ATPB_YEAST	P00830	ATP2	YJR121W	511	54794	164249	45928.1		1.34055e+06	307004	41265.8	317123	244192
RL10_YEAST	P41805	RPL10	YLR075W	221	25361		158153		134636	589051	473275	178084	241153
RL11A_YEAST	P0C0W9	RPL11A	YPR102C	174	19720	39036.6				1.33498e+06			239487
RL11B_YEAST	Q3E757	RPL11B	YGR085C	174	19750	21216.1					374134		239413
RL18B_YEAST	P0CX50	RPL18B	YNL301C	186	20563	63707.1					317605		239353
HSP12_YEAST	P22943	HSP12	YFL014W	109	11693	4485.08	254757	427900	202037	985440	44549.5	673258	237234
RS9B_YEAST	P05755	RPS9B	YBR189W	195	22299	63349.6	1659.99		615882	408221	512196	266932	235416
H4_YEAST	P02309	HHF1; HHF2	YBR009C; YNL030W	103	11368		159789			202266	362068	237647	235338
RLA0_YEAST	P05317	RPP0	YLR340W	312	33717		190512	12763.6	656696	727999	242165	290570	233767
RL13B_YEAST	P40212	RPL13B	YMR142C	199	22525	54164.7	52463.4		408683	504507	548945	228981	233133
RL19A_YEAST	P0CX82	RPL19A	YBR084C-A	189	21704	97742.6				978282			230136
VDAC1_YEAST	P04840	POR1	YNL055C	283	30428		126951		598618	744408	187029	204849	227318
RS22B_YEAST	Q3E7Y3	RPS22B	YLR367W	130	14626	19739.6				287747	468700		226328
RL3_YEAST	P14126	RPL3	YOR063W	387	43758	450.486	163811	119873	175180	916923	575539	250078	226088
RS17A_YEAST	P02407	RPS17A	YML024W	136	15788	30922.3				1.28936e+06			225944
COFI_YEAST	Q03048	COF1	YLL050C	143	15901	19607	201066		977986	1.05789e+06	63746.9	138073	225902
RL6B_YEAST	P05739	RPL6B	YLR448W	176	19986	38423.3	166158		135215	1.35009e+06	275863	227379	221261
IPYR_YEAST	P00817	IPP1	YBR011C	287	32300	68410.6	175128		505201	1.20462e+06	147416	160027	219553
RL12B_YEAST	P0CX54	RPL12B	YDR418W	165	17823	50307.1					301820		219370
RL28_YEAST	P02406	RPL28	YGL103W	149	16722		223704	71369	98094.5	1042311	399940	117562	217906
RL1A_YEAST	P0CX43	RPL1A	YPL220W	217	24486	115702				801349			216677
CYSD_YEAST	P06106	MET17	YLR303W	444	48672			721928	607534	120010	23755.4	387380	215678
RS5_YEAST	P26783	RPS5	YJR123W	225	25039		126214	237826	130818	1.17973e+06	312102	206791	214688
RS19B_YEAST	P07281	RPS19B	YNL302C	144	15891	3443.37			226189	2.17797e+06		45989.5	211812
RL15A_YEAST	P05748	RPL15A	YLR029C	204	24422		91979.5			452909	308707	214259	209962
RL17A_YEAST	P05740	RPL17A	YKL180W	184	20549				231821	5273.05	432322	211013	209156
RS25B_YEAST	P0C0T4	RPS25B	YLR333C	108	12009	162334	115546						208514
ACT_YEAST	P60010	ACT1	YFL039C	375	41690		117202	148437	489363	224544	263307	397834	207570
RS26B_YEAST	P39939	RPS26B	YER131W	119	13447	503125				5372.09	6804.14	25095.6	207202
METE_YEAST	P05694	MET6	YER091C	767	85860	263886	69482.3	294585	689361	542757	112197	138998	205869
RLA3_YEAST	P10622	RPP1B	YDL130W	106	10668	22448.5	134737			2.25522e+06	36577.7	56047.1	204832
RL36B_YEAST	O14455	RPL36B	YPL249C-A	100	11135	5369.54	67861.7			694117	366771	274889	203367
RL4A_YEAST	P10664	RPL4A	YBR031W	362	39092		87813			1.16804e+06	50311.9	281143	203366
ALDH6_YEAST	P54115	ALD6	YPL061W	500	54414	135054	116802	28162.4	893087	534503	173959	206837	203206
G6PI_YEAST	P12709	PGI1	YBR196C	554	61299	91628.8	203895	188894	278957	984593	205770	219959	202902
RLA1_YEAST	P05318	RPP1A	YDL081C	106	10908		212462	121677		1.52506e+06	44439.6	140467	202676
RS23B_YEAST	P0CX30	RPS23B	YPR132W	145	16038	3335.05				838805	284772		202130
TCTP_YEAST	P35691	TMA19	YKL056C	167	18741	27826.6	205582	123524	323714	1.14505e+06	300212	149860	201610
GPP1_YEAST	P41277	GPP1	YIL053W	250	27947	193300	235727	70667.4	41836.4	856198	356441	29668.6	200979
RS8B_YEAST	P0CX40	RPS8B	YER102W	200	22490	14388.3				551052	342203		200757
RL21B_YEAST	Q12672	RPL21B	YPL079W	160	18274	66444.3	165715			22340.5	348085	259077	200408
SAHH_YEAST	P39954	SAH1	YER043C	449	49126		148844	118223	601153	494034	258463	138572	194375
BMH2_YEAST	P34730	BMH2	YDR099W	273	31061	47603.2	30218.1	48121	1.0586e+06	819995	21727.5	406481	193769
RS15_YEAST	Q01855	RPS15	YOL040C	142	16002		109916	147942	87786.6	1.14266e+06	323722	149825	191719
RS13_YEAST	P05756	RPS13	YDR064W	151	17029		99437.8	204547	562787	298683	319235	148841	189697
RS19A_YEAST	P07280	RPS19A	YOL121C	144	15917	29034			99884.3	95971	501672	228260	188251
RS31_YEAST	P05759	RPS31	YLR167W	152	17216					685416	176292	146602	187686
RL44A_YEAST	P0CX27	RPL42A	YNL162W	106	12212	13642.3				1.10797e+06			183939
RL23B_YEAST	P0CX42	RPL23B	YER117W	137	14473					186923	255173		181066
IF4A_YEAST	P10081	TIF1; TIF2	YKR059W; YJL138C	395	44697		196313			320259	171965	148753	179602
CH10_YEAST	P38910	HSP10	YOR020C	106	11372	149	114607	25295.9	749480	885483	122155	288839	179441
RS7B_YEAST	P48164	RPS7B	YNL096C	190	21634	43518.9	185693	33985.4	137094	1.98522e+06	151082	37415	178451
RL14B_YEAST	P38754	RPL14B	YHL001W	138	15153	35104.5	86587			478519		402795	176797
RL30_YEAST	P14120	RPL30	YGL030W	105	11415	59318.7	185375	170973	40133.4	855707	334433	114360	174867
RL4B_YEAST	P49626	RPL4B	YDR012W	362	39062	151454	9971.47			128718	461596	25703.8	173445
RL22A_YEAST	P05749	RPL22A	YLR061W	121	13693	60395	107786		611833	691244	138370	90225.2	171515
RL24A_YEAST	P04449	RPL24A	YGL031C	155	17614	247378	23502	26640.9	250392	251365	237990	263074	168152
RL33B_YEAST	P41056	RPL33B	YOR234C	107	12168	65576.1	79585.5		38782.5	596110	347509		166845
RL5_YEAST	P26321	RPL5	YPL131W	297	33715		75121.1	128806	535451	203452	305544	132119	165616
RSSA2_YEAST	P46654	RPS0B	YLR048W	252	27962	60864.8	58870.2		612946	121015	334993	60209.6	164969
G3P1_YEAST	P00360	TDH1	YJL052W	332	35750	120264	125724		32147.6	958617	101736	196996	164809
TAL1_YEAST	P15019	TAL1	YLR354C	335	37036	53034.2	104973		443266	537264	156407	171728	162774
BMH1_YEAST	P29311	BMH1	YER177W	267	30091	157575	182011	218581	184834	381515	206270	62308.9	160211
NACA_YEAST	P38879	EGD2	YHR193C	174	18709	38016.1	208442		150815	913426	126953	84651.9	157450
HXKB_YEAST	P04807	HXK2	YGL253W	486	53942	114499	140914	801414	100702	248581	150070	48229.1	156740
G3P2_YEAST	P00358	TDH2	YJR009C	332	35847	120613	171296		56145.2	422004	186157	136273	156720
RL16B_YEAST	P26785	RPL16B	YNL069C	198	22249		152096	63171.7	127756	566233	289091	113758	155886
6PGD1_YEAST	P38720	GND1	YHR183W	489	53543	101441	109874	536065		138740	170291	135045	155324
PDC5_YEAST	P16467	PDC5	YLR134W	563	61912	471316	689.377			3562.45	502.541	2599.49	150019
STM1_YEAST	P39015	STM1	YLR150W	273	29995	46842.3	123605	86002	70455.7	1.06259e+06	272629	72777.1	149596
ZEO1_YEAST	Q08245	ZEO1	YOL109W	113	12589		168484	172222	4842	974078	99880	147177	146342
RS4A_YEAST	P0CX35	RPS4A	YJR145C	261	29410	572.557				925527			145098
HSP7F_YEAST	P32589	SSE1	YPL106C	693	77366	71727.1	126572	61435.4	317855	717406	107627	181948	143868
KAD2_YEAST	P07170	ADK1	YDR226W	222	24255	122595	107855	266374	131275	672288	122094	124306	143818
RSSA1_YEAST	P32905	RPS0A	YGR214W	252	28024	93683.7	16672.7		1.1202e+06	187401	1310.9	47154	142948
ASNS2_YEAST	P49090	ASN2	YGR124W	572	64593	58178.9	27627.8	1.66085e+06	37416.8	61470.6	45016.7	15506.9	142311
GLYC_YEAST	P37291	SHM2	YLR058C	469	52218	67558.8	112117		194090	361241	195724	139044	140155
RL39_YEAST	P04650	RPL39	YJL189W	51	6342						153241	100098	138646
ATPA_YEAST	P07251	ATP1	YBL099W	545	58608	41519.7	32329.6		598134	305172	49968.4	267465	138254
ADH2_YEAST	P00331	ADH2	YMR303C	348	36732	1616.86	897.857	2376.29		1815.44		719855	137593
RS3A1_YEAST	P33442	RPS1A	YLR441C	255	28743	92449.7	39708.3		391921	147090	84955.6	276138	135609
RL14A_YEAST	P36105	RPL14A	YKL006W	138	15167	45332	23483.7			8323.03	459557	22491	135030
FKBP_YEAST	P20081	FPR1	YNL135C	114	12158	43307.1	139220	97461.5	94638.5	655135	163419	198095	134648
PHO84_YEAST	P25297	PHO84	YML123C	587	64382	334706	4085.52			2481.42	1536.51		134328
PIL1_YEAST	P53252	PIL1	YGR086C	339	38349	114642	38882.1		202275	258979	51939.5	325035	131859
MPG1_YEAST	P41940	PSA1	YDL055C	361	39566	97062.4	111489		138546	518018	154999	66046.8	131530
PABP_YEAST	P04147	PAB1	YER165W	577	64344	197890	95624.1	34384.6	105187	739350	83874.4	63940.8	129634
RL26A_YEAST	P05743	RPL26A	YLR344W	127	14234				74422.7	22736.4	17939.5	464061	126771
HXKA_YEAST	P04806	HXK1	YFR053C	485	53738	40790.6	107049	140223	137909	261603	15657.9	454095	125677
RL44B_YEAST	P0CX28	RPL42B	YHR141C	106	12212	3890.12					203436		124139
RS29A_YEAST	P41057	RPS29A	YLR388W	56	6661	6488.92	45599.1		68850.1	338331	383444	75783.8	123883
HSP82_YEAST	P02829	HSP82	YPL240C	709	81406	444943	10044.3	23192	60601.4	54683.4	10514.6	71161.6	122337
MMF1_YEAST	P40185	MMF1	YIL051C	145	15908	168102	131049	18850.5	75141.2	594589	105272	48400.5	121762
RS26A_YEAST	P39938	RPS26A	YGL189C	119	13505	16321.7	9501.56			150194	293742	182274	121673
BIP_YEAST	P16474	KAR2	YJL034W	682	74468	336942	43427.4	26214.2	45163.3	294124	48196.2	66501.4	120093
HSP77_YEAST	P0CS90	SSC1	YJR045C	654	70628		70547.9	54905.3		676423	98127.4	156552	119940
RL17B_YEAST	P46990	RPL17B	YJL177W	184	20551	21097.5			30677	1.50593e+06	39446.2	30302.3	119132
HSP60_YEAST	P19882	HSP60	YLR259C	572	60752		74167.2	44970.3	327225	503741	95653.5	149939	117816
LSP1_YEAST	Q12230	LSP1	YPL004C	341	38071	104485	35148.6		113680	278529	29530.4	308129	114555
TRXB1_YEAST	P29509	TRR1	YDR353W	319	34238	292122	61320.9	30898.3	60456.9	400363	29645.2	33408.4	112069
YNU8_YEAST	P40159		YNL208W	199	20151		27171.7	37515.1	859637	70766.1	40992.9	104350	111842
GLNA_YEAST	P32288	GLN1	YPR035W	370	41766	345680	23459		1201.86	43421.5	47233	20560.4	111477
VATE_YEAST	P22203	VMA4	YOR332W	233	26471	16134.3	133366	64542.9	128958	931025	107224	52227.7	110755
TRX1_YEAST	P22217	TRX1	YLR043C	103	11235	8578.81	243325	43338	61146.9	868290	15056.4	69507.4	108316
NACB1_YEAST	Q02642	EGD1	YPL037C	157	17020	17973.2	135399		139141	573369	100660	60899.4	107571
TRX2_YEAST	P22803	TRX2	YGR209C	104	11204	17236.7	100706	112676	9858.1	989873	103869	81092.1	104800
RL34A_YEAST	P87262	RPL34A	YER056C-A	121	13639	23561.8			136128	161045	207335	118313	103441
PYRD_YEAST	P28272	URA1	YKL216W	314	34801	263886	72831.6		33269.9	22384.8	50989.6	15503.2	102981
DHE4_YEAST	P07262	GDH1	YOR375C	454	49570	77487.9	88121	307212		223206	78471.5	73181.3	102962
DHOM_YEAST	P31116	HOM6	YJR139C	359	38502	48916.4	92257.2	191879	221042	313148	108694	89176.1	102810
MBF1_YEAST	O14467	MBF1	YOR298C-A	151	16404	47276.7	85473.6	56644.8	6869.26	499916	163994	151839	102610
RL34B_YEAST	P40525	RPL34B	YIL052C	121	13641	21012.8			245618	1.00208e+06	2011.11	37386.5	102360
STI1_YEAST	P15705	STI1	YOR027W	589	66265	67558.8	52260		50269.5	331763	58553.2	241179	101251
VATA_YEAST	P17255	VMA1	YDL185W	1071	118637	199895	63979.7	78806.6	43126.2	291965	95076.5	40482.7	100857
BGL2_YEAST	P15703	BGL2	YGR282C	313	34119	45010.4	71335.9		440187	380063	4614.74	83723.1	100403
HS104_YEAST	P31539	HSP104	YLL026W	908	102035	32808.2	52654.8	27517.6	257093	145871	20987.5	373559	99398
FHP_YEAST	P39676	YHB1	YGR234W	399	44646	12967	43551.8		665629	195827	18839.7	81758.2	97954
ACS2_YEAST	P52910	ACS2	YLR153C	683	75492	224830	26574.4		221317	31772	28427.2	32594.1	96974
METK2_YEAST	P19358	SAM2	YDR502C	384	42256	22035.3	48044.9	98645.7	449222	194062	27501.6	216019	96866
RIR1_YEAST	P21524	RNR1	YER070W	888	99561	292505	5004.44			11693.1	6847.25	3398.82	96862
ACS1_YEAST	Q01574	ACS1	YAL054C	713	79141	2892.34	30.6828					294752	94691
RS29B_YEAST	P41058	RPS29B	YDL061C	56	6728	5413.93	21094.8	78169.2	121406	735834	201463	56329.6	94256
RIR4_YEAST	P49723	RNR4	YGR180C	345	40055	88884.1	111558	57406.2	119664	241505	20076	182397	93725
EF1G2_YEAST	P36008	TEF4	YKL081W	412	46520	102130	91515.5	35079.2	139197	291204	117032	48048.8	93239
RS30B_YEAST	P0CX34	RPS30B	YOR182C	63	7118	18523.8				3304.3	208953		93002
RL37A_YEAST	P49166	RPL37A	YLR185W	88	9850	21761.2	67996.2			302617	147869	68965.2	92957
RL16A_YEAST	P26784	RPL16A	YIL133C	199	22201	43307.1	49113.7		99337.9	609555	92451.2	63026.4	91425
PST2_YEAST	Q12335	PST2	YDR032C	198	20966	2325.23	34194.6	92084	628327	50102.4	21103.4	185893	90928
SSZ1_YEAST	P38788	SSZ1	YHR064C	538	58238	73590.4	59449.4	60932.9	189765	563239	82783.7	36267.8	90601
ACON_YEAST	P19414	ACO1	YLR304C	778	85368	96655	38577.6	288713	256642	126424	12633.3	113444	90519
ILV3_YEAST	P39522	ILV3	YJR016C	585	62861	171210	69791		113107	103764	28563.2	52794.5	90456
CARP_YEAST	P07267	PEP4	YPL154C	405	44499		36910.3	329266	347959	314568	11678.1	49268.8	90219
VATB_YEAST	P16140	VMA2	YBR127C	517	57749	130502	43068.3	107352	51654.1	301238	121485	47976.3	89455
RL8A_YEAST	P17076	RPL8A	YHL033C	256	28125	237633	14295		24446.1	102619	54268.2	32148.7	89215
QCR2_YEAST	P07257	QCR2	YPR191W	368	40478	35701	29385.8	29417.9	603431	122462	11288.4	151541	88482
RL37B_YEAST	P51402	RPL37B	YDR500C	88	9868	19673.2	28791.6			64877.8	264343	38005.4	88402
RL24B_YEAST	P24000	RPL24B	YGR148C	155	17548	36883.1	95204.1	14967.7	720.309	1.1209e+06	45133.9	16813	88247
ACBP_YEAST	P31787	ACB1	YGR037C	87	10061	8502.03	142817	26389.2	282391	588261	22611.2	28108.1	86838
MDHM_YEAST	P17505	MDH1	YKL085W	334	35650	28103.8	28008.4		504314	232716	21603.5	78675.7	86367
METK1_YEAST	P10659	SAM1	YLR180W	382	41818	103237	44165.8	117932	28513.8	452227	116077	24405.7	85121
ADT2_YEAST	P18239	PET9	YBL030C	318	34426		58238.6			104932	41868.4	185174	84767
CCW12_YEAST	Q12127	CCW12	YLR110C	133	13058	158049				1880.17	935.78		83838
TKT1_YEAST	P23254	TKL1	YPR074C	680	73806	40272.2	46486.4		165303	243267	145231	41161.4	83658
SPEE_YEAST	Q12074	SPE3	YPR069C	293	33324		79733.8	41389.1	317944	282766	55117.7	54855.5	83451
SSB1_YEAST	P11484	SSB1	YDL229W	613	66602	170039	17606.2	68006.5		12435.3	18325.6	157573	83231
PDI_YEAST	P17967	PDI1	YCL043C	522	58227		66237		134376	424134	43505.8	73073.8	83076
RL6A_YEAST	Q02326	RPL6A	YML073C	176	19962	37104.8	69894.3		86604.4	239020	141804	49952.9	81919
RPN1_YEAST	P38764	RPN1	YHR027C	993	109492	305988	9352.7	11367.3	61154.5	21029.6	6388.69	20792.1	81067
MRH1_YEAST	Q12117	MRH1	YDR033W	320	36191	182462	35234.9			51929.5	38802.5	2788.73	80477
CBS_YEAST	P32582	CYS4	YGR155W	507	56022	41938.2	83743.5	43237.9	120832	389755	113690	41065.5	80163
PFKA1_YEAST	P16861	PFK1	YGR240C	987	107970	89811.3	54269.5	238205	124935	130668	60000.6	56949.8	79612
MPCP_YEAST	P23641	MIR1	YJR077C	311	32812		55260.2		415471	31506.5	15998	77997.6	79058
YP010_YEAST	A5Z2X5		YPR010C-A	72	7902		14432.9		558837	16341.7	3319.24	76739.3	78402
SODM_YEAST	P00447	SOD2	YHR008C	233	25774	10923.3	27932.3	128465	502629	62229.9	11726.2	147122	78375
VATG_YEAST	P48836	VMA10	YHR039C-A	114	12713	2277.47	77786.4	51217.8		511236	115970	33176.8	77383
FAS1_YEAST	P07149	FAS1	YKL182W	2051	228691	91807.9	47693.9	33717.6	298710	88421	54858.3	70318.4	77349
RIR2_YEAST	P09938	RNR2	YJL026W	399	46147	538.41	37878.7		356523	139638	13265	172440	76915
RL7B_YEAST	Q12213	RPL7B	YPL198W	244	27696	7084.72	947.899		607483	57319.2		39493.1	76657
KAR_YEAST	Q07551		YDL124W	312	35561	4031.32	68691.4	39394.4	405337	294307	35838	69794.7	75862
ODPB_YEAST	P32473	PDB1	YBR221C	366	40054	9969.9	23334.6		365639	137569	34678.3	139567	75767
RL21A_YEAST	Q02753	RPL21A	YBR191W	160	18242		23921			672262	23640	32775.5	75639
DHAS_YEAST	P13663	HOM2	YDR158W	365	39544	18361.3	58522.5	177468	67323.5	87309	150083	95639.5	74705
ASSY_YEAST	P22768	ARG1	YOL058W	420	46928	1872.93	17864.7	5619.42	189497	53284	207424	124193	72858
MAS5_YEAST	P25491	YDJ1	YNL064C	409	44671	118525	41251.1		91895.4	184733	21825	62457.7	72545
WTM1_YEAST	Q12363	WTM1	YOR230W	437	48383	7746.1	73380.8		105113	195284	22197	186053	72096
NTF2_YEAST	P33331	NTF2	YER009W	125	14453		26131.9				14409	171700	72076
CYS3_YEAST	P31373	CYS3	YAL012W	394	42542	38301	48716.9	117032	175294	178771	71246.1	91582.6	71455
ATPO_YEAST	P09457	ATP5	YDR298C	212	22814	32362.5	33000.7		358891	140109	11553.4	91501.8	71269
H2A2_YEAST	P04912	HTA2	YBL003C	132	13989	32072.8					77104.4		71232
SYG_YEAST	P38088	GRS1	YBR121C	690	78184	98424.7		37466.4		146111	55839.7		71205
PUR92_YEAST	P38009	ADE17	YMR120C	592	65263	60864.8	40292.2	56831.3	372410	139171	23754.8	57155.4	71064
ADK_YEAST	P47143	ADO1	YJR105W	340	36372	22172.8	78869.4	41893.6	143221	321645	89295.3	55442.5	71064
RL29_YEAST	P05747	RPL29	YFR032C-A	59	6669	51129.4	44667.8				96363.3	26813	70738
OLA1_YEAST	P38219	OLA1	YBR025C	394	44174	36802.6	64616.1		60550.5	85476.4	75195	118390	67966
PNC1_YEAST	P53184	PNC1	YGL037C	216	24993	7721.28	57555.4		196912	221786	17675.6	129706	67950
GSP1_YEAST	P32835	GSP1	YLR293C	219	24810		11820.8			319755	127500	2699.29	67668
RS9A_YEAST	O13516	RPS9A	YPL081W	197	22443	106018	92949.4		50040.5	4223.39		9998.33	66684
HXKG_YEAST	P17709	GLK1	YCL040W	500	55377	21114.4	26114.6	105908	211313	80148	22739.2	196339	66574
ERG6_YEAST	P25087	ERG6	YML008C	383	43431	53824.8	34467		233274	98567.5	16710	86746.9	64500
LEU3_YEAST	P04173	LEU2	YCL018W	364	38953				167813	30594.2		102026	64476
CALM_YEAST	P06787	CMD1	YBR109C	147	16135		73972.2		63173.8	407276	18498.6	39191.8	64399
RTN1_YEAST	Q04947	RTN1	YDR233C	295	32916	37104.8	53903.7		148953	157538	63674.5	53198	64384
CDC48_YEAST	P25694	CDC48	YDL126C	835	91996	78351.1	38720	38767.8	86029	221731	42295.8	89333.4	63477
SYEC_YEAST	P46655	GUS1	YGL245W	708	80843	48696.8	51977.9			148814	68213.1	40413.7	63033
SNU13_YEAST	P39990	SNU13	YEL026W	126	13569		100354	46847.9	208579	139178	21637.7	41424.1	62931
IPB2_YEAST	P0CT04	PBI2	YNL015W	75	8590		44133	29241	13346.7	474828	18792.5	131312	62810
KGUA_YEAST	P15454	GUK1	YDR454C	187	20637	20507.3	73696.2	34204	55729.5	503305	51048.7	43617.1	62678
PRTB_YEAST	P09232	PRB1	YEL060C	635	69621	1603.79	11282.7	741969	24289.2	41002.5	3555.27	50616.3	62128
SAR1_YEAST	P20606	SAR1	YPL218W	190	21451		29612.2		391124	52787.4	26423.5	19431.1	62113
PUR8_YEAST	Q05911	ADE13	YLR359W	482	54510		32589.3		318962	65241.9	11926.3	66695.7	61737
FAS2_YEAST	P19097	FAS2	YPL231W	1887	206947	16982.7	43060.2		131672	168335	67678.8	82283.5	61031
ZUO1_YEAST	P32527	ZUO1	YGR285C	433	49020	86409	45187.8	30923	30684.7	328494	38338.7	49070.5	60603
SYLC_YEAST	P26637	CDC60	YPL160W	1090	124142	157764	38980.3	21394.4	33162.6	71543.5	41571.4	19432.4	60107
H3_YEAST	P61830	HHT1; HHT2	YBR010W; YNL031C	136	15356		25133			147271	117384	20101.6	59925
ABF2_YEAST	Q02486	ABF2	YMR072W	183	21562	3810.14	32764.4		51132.5	201034	36028.3	185339	59918
QCR7_YEAST	P00128	QCR7	YDR529C	127	14565	10077.5	16902.7		353045	75691.9	2163.46	115168	59689
RL33A_YEAST	P05744	RPL33A	YPL143W	107	12154		63140.3		29678.5	180675	89505.8	34027.4	59670
BCA1_YEAST	P38891	BAT1	YHR208W	393	43596	87301.8	76378.7	27772.3	121971	24188.8	46440	35729.3	59540
YPS1_YEAST	P32329	YPS1	YLR120C	569	60010	5436.17	788.792	369300					59481
SDO1L_YEAST	P38804	RTC3	YHR087W	111	12009	2431.8	97165.2	287123	68423.2	145071	2190.34	61770.7	58859
RL40B_YEAST	P0CH09	RPL40B	YKR094C	128	14554	28196.4					61062.8		58622
SYSC_YEAST	P07284	SES1	YDR023W	462	53310		69373.6	46181.2	108996	217988	55649.3	44712.4	58465
TPM1_YEAST	P17536	TPM1	YNL079C	199	23541	3060.23	65321.2	19022	46506.5	534048	67335.2	34360.2	58290
ODPA_YEAST	P16387	PDA1	YER178W	420	46343	100203	30049.9		74316.8	49371.4	36449.3	49475.1	57403
NDK_YEAST	P36010	YNK1	YKL067W	153	17167	7133.08	29449.6		244723	48627	32740	110938	56430
GIS2_YEAST	P53849	GIS2	YNL255C	153	17103	96655	24471			121596	10.4651		56193
THRC_YEAST	P16120	THR4	YCR053W	514	57474	26000.4	69868.3	44740.4	144087	169155	55668.8	42788.3	56153
RL18A_YEAST	P0CX49	RPL18A	YOL120C	186	20563					176203			55076
PHO88_YEAST	P38264	PHO88	YBR106W	188	21137	61807.8	72859.4		26975.7	184363	25415	29596.2	54801
SYDC_YEAST	P04802	DPS1	YLL018C	557	63516		42322.3	161314	32349.6	99600.6	63756.5	75981.7	54722
PAA1_YEAST	Q12447	PAA1	YDR071C	191	21947	8681.52	52406.1		160638	204526	20841.9	71272.2	54368
LEUC_YEAST	P07264	LEU1	YGL009C	779	85794	96329.5	88231.3	2225.56	71655.3	11368.3	22251.1	39249.4	54321
FBRL_YEAST	P15646	NOP1	YDL014W	327	34465		43581.5	4215.33	106006	206197	74328.5	49684.8	52918
PFKA2_YEAST	P16862	PFK2	YMR205C	959	104618	90209.5	31801	44877	35979.7	89966.3	49300.6	60670.6	52893
SC61G_YEAST	P35179	SSS1	YDR086C	80	8944		37440.4		267680	85191.4	23204.3	19274.7	52699
RL43A_YEAST	P0CX25	RPL43A	YPR043W	92	10091	44582.7				111133			52602
QCR1_YEAST	P07256	COR1	YBL045C	457	50228	19342.6	14122.6	13995.4	353780	97822.5	2662.56	95745.5	52113
GVP36_YEAST	P40531	GVP36	YIL041W	326	36670	7721.28	36774		119048	223409	34226.4	78800.7	51727
ERG20_YEAST	P08524	ERG20	YJL167W	352	40483		42460.2		142927	96605.5	17182.8	78677.8	51683
ERG10_YEAST	P41338	ERG10	YPL028W	398	41729	60894.6	43989.3		36600.2	159987	38283.4	39448.3	51552
COX4_YEAST	P04037	COX4	YGL187C	155	17143	9410.99	10686		374316	150157	4639.3	27650.1	50456
GSP2_YEAST	P32836	GSP2	YOR185C	220	24991	2455.33	106069			9762.51	1117.34	100803	50225
HNT1_YEAST	Q04344	HNT1	YDL125C	158	17680	5413.93	36561.7		143849	101731	24993.1	111340	50187
ERG25_YEAST	P53045	ERG25	YGR060W	309	36479	77108	1450.28		334343	504.378	559.128	134.453	49739
RIM1_YEAST	P32445	RIM1	YCR028C-A	135	15386	3060.23	15478.3		121444	274985	5571.67	122815	49736
YRA1_YEAST	Q12159	YRA1	YDR381W	226	24956		25430.7	151772		170763	57763.6	22909	49703
YRB1_YEAST	P41920	YRB1	YDR002W	201	22953		58196.1		47454.3	247410	28907.9	31482.7	49408
SSBP1_YEAST	P10080	SBP1	YHL034C	294	32990	12763.6	40363.7		72520.6	212771	31227.9	81575.5	49149
OYE2_YEAST	Q03558	OYE2	YHR179W	400	45011	15131.2	22834.4		91860.7	176389	77099.8	45105.2	48831
ILVB_YEAST	P07342	ILV2	YMR108W	687	74937	31880.2	33415.1	3509.71	217340	89478.8	32215.5	63353.2	48231
ZPS1_YEAST	Q12512	ZPS1	YOL154W	249	27567					138753	76554.5	10597.1	48178
SGT2_YEAST	Q12118	SGT2	YOR007C	346	37218	9424.18	32204.3	21763.7	56784.6	251011	58179.9	88261.8	47204
EF1G1_YEAST	P29547	CAM1	YPL048W	415	47088	60864.8	49481.7	58636.1	126193	25627.1	27534.2	33638	47129
DLDH_YEAST	P09624	LPD1	YFL018C	499	54010	24567.4	29984		86793.2	160916	28302.7	73081.1	46467
IDHP_YEAST	P21954	IDP1	YDL066W	428	48190		47477.4	32938		69896.7	77192.6	37005.7	45957
SBA1_YEAST	P28707	SBA1	YKL117W	216	24082	33724.9	28577.1		34613.9	78486.3	19909	119862	45472
RDL1_YEAST	Q12305	RDL1	YOR285W	139	15413	7474.44	29410.9		8504.44	69546.7	35072.4	158554	45147
ARC1_YEAST	P46672	ARC1	YGL105W	376	42084	57715.7	47697.4	20121.9	37322.2	183133	39779.7	25455.5	44965
HMF1_YEAST	P40037	HMF1	YER057C	129	13906	672.127	65326.1		103674	208778	17008.7	39412.8	44745
IDH1_YEAST	P28834	IDH1	YNL037C	360	39324	10484.1	11206.4	94328.6	299586	50759.8	10613.8	56682.8	44718
PMM_YEAST	P07283	SEC53	YFL045C	254	29063	3497.22	62989.5		61676.1	125490	68492.6	23188.1	44625
LYS1_YEAST	P38998	LYS1	YIR034C	373	41465	111934	14974.5	6189.77		31559.9	9675.79		44385
ACPM_YEAST	P32463	ACP1	YKL192C	125	13943	60512.3	25064.7		23200.2	187309	20080.7	43272.3	44329
ATPF_YEAST	P05626	ATP4	YPL078C	244	26925	12879.7	15800.1		194153	132176	8520.3	74419.8	44186
PURA_YEAST	P80210	ADE12	YNL220W	433	48279	56792.6	35131	57035.3	137743	48735.7	21089.5	34145.7	44120
SEC14_YEAST	P24280	SEC14	YMR079W	304	34901	84293.6	42618.9		20906.2	57341.1	18817.8	22136.1	44096
YP225_YEAST	Q08971		YPL225W	146	17445	37509	48857.6	12738.8	119954	130548	21822	46484.6	43726
ERG13_YEAST	P54839	ERG13	YML126C	491	55014	34807.4	41223.1	32861.8	83031.7	52595.8	60733.4	48070.4	43527
IF1A_YEAST	P38912	TIF11	YMR260C	153	17435	35104.5	59657.8		9077.12	200103	20655.5	32399.1	43482
IF4E_YEAST	P07260	CDC33	YOL139C	213	24254	14208.2	35615.1	31255.3	54956.5	251212	67451.8	32236	43442
NOP56_YEAST	Q12460	NOP56	YLR197W	504	56864	13520.5	53103.3		90867.7	165926	28172.6	33849.5	43296
SIS1_YEAST	P25294	SIS1	YNL007C	352	37590	20306.1	16114	15282.4	68770.6	196490	29383.2	114637	43177
LYS9_YEAST	P38999	LYS9	YNR050C	446	48918	57484.5	30319.1	11613.3	76269	181276	8254.22	59421.6	42956
CYPC_YEAST	P25719	CPR3	YML078W	182	19919	1960.45	44379		109700	184236	25637.1	49662.8	42811
BFR1_YEAST	P38934	BFR1	YOR198C	470	54639	33431.5	44020.3	10911.1	21504.2	203226	62624.3	33206	42809
IMDH3_YEAST	P50095	IMD3	YLR432W	523	56585	26271.8	41676.3			87033.2	34096.2	48421.6	42618
G6PD_YEAST	P11412	ZWF1	YNL241C	505	57522	15024.4	14091.9	319059	54954.8	31391.4	20555.9	47380.8	42407
SYA_YEAST	P40825	ALA1	YOR335C	983	110059	33848.7				129460	27676.6		42303
DED1_YEAST	P06634	DED1	YOR204W	604	65553		31799.8	24009	123261	118125	64575	20847	42112
SUB2_YEAST	Q07478	SUB2	YDL084W	446	50309	51687.4	31303.6	28046.7	48592.6	125453	43232.1	43051	42100
TRP_YEAST	P00931	TRP5	YGL026C	707	76626	15453.1	40062.8		82514.3	109025	48264	40068	42068
GLRX1_YEAST	P25373	GRX1	YCL035C	110	12380	3026.84	109735	20667.8	63806.3	112605	16737.8	41443.5	42021
H2A1_YEAST	P04911	HTA1	YDR225W	132	13989					134021			41891
RL13A_YEAST	Q12690	RPL13A	YDL082W	199	22554	133101	934.522		6712.03	40312.4	11376.3	10411.2	41863
HOSC_YEAST	P48570	LYS20	YDL182W	428	47099	28103.8	41028.2	9389.31	92320.4	102687	47383.1	50761	41463
IF5_YEAST	P38431	TIF5	YPR041W	405	45261	48268		14176.1		159372	27629.1		41368
AROG_YEAST	P32449	ARO4	YBR249C	370	39749	26271.8	51774.8	47465.9	22186.3	85933.5	55849.3	51788.7	41295
NOP10_YEAST	Q6Q547	NOP10	YHR072W-A	58	6636		44650.1		946.485	250505	34965.7	23593.1	40956
GUAA_YEAST	P38625	GUA1	YMR217W	525	58482		48066.7	23633	121645	111845	41877.8	20657.1	40849
MCR1_YEAST	P36060	MCR1	YKL150W	302	34138	1923.06	30603.2	21626.7	131317	83459.2	6855.11	133975	40696
CISY1_YEAST	P00890	CIT1	YNR001C	479	53360		13451.6	12274.3		78893.1	9247.08	151243	40670
CARB_YEAST	P03965	CPA2	YJR109C	1118	123915	18037.7	27874.9	45392.7	171608	71103.4	43938.2	34725.3	40644
SYNC_YEAST	P38707	DED81	YHR019C	554	62207		52450.2		72725.9	118575	30358.4	19942.1	40539
AATC_YEAST	P23542	AAT2	YLR027C	418	46058	7696.48	63029.6	32734.1	129050	79579.2	40296.7	30877.2	40537
GPX3_YEAST	P40581	HYR1	YIR037W	163	18641	8121.34	32716.1	72727.6		111150	17303.3	99196.8	40148
ILV6_YEAST	P25605	ILV6	YCL009C	309	33987	15792.6	6399.6	127886	142923	25970.8	45767.6	54358.8	40089
ARA1_YEAST	P38115	ARA1	YBR149W	344	38884	30200.4	32100.8		66815.3	57116.1	20785	73373.4	39860
COPB2_YEAST	P41811	SEC27	YGL137W	889	99445	129074	13583.5	53469.9	9364.87	20902.7	7116.87	11127.2	39675
ADH4_YEAST	P10127	ADH4	YGL256W	382	41142	125	215.607			484946	5035.69		39518
NOP3_YEAST	Q01560	NPL3	YDR432W	414	45407	78656.5	8420.97		45565.3	70977.6	20465.8	31364.6	39326
GLRX2_YEAST	P17695	GRX2	YDR513W	143	15861	31400.1	35118.6	18497.5		125571	27194.6	58840.3	39042
ACAC_YEAST	Q00955	ACC1	YNR016C	2233	250353	20205.8	19957.6	57605.4		106602	31512.4	81355	38989
PYRE_YEAST	P13298	URA5	YML106W	226	24664	39344.4	40049.9			135034	18090.4	12912.1	38757
RL31B_YEAST	P0C2H9	RPL31B	YLR406C	113	12967	57484.5	20568.6		102284	27146.9	27373.5	17895.4	38427
IDH2_YEAST	P28241	IDH2	YOR136W	369	39739	43095.6	19469.8	45563.9	150306	53699.6	8314.15	49905.5	38287
PYP1_YEAST	P53981	PYP1	YNL010W	241	27481	12618.9	47032.1		33570.5	153630	49502.3	19914.4	38084
ECM33_YEAST	P38248	ECM33	YBR078W	429	43769		20177.5			179840		31566.3	38053
SUI1_YEAST	P32911	SUI1	YNL244C	108	12312		40815.3	16339.5	5227.21	265447	43655.1	27739.4	38015
ARO8_YEAST	P53090	ARO8	YGL202W	500	56178	1771.62	45009	24957.9	62395.1	117570	71633.7	32664	37440
RPAB4_YEAST	P40422	RPC10	YHR143W-A	70	7716	906.714	37087.9			315567	12345.2	19338.3	36920
RIB4_YEAST	P50861	RIB4	YOL143C	169	18556	3258.69	43001.3			13242.7	73308.8	29803	36902
NSR1_YEAST	P27476	NSR1	YGR159C	414	44535	77437.2	18498.9	8739.48	1787.97	91263.1	39061.9	29160.2	36525
OM45_YEAST	P16547	OM45	YIL136W	393	44580	6488.92	4288.88		58971.4	47599.4	2791.84	161357	36337
ASNS1_YEAST	P49089	ASN1	YPR145W	572	64470		71170.3	29811.5	50966.5	48476.3	30782.3	28360	36265
OAT_YEAST	P07991	CAR2	YLR438W	424	46086	71974.7	24103.6	66916.4	46567.2	10289.5	3750.48	46486.4	36249
TRPG_YEAST	P00937	TRP3	YKL211C	484	53489	13406.2	14907.6	376707	25131.8	20516.1	8087.15	8743.98	35915
SYKC_YEAST	P15180	KRS1	YDR037W	591	67959		40664.6	1470.09	65395.2	125004	38854	39026.4	35569
GRPE_YEAST	P38523	MGE1	YOR232W	228	26066		10888		144473	120871	21095.2	26148.5	35562
RIB3_YEAST	Q99258	RIB3	YDR487C	208	22568	5458.44	14892.8		214706	24907.1	23420.5	37892.1	35396
ERF3_YEAST	P05453	SUP35	YDR172W	685	76551	78851.5	15272.4		906.72	49395.7	17952.2	30739.7	35377
ATP14_YEAST	Q12349	ATP14	YLR295C	124	14128	6139.31	25226.2			336775	15898.2	8295.24	35357
YM71_YEAST	Q05016		YMR226C	267	29158	3214.86	56509.4	18850.9	87714.1	134156	22303.5	43351.4	35327
ATP7_YEAST	P30902	ATP7	YKL016C	174	19810	6820.57	10357.9		141549	99898.8	13248.1	69844.7	35312
YGP1_YEAST	P38616	YGP1	YNL160W	354	37328		23964.9	28399.9		147475	1963.87	86296.5	35302
OTC_YEAST	P05150	ARG3	YJL088W	338	37845	1141.03	735.936		280812	9860.01	16850.1	40913.4	35093
HIS2_YEAST	P00815	HIS4	YCL030C	799	87721	521.132	20008		100596	137926	40461.1	38282.4	34734
PUR2_YEAST	P07244	ADE57	YGL234W	802	86068	35800.7	21908.7		93270.1	51895.1	20820.7	32654.5	34567
DOHH_YEAST	P47120	LIA1	YJR070C	325	36165	39859	22218.5		50267.7	121652	29010.6	15126.7	34475
NOP58_YEAST	Q12499	NOP58	YOR310C	511	56956	34661.4	26900.3		45809.8	129356	23428.8	23149	34365
CCW14_YEAST	O13547	CCW14	YLR390W-A	238	23268	42022	19211			133029	2120.63		34301
UGPA1_YEAST	P32861	UGP1	YKL035W	499	55988	17173.1	37990.7		73976.3	89687.5	24709.4	31660.3	34295
ATPD_YEAST	Q12165	ATP16	YDL004W	160	17020		13397.2		160019	66011.3	6358.16	42705.8	34076
COX6_YEAST	P00427	COX6	YHR051W	148	17342	12474.7	4731.52		112578	77595.3	4413.19	94910.2	34039
SEC13_YEAST	Q04491	SEC13	YLR208W	297	33043	21437	20783.3		87951	65691.8	16938.4	58095.6	34031
C1TC_YEAST	P07245	ADE3	YGR204W	946	102205	35641.2	38330.7	23106.7	56913.6	72332.3	33595.5	27337.1	34026
HIS1_YEAST	P00498	HIS1	YER055C	297	32266		24097.3		105450	46462.8	37924.8	23401.3	34012
SAM4_YEAST	Q08985	SAM4	YPL273W	325	36669	60277.7	16343.8			22707	9206.47		34006
IF4B_YEAST	P34167	TIF3	YPR163C	436	48522	23983.6	17805.4	16040.2		109797	60137	28899.4	33876
CPYI_YEAST	P14306	TFS1	YLR178C	219	24357	1025.56	23754.2		27101	103396	5808.81	121637	33873
SYTC_YEAST	P04801	THS1	YIL078W	734	84520	42623.8	34135.7	12638.2	18688.6	64752.9	43117.6	35429.9	33629
YN034_YEAST	Q3E841		YNR034W-A	98	10781	2824.5	27578.7		64773.1	105856		61510.4	33560
SYMC_YEAST	P00958	MES1	YGR264C	751	85678	85016.2	27427.8	16782.5	16345.6	46991.2	21755.6	5322.3	33464
P5CR_YEAST	P32263	PRO3	YER023W	286	30132	43518.9	46562.7	32541	42275.1	81559.4	22105.9	12304.1	33390
GLY1_YEAST	P37303	GLY1	YEL046C	387	42815	106018	19369.3	2120.22	4814.6	22839.4	19461.9	4795.11	33255
EFTU_YEAST	P02992	TUF1	YOR187W	437	47972	58527.1	4755.94	31850.2	96189	88862.1	13831.3	25485	33144
SUCA_YEAST	P53598	LSC1	YOR142W	329	35032	18361.3	15152.9		90884.3	114500	13427.4	51575.9	32987
SYYC_YEAST	P36421	TYS1	YGR185C	394	44020	2710.5	48091		62205.7	71292.3	41917.8	22955.4	32884
DUG1_YEAST	P43616	DUG1	YFR044C	481	52871	22293.3	37887.7	58882.2	31769.7	81060.2	24871.6	46003.7	32830
PUR7_YEAST	P27616	ADE1	YAR015W	306	34603	4276.97	34384.1	8391.89	174885	85410	9595.79	44776	32816
RL22B_YEAST	P56628	RPL22B	YFL034C-A	122	13827	74715.5	1433.22		52312.7	10434		12199.2	32415
HPRT_YEAST	Q04178	HPT1	YDR399W	221	25191	36501.1	8751.1		136484	20819.3	8198.33	39059.3	32335
SCS2_YEAST	P40075	SCS2	YER120W	244	26926	3497.22	44857.8		36851.4	186254	26914.7	16918.7	32207
PYR1_YEAST	P07259	URA2	YJL130C	2214	245041	11006.3	31368.5	27277.9	89226.9	39202.8	46357.3	39570.7	32099
PROF_YEAST	P07274	PFY1	YOR122C	126	13677		29465.1		42117.7	28121	32344	51731.3	31823
YB085_YEAST	O43137		YBR085C-A	85	9405		28773.8		20516.6	200435		13870.3	31602
ATPG_YEAST	P38077	ATP3	YBR039W	311	34351	28103.8	18889		19138.2	105534	8360.99	69350	31546
SERC_YEAST	P33330	SER1	YOR184W	395	43416	15854.5	42646.5	31504.9	88495.4	59390.6	20897.6	32737.4	31300
MLC1_YEAST	P53141	MLC1	YGL106W	149	16444		46964.3	23798.8	62360	134965	18593.6	15408.4	31232
AROC_YEAST	P28777	ARO2	YGL148W	376	40838	2313.31	29172.8	67350.8	38748.3	172909	44453.2	16336.4	31072
YCP4_YEAST	P25349	YCP4	YCR004C	247	26350	14599.4	24648.9		48042.2	47387.2	15583.2	74596.3	31056
ARGI_YEAST	P00812	CAR1	YPL111W	333	35662	42779	10403.4	234485	1964.04	37128.6	10307.3	3312.58	31035
IMB4_YEAST	P40069	KAP123	YER110C	1113	122601	38301	31172.3		57606.7	49740.9	15137.6	17237.2	30607
PPID_YEAST	P53691	CPR6	YLR216C	371	42072	18621.4	33800.6	55531.6	8018.55	70257.1	22539.3	62137.5	30516
AK_YEAST	P10869	HOM3	YER052C	527	58110	48149	14902.5		60986.8	11988.8	18177.2	29753.7	30343
SUR2_YEAST	P38992	SUR2	YDR297W	349	40734	54278.1	3002.84			2570.81			30255
MPI_YEAST	P29952	PMI40	YER003C	429	48189	5222.31	30267.6	16147.8	97413.4	140572	23914.9	32661	30230
PUR4_YEAST	P38972	ADE6	YGR061C	1358	148905	40769.8	13867.6	62682.4	89203.1	43608.4	17549.3	19301	30211
EIF3J_YEAST	Q05775	HCR1	YLR192C	265	29564	17876.6	23549.5		46239.9	106417	31281.7	27094.1	30192
CP51_YEAST	P10614	ERG11	YHR007C	530	60720	73216.6	11797.1		68843.5	6674.65	2514.89	8279.52	30130
APA1_YEAST	P16550	APA1	YCL050C	321	36493	19607	54924.3	11117.3	15395.4	101153	27654.7	27137.4	30085
ATP5E_YEAST	P21306	ATP15	YPL271W	62	6743	4276.97	21009.7		40029.8	132209	21941.4	57948.1	29850
NDI1_YEAST	P32340	NDI1	YML120C	513	57250	5237.06	3099.58		217889	10787.5	1331.95	49349.8	29577
RNA1_YEAST	P11745	RNA1	YMR235C	407	45816	52245.6	24431.2		47286.1	45282	9329.37	11271.3	29500
YMY9_YEAST	Q03161		YMR099C	297	33956	8578.81	35717.8		34402.7	81189.9	30678.8	35063.3	29359
ERG1_YEAST	P32476	ERG1	YGR175C	496	55126	65383.6	9977.13		85009.3	5092.23	2468.63	10462.7	29298
COX9_YEAST	P07255	COX9	YDL067C	59	6963	35501.8	3563.45		27156.6	11437.1		70711.3	29156
PSA6_YEAST	P40302	PRE5	YMR314W	234	25604	7205.82	19324	8975.09	137936	84296.4	13522.3	48340.3	28888
TIM10_YEAST	P87108	TIM10	YHR005C-A	93	10305		10765		41678.3	285790	6258.33	10694.3	28701
ARLY_YEAST	P04076	ARG4	YHR018C	463	51989	10158.4	11355.3		127611	27856.7	33836.3	23984.4	28300
KHSE_YEAST	P17423	THR1	YHR025W	357	38712	92610.4	3708.42	16369.6	4464.37	1880.68	15929.9	16848.2	28122
YPT1_YEAST	P01123	YPT1	YFL038C	206	23214		39827.6	33044	58944.6	57821.8	10263.1	38945.1	28037
GCSH_YEAST	P39726	GCV3	YAL044C	170	18793	3507.96	18061.9	15708.1	78966.8	107178	45899.8	30845	28026
RHO1_YEAST	P06780	RHO1	YPR165W	209	23152		25131.8	7103.58	117660	25277.7	19556.2	39688.1	28007
APE3_YEAST	P37302	APE3	YBR286W	537	60137	4738.82	33468.1		13879.9	151031	20075.7	37710.8	28005
ARF1_YEAST	P11076	ARF1	YDL192W	181	20529	19342.6				20404.4	39530.9		28000
CBF5_YEAST	P33322	CBF5	YLR175W	483	54705	33648.8	21581.4		18970.3	29047.4	35500.8	24044.5	27856
MDHP_YEAST	P32419	MDH3	YDL078C	343	37186	3302.38	11234.2		140366	34838.5	7544.21	56375.1	27837
ADH3_YEAST	P07246	ADH3	YMR083W	375	40370	11648.7	28092	10164.2	74643.6	42024.5	16503.7	64558.3	27830
YHI0_YEAST	P38708		YHR020W	688	77386		35864.8	8196.39	24359.4	96795.3	46693.1	15636.3	27808
SYRC_YEAST	Q05506		YDR341C	607	69525	20600.6	38375.1	3835.79	54781	53852.2	32133.1	24664.5	27787
VATC_YEAST	P31412	VMA5	YKL080W	392	44189	21114.4	38250.3	22300.8	73782.7	75197	17690.5	15543.6	27755
URA7_YEAST	P28274	URA7	YBL039C	579	64710	57600	40051.5	9723.64	9568.11	33294.3	17718.7	6003.29	27608
ABP1_YEAST	P15891	ABP1	YCR088W	592	65576	606.198	30790.8		9105.89	185925	34428.4	18536.7	27518
COPG_YEAST	P32074	SEC21	YNL287W	935	104831	77868.4	12654.3		7880.5	20656.4	5945.59	6643.43	27429
ODP2_YEAST	P12695	LAT1	YNL071W	482	51818	5436.17	18726.3		64602.2	89913	16315.1	51462.9	27409
UBA1_YEAST	P22515	UBA1	YKL210W	1024	114266	17716	18903.8	94211.5	51186.4	41539.1	24576.9	26544.6	27326
SYIC_YEAST	P09436	ILS1	YBL076C	1072	122984	23281.9	38983.1	24707.4	40533.7	64513.9	27121.6	16328.6	27314
TMA7_YEAST	Q3E764	TMA7	YLR262C-A	64	6941	3104.61		29453.7		68592.5	70448.6	13223.9	27239
PSA3_YEAST	P23638	PRE9	YGR135W	258	28714	17077.8	21533.7	6548.13	50872.5	108786	13773.6	56368.2	27163
MRP8_YEAST	P35719	MRP8	YKL142W	219	25097	1551.27	28949.2		78528.2	120097	15927.6	24182.8	27142
SYFA_YEAST	P15625	FRS2	YFL022C	503	57511		33451.1	18543.5	24204	159089	23461.4	17850.6	27011
HOSM_YEAST	Q12122	LYS21	YDL131W	440	48594	21863.9	11010.9	7343.62	179606	56639.8	6777.47	17765.8	27010
THIK_YEAST	P27796	POT1	YIL160C	417	44730							28469.6	26993
EIF3C_YEAST	P32497	NIP1	YMR309C	812	93204	78886.7	13988.6	10182.2	28042.3	25072.5	6734.82	9883.72	26936
ERF1_YEAST	P12385	SUP45	YBR143C	437	49006	13112.9	45546.5	18867.7	50046.1	125342	15389.3	13059.5	26922
ODO2_YEAST	P19262	KGD2	YDR148C	463	50431	7970.58	3254.3		115048	26175.3	1584.53	78374.7	26872
RPN10_YEAST	P38886	RPN10	YHR200W	268	29747	17236.7	4676.83	11793.5	156913	17827.8	6109.31	57249	26818
ODO1_YEAST	P20967	KGD1	YIL125W	1014	114416	14328.2	6471.84		106068	11761.8	3393.88	69812.3	26769
HMO1_YEAST	Q03973	HMO1	YDR174W	246	27544	19013.8	25397.8		63249.3	132017	10360	9073.36	26727
ACH1_YEAST	P32316	ACH1	YBL015W	526	58712	4888.82	2035.64		116927	11390.6	1062.4	88501.1	26667
PSA7_YEAST	P21242	PRE10	YOR362C	288	31536	11960	13126.4	7245.19	85267.6	62811.4	14436.8	68495.8	26639
ARB1_YEAST	P40024	ARB1	YER036C	610	68377	17635.8	20983		34848.1	110255	22881.8	24056.3	26602
DPM1_YEAST	P14020	DPM1	YPR183W	267	30362	1885.49	19581		111270	38158.9	27023.4	28751.6	26549
MSC1_YEAST	Q03104	MSC1	YML128C	513	59589	1069.23	13011.1			22038.1	2330.96	108450	26449
UBC4_YEAST	P15731	UBC4	YBR082C	148	16456	13479.9	74664.2	30631	2354.39	23477.8	12974.3	22281.3	26302
GAS1_YEAST	P22146	GAS1	YMR307W	559	59582	12359.8	23296.2		4553.21	147500	30243	21376.5	26103
HSP73_YEAST	P09435	SSA3	YBL075C	649	70547	6441.96	24.7811	664.097		1825.1		125726	26059
EIF3A_YEAST	P38249	RPG1	YBR079C	964	110344	52745.9	18588.1	9452.65	19371.5	69337.7	16897.7	17849.8	26038
NHP2_YEAST	P32495	NHP2	YDL208W	156	17122		21660.5		22449.2	101550	20297.4	34181.4	26009
GPDM_YEAST	P32191	GUT2	YIL155C	649	72389	1668.84	1141.93	9299.12	53325	6693.86	817.152	150640	26007
LYS12_YEAST	P40495	LYS12	YIL094C	371	40069	19079.4	22739.2	14980.5	27788.8	110167	19469.7	42420.2	25834
HRI1_YEAST	Q05905	HRI1	YLR301W	244	27501	15437.7	30231.2	23529.6	81281.2	100075	15538.5	12216.2	25813
RL9B_YEAST	P51401	RPL9B	YNL067W	191	21657	76022.2	4638.75		19109.4	8791.63	6755.64	6928.28	25647
TPS1_YEAST	Q00764	TPS1	YBR126C	495	56148	10895.7	12912.7	72000.5	73372.2	18841.9	12258.7	55313.5	25582
YM94_YEAST	Q04869		YMR315W	349	38216	9596.18	20297.9		37046.1	51446.5	24108.8	47880.9	25460
TOM70_YEAST	P07213	TOM70	YNL121C	617	70123	45289.1	14234.8	15567.8	33251.6	83870.2	11616.6	23374.6	25419
FOX2_YEAST	Q02207	FOX2	YKR009C	900	98703		20.1365					53501.3	25377
NCB5R_YEAST	P38626	CBR1	YIL043C	284	31494	4824.36	38508.9		72529.5	33471.7	21982.2	16671.2	25198
PDX3_YEAST	P38075	PDX3	YBR035C	228	26908		13852.2		106816	32681.7	17289.1	20846.8	25051
VATH_YEAST	P41807	VMA13	YPR036W	478	54416	22465.8	33950.6		65632.4	31033	10513.5	11583.1	24988
LCF1_YEAST	P30624	FAA1	YOR317W	700	77866	7474.44	24388.2		52664	57783.8	21493.8	35074.3	24987
IF2G_YEAST	P32481	GCD11	YER025W	527	57866	20769.5	30911.3	16873.3	26287.9	61779.4	36133.7	15976.6	24940
HSP74_YEAST	P22202	SSA4	YER103W	642	69651	17876.6	3402.74	5698.42		83478.8	480.334	90344.9	24652
TBA1_YEAST	P09733	TUB1	YML085C	447	49800	5592.62	12561.2		107380	14640.7	13905.3	46874.7	24601
PSA4_YEAST	P40303	PRE6	YOL038W	254	28439	16761.5	22795.7	18546.2	101174	56705.7	8036.45	26766.6	24546
PHB1_YEAST	P40961	PHB1	YGR132C	287	31427	9689.19	11276.7	82892.3	104225	24688.3	4523.84	37265.7	24486
ATP18_YEAST	P81450	ATP18	YML081C-A	59	6688	6535.98	1668.06		58616.9	38605.9	10347.5	83624.4	24459
SC160_YEAST	P06105	SCP160	YJL080C	1222	134810		25130.4	2327.57	22459.5	133696	35045.2	15819.2	24354
CBPY_YEAST	P00729	PRC1	YMR297W	532	59802	44049.8	12123	3530.24	67118.9	32757.8	3151.36	35324.9	24344
STF2_YEAST	P16965	STF2	YGR008C	84	9615	5325.27	31274.8			109252	9481.09		24320
HSP42_YEAST	Q12329	HSP42	YDR171W	375	42817	1471.64	5705.65	9381.1	913.677	38015.5	2386.1	147770	24263
PGM2_YEAST	P37012	PGM2	YMR105C	569	63089	3790.22	22984.7		41453.5	78365.6	5475	57878.8	24220
AHA1_YEAST	Q12449	AHA1	YDR214W	350	39436	13939.2	17266.4		63482.5	20072	9724.56	50085.5	24051
KES1_YEAST	P35844	KES1	YPL145C	434	49492	32169.3	21166		38334.9	45412.3	10911.4	17843.8	24041
SYV_YEAST	P07806	VAS1	YGR094W	1104	125770	358		35373.4		105640	38799.2		23983
GET3_YEAST	Q12154	GET3	YDL100C	354	39354	17332.2	23128	21763.4	72416.1	50595.3	17125.7	25837	23964
SDHB_YEAST	P21801	SDH2	YLL041C	266	30231	9543.15	3245.43		118213	3450.37		39467.3	23894
PYC1_YEAST	P11154	PYC1	YGL062W	1178	130099	12532.3	1804.52		98565.1	12229	1059.33	68117.8	23860
GPD1_YEAST	Q00055	GPD1	YDL022W	391	42869	807.196	24261.2	30296.4	9998.2	80506	21313.3	65826.5	23849
PUB1_YEAST	P32588	PUB1	YNL016W	453	50763	49577.1	11281.5	52517.2	22558.9	34357.3	5606.02	20811.4	23840
MVD1_YEAST	P32377	MVD1	YNR043W	396	44116	13671.9	19649.2	13963.4	119462	26923.3	10468.8	30135.5	23822
PRA1_YEAST	P53633	YIP3	YNL044W	176	19412	5503.05	16262.2		158747	5682.06	13618.9	11484.6	23763
CYB2_YEAST	P00175	CYB2	YML054C	591	65539	4590.28			56961.2	573.974		60840.8	23674
AAP1_YEAST	P37898	AAP1	YHR047C	856	97663	76981.5	3923.26		16869.7	2658.57	1767.53	3289.68	23657
CYC1_YEAST	P00044	CYC1	YJR048W	109	12182	7327.54	1330.28		58862.9	27752.7	3379.37	89634.5	23612
TPM2_YEAST	P40414	TPM2	YIL138C	161	19093	11089.4	17284.5			127726	10194.3	25419.7	23538
PCNA_YEAST	P15873	POL30	YBR088C	258	28916		20502.3		94781.4	87383.7	2772.01	9847.61	23526
IF2A_YEAST	P20459	SUI2	YJR007W	304	34718	17077.8	29693.6	4885.54	46280.1	75036.9	13843.7	31080.5	23413
MET3_YEAST	P08536	MET3	YJR010W	511	57725	1511.59	305.68	68392.4	140951	454.874	1050.61	58242.9	23409
ATPK_YEAST	Q06405	ATP17	YDR377W	101	11312	14599.4	10821.8		29666.9	10733.3	3058.73	84259.2	23399
KAPS_YEAST	Q02196	MET14	YKL001C	202	23060	2169.06	11126.1	29878.1	169768	2551.37	754.263	41443.5	23095
ATO3_YEAST	Q12359	ATO3	YDR384C	275	30028			100505		597.34			23057
APT1_YEAST	P49435	APT1	YML022W	187	20587	11200.6	32292.2		71488.6	53315	10423.2	9791.7	23003
RGI1_YEAST	P40043	RGI1	YER067W	161	18989	8450.96	18956.3			97168		22745.7	22905
VTC1_YEAST	P40046	VTC1	YER072W	129	14371	12073.8	45976.6			58794.8	8394.29	3143.15	22855
DAK1_YEAST	P54838	DAK1	YML070W	584	62207	23596.9	24491.6		17044	41002	20282.1	20580.9	22771
DLD3_YEAST	P39976	DLD3	YEL071W	496	55225	12967	41561.1	19777.1	37019.8	31394	29091.3	8472.4	22705
PSA1_YEAST	P21243	SCL1	YGL011C	252	28001	15207.6	18889.1	27356.2	34784.7	66028.2	13247.4	43879.8	22691
STDH_YEAST	P25379	CHA1	YCL064C	360	39301	36601.5	6220.82			3482.67	19251.7		22623
UBC1_YEAST	P21734	UBC1	YDR177W	215	24178	8939.95	10238.3	45056.2	131574	37338.1	3958.44	25997	22612
RL36A_YEAST	P05745	RPL36A	YMR194W	100	11124	31591.9	12943.2			31394.5	17281.4	15001.7	22503
ETR1_YEAST	P38071	ETR1	YBR026C	380	42067	1564.44	9082.79		63389.5	26409.5	7173.21	73559.7	22423
GLYM_YEAST	P37292	SHM1	YBR263W	490	53686	17716	25752.4	12806.8	13376.2	60566.1	27079.6	30715.4	22406
COX12_YEAST	Q01519	COX12	YLR038C	83	9788	1390.9	14613			101817	6186.28	52865.9	22361
SFC1_YEAST	P33303	SFC1	YJR095W	322	35340		50.3893					46878.2	22258
CAF20_YEAST	P12962	CAF20	YOR276W	161	18223	26908.7	10202.6			39782.5	16521.2		22200
YOP1_YEAST	Q12402	YOP1	YPR028W	180	20270	1758.86	25407.6		93963.3	43999.1	16435.4	13027.9	22086
YNN4_YEAST	P53912		YNL134C	376	41164	3486.46	18472.8			68778.5	29919		22068
FIMB_YEAST	P32599	SAC6	YDR129C	642	71773	3514.84	30402.2	21309	34535.4	84858	19765.8	30543.9	22064
CAP_YEAST	P17555	SRV2	YNL138W	526	57521	8758.8	30014.2	74292.3	45670	50713.8	9241.12	14805.7	22010
NHP6A_YEAST	P11632	NHP6A	YPR052C	93	10802	3870.07	8253.06	72269.8		40557.6	47141.1	13010.4	21954
TOM40_YEAST	P23644	TOM40	YMR203W	387	42038		17139.7		71336.1	45123.7	5713.97	29505.7	21944
ARF2_YEAST	P19146	ARF2	YDL137W	181	20658	25012.5					3602.59		21912
TMEDA_YEAST	P54837	ERV25	YML012W	211	24106	51687.4			29949.8	6176.05	7405.04	1145.94	21816
FUMH_YEAST	P08417	FUM1	YPL262W	488	53152	6916.27	14825.3		42286.3	31069.9	11127.8	56417.1	21654
HS150_YEAST	P32478	HSP150	YJL159W	413	41059	14599.4	18039.9			119165	14302.2	5994.16	21616
ACOX_YEAST	P13711	POX1	YGL205W	748	84042							22774.7	21594
ADH6_YEAST	Q04894	ADH6	YMR318C	360	39618	21692.8	25843.5	7786.74	61449.2	32063.7	11394.5	23126	21593
SYFB_YEAST	P15624	FRS1	YLR060W	595	67365	5442.5	33351.7	18863.6	54031.6	56765.2	19020	20090	21574
QCR10_YEAST	P37299	QCR10	YHR001W-A	77	8593	5592.62	7926.69			11588.1		66046.1	21522
HCH1_YEAST	P53834	HCH1	YNL281W	153	17246	8527.6	28483.9	41031.3	21848.6	96905.8	11052.5	24718.5	21430
SUCB_YEAST	P53312	LSC2	YGR244C	427	46901		11992.6		35921.4	36953.2	8301.04	52922.5	21383
GAR1_YEAST	P28007	GAR1	YHR089C	205	21480	5727.81	29946.6	17043.5	41911	89061.8	12167.2	28057.6	21301
ALDH5_YEAST	P40047	ALD5	YER073W	520	56693	23316.9	22145.6		39416.5	32419.3	15425.5	11387.9	21227
TBB_YEAST	P02557	TUB2	YFL037W	457	50923		5365.92		50925.7	12428.1	20410.1	46328.6	21199
EIF3B_YEAST	P06103	PRT1	YOR361C	763	88130	47538.9	16001.3	17327.3	15667.3	22080.2	9057.37	17569.2	21108
GCY1_YEAST	P14065	GCY1	YOR120W	312	35079		8229.48	2506.7	94508.6	17439.2	537.105	61767	21050
PET10_YEAST	P36139	PET10	YKR046C	283	31246	2156.94	15810.9		83020	12405.8	2366.13	53376.9	20962
QCR8_YEAST	P08525	QCR8	YJL166W	94	10975	6139.31	8131.55			4301.27		64846.7	20956
YO075_YEAST	Q08234		YOL075C	1294	145072						17566.9		20909
UPP_YEAST	P18562	FUR1	YHR128W	216	24594		22249.4		16279	79713.8	26279.7	8775.11	20773
NOG2_YEAST	P53742	NOG2	YNR053C	486	55489	67680.3	6260.99		3453.83	9916.64	2132.38	1261.96	20716
NPT1_YEAST	P39683	NPT1	YOR209C	429	49019	32072.8	26600.1		23096.2	19853.9	8189.38	9138.84	20707
CLH_YEAST	P22137	CHC1	YGL206C	1653	187234	28660.8	19278.3		28537.3	20305.5	10949.9	18827.6	20687
NEW1_YEAST	Q08972	NEW1	YPL226W	1196	134331	37569.7	16377		5911.72	42811.6	15730.7	7171.87	20683
PRX1_YEAST	P34227	PRX1	YBL064C	261	29496	4506.06	18252.4	13998.8	40851.1	13104.2	7092.79	75843.2	20646
SYQ_YEAST	P13188	GLN4	YOR168W	809	93133	37492.1	17881.5	5561.22	13916.1	50236.9	17811.1	14087.2	20588
HSP78_YEAST	P33416	HSP78	YDR258C	811	91336	2993.36	6137.7	10271.6	74407.2	25204.5	6475.5	74987	20466
GRE3_YEAST	P38715	GRE3	YHR104W	327	37119	12850.6	27120.5	16888.1	24332.5	18090.1	10247.9	49402.3	20431
MAP1_YEAST	Q01662	MAP1	YLR244C	387	43373	19590.4	22473.8	5708.74		82835	20990.1	7290.01	20428
CATA_YEAST	P15202	CTA1	YDR256C	515	58555	622.843						42039.1	20422
ARG56_YEAST	Q01217	ARG5,6	YER069W	863	94869	1183.57	4147.4		101655	15914	28826.1	23396.4	20313
ATP19_YEAST	P81451	ATP19	YOL077W-A	68	7534	1322.71	5912.01			40282.4		61537.4	20309
SYH_YEAST	P07263	HTS1	YPR033C	546	59953	26765.7		18883.5		27814.6	17758		20191
HSP31_YEAST	Q04432	HSP31	YDR533C	237	25670	357.977	13046.8	6440.67	89506.5	129091	8120.23	24029.4	20128
RPN7_YEAST	Q06103	RPN7	YPR108W	429	48959	51911.1	9661.13	26937.1	8575.39	18679.8	5858.09	16284.4	20069
DHYS_YEAST	P38791	DYS1	YHR068W	387	42892	7597.55	42193.3	25515.1	12092.8	65438.4	18424.2	10079.1	20068
GSHR_YEAST	P41921	GLR1	YPL091W	483	53441	7597.55	26867	39841.5	27355.2	64347.9	15041.8		19957
TOM5_YEAST	P80967	TOM5	YPR133W-A	50	5985		18679.1			66332.3	23937.6	4377.01	19828
ATIF_YEAST	P01097	INH1	YDL181W	85	9870	981.421	3941.65		97583.9	10319.2	4520.03	54708.6	19695
UTH1_YEAST	P36135	UTH1	YKR042W	365	36955	56907.7	1181.33			11045.8	2792.52	90.5586	19691
IDHC_YEAST	P41939	IDP2	YLR174W	412	46562	2618.45	87.5884	2920.13	3742.1			95521.9	19621
PRS6A_YEAST	P33297	RPT5	YOR117W	434	48256		14578.1	5680.77	54372.3	76474.4	8053.16	34851	19601
VPP1_YEAST	P32563	VPH1	YOR270C	840	95529	55713.9	12476.1	15005	19784.8	7017.83	6171.52	5193.1	19569
YPR1_YEAST	Q12458	YPR1	YDR368W	312	34755	14148.3	40303.7	12922	15718.8	36146.6	12146.9	19672.1	19543
SMT3_YEAST	Q12306	SMT3	YDR510W	101	11597	2937.35	14194.7	41648.9	20882.4	76873.7	20907.7	35187.5	19501
AROF_YEAST	P14843	ARO3	YDR035W	370	41070	8965.92	13322.1	15212.6	50973.1	34841	30710.6	23645.3	19422
TCPQ_YEAST	P47079	CCT8	YJL008C	568	61662		23481.6	5903.99	50569.5	35867.4	19903.3	20991.7	19394
DBP2_YEAST	P24783	DBP2	YNL112W	546	60999	33100.1	11780	21660.6	9836.31	48110.4	24749	7959.03	19389
SEC4_YEAST	P07560	SEC4	YFL005W	215	23506		24574.3	15671.6	64673	40442.6	18235.7	6750.87	19269
TBCA_YEAST	P48606	RBL2	YOR265W	106	12379	1758.86	20429.3			102710	14372.2	16577.7	19215
PFD6_YEAST	P52553	YKE2	YLR200W	114	13284	783.799	17311.8	3218.96		190006	18987.8	6736.36	19188
PROA_YEAST	P54885	PRO2	YOR323C	456	49740	6916.27	18374.1		11178.4	80152.9	24490.2	19594.6	19172
GDI1_YEAST	P39958	GDI1	YER136W	451	51206	7282.75	23154.9		48656	27433.7	9546.33	27509.3	19158
RPN6_YEAST	Q12377	RPN6	YDL097C	434	49774	16761.5	17888.3	19035.8	51168	21082.9	4471.87	37384.8	19137
DSL1_YEAST	P53847	DSL1	YNL258C	754	88072	8965.92	675.258		154153	285.544		300.409	19105
TCPG_YEAST	P39077	CCT3	YJL014W	534	58814		19959.2		29349	20789.3	20751.9	21945	18992
IF2B_YEAST	P09064	SUI3	YPL237W	285	31574		27862	9064.19	19088.1	78244.9	22648.2	9864.07	18918
HXT3_YEAST	P32466	HXT3	YDR345C	567	62558	37205.7	3602.28			3273.95	9030.36		18896
RPN9_YEAST	Q04062	RPN9	YDR427W	393	45782	12445.9	11267.9		67885.4	9753.41	5165.21	35379	18885
QCR9_YEAST	P22289	QCR9	YGR183C	66	7476	4548.11	5599.87					43404.5	18706
IMDH4_YEAST	P50094	IMD4	YML056C	524	56394	2970.99	24918.6		1732.63	39461.6	48625.5	1756.5	18679
GSF2_YEAST	Q04697	GSF2	YML048W	403	45870	21420	12188.6	8447.45	73420.3	14508.3	5882	27379.3	18608
YHI2_YEAST	P38763		YHR022C	256	28996		1574.55			111467			18514
SVF1_YEAST	Q05515	SVF1	YDR346C	481	54368	45224.7	13560	12714.8	13907.9	29611.9	5304.96	11099.6	18491
CYPD_YEAST	P35176	CPR5	YDR304C	225	25327		27837.8		23740.3	43923.8	10873.1	15210.4	18415
ECM15_YEAST	P35195	ECM15	YBL001C	104	11518	1898.04	23322.8			18021.8	2116.31	51118.4	18401
SC6B1_YEAST	P52870	SBH1	YER087C-B	82	8711		26918			57411	10790.5	4917.64	18207
RPN12_YEAST	P32496	RPN12	YFR052W	274	31919	9889.45	15065.1		55801.1	58323.8	3909.11	21376.3	18113
PYRC_YEAST	P20051	URA4	YLR420W	364	40313	12734.6	29988.8		15797	21335.5	19533.2	8540.36	17998
THDH_YEAST	P00927	ILV1	YER086W	576	63831	11874.8	11320.2	41743.8	69319.1	16691.5	13783.3	14999.3	17914
TCPB_YEAST	P39076	CCT2	YIL142W	527	57203		24108.8	7266.51	40011.8	49692	11242.4	21358.4	17790
TCPD_YEAST	P39078	CCT4	YDL143W	528	57604	5534.98	16465.8	20420	63035	23011.3	19664.3	21316.1	17783
LSM6_YEAST	Q06406	LSM6	YDR378C	86	9398		16454.4	8893.58	52565.2	138252	5826.53	2366.6	17767
TOM22_YEAST	P49334	TOM22	YNL131W	152	16790	6606.78	17569.3	15863.9	59746.5	41764.5	12205.9	24835	17749
FMP52_YEAST	P40008	FMP52	YER004W	231	25086	1336.42	8029.32		69794.7	9279.91	1755.95	54593.8	17709
PSA2_YEAST	P23639	PRE8	YML092C	250	27162	7060.58	23446	7318.91	25766.7	67813.2	9968.54	31729.3	17655
PRS10_YEAST	P53549	RPT4	YOR259C	437	49408		4847.15	7399.88	66271.9	18425.7	8740.83	47457.9	17614
ARX1_YEAST	Q03862	ARX1	YDR101C	593	65213	45117.5	7292.49		9421.96	16232.9	5390.99	7770.78	17532
YJ12B_YEAST	P47100	TY1B-JR2	YJR029W	1755	198618		23585.6			22206	10832.5		17529
VPS1_YEAST	P21576	VPS1	YKR001C	704	78737	5955.33	15724.6		33952	49271	16193.8	22440.9	17472
CLC1_YEAST	P17891	CLC1	YGR167W	233	26532	3486.46	14537.9		5402.13	102663	21522.3	19508.3	17451
NHP6B_YEAST	P11633	NHP6B	YBR089C-A	99	11476	4590.28					28755.2	11448.3	17445
GOR1_YEAST	P53839	GOR1	YNL274C	350	38831	3280.56	4449.18	7066.18	66367.2	11913.9	2576.1	69776.7	17429
DHH1_YEAST	P39517	DHH1	YDL160C	506	57544	42884.4	14744.6	18315.9	2946.38	26518.1	7711.35	6665.41	17421
LCF4_YEAST	P47912	FAA4	YMR246W	694	77267	31189.6	7514.06		22756.2	9113.65	11586.9	17221.2	17420
EIF3I_YEAST	P40217	TIF34	YMR146C	347	38755	2404.75	28803.1	11632.7	15210.2	114181	14626.7	11527	17291
FKBP3_YEAST	P38911	FPR3	YML074C	411	46553	9490.22	6751.78			44490.6	11738.6	36036.8	17285
PSB7_YEAST	P30657	PRE4	YFR050C	266	29443	16919.4	2983.78	16827.7	1938.31	11487.2	5907.09	74264	17231
CY1_YEAST	P07143	CYT1	YOR065W	309	34055	39859	1305.22			2955.95	1986.09	18856.1	17196
BCA2_YEAST	P47176	BAT2	YJR148W	376	41625	25946.2	17311.2	3964.44	47691.4	19242.8	4576.17	18109.4	17179
CIC1_YEAST	P38779	CIC1	YHR052W	376	42530	45869.7	6824.35		4244.72	38373.3	2657.68	3875.27	17169
PYC2_YEAST	P32327	PYC2	YBR218C	1180	130167	16951.1	11231.2		19445.2	37554.6	25351.1	8889.58	17138
DBP3_YEAST	P20447	DBP3	YGL078C	523	58827	38934.2	11713.3		9235.12	32744.3	5097.32	4122.79	17135
BDH1_YEAST	P39714	BDH1	YAL060W	382	41582	8733.02	8164.14		21011	5616.1	9644.6	56115.9	17082
GMT1_YEAST	P40107	VRG4	YGL225W	337	37019	31880.2	311.656				256.322		17043
YL179_YEAST	Q06252		YLR179C	201	22151	6231.95	30164.6		4745.76	73963.4	14946.1	7043.01	16965
GFA1_YEAST	P14742	GFA1	YKL104C	717	80047	14250.4	9643.59		25842.3	9663.58	11980.8	36956	16942
PSB4_YEAST	P22141	PRE1	YER012W	198	22517	21778.3	15124.7	12981.3	15779.3	27208.6	7321.4	33028.6	16869
MRT4_YEAST	P33201	MRT4	YKL009W	236	27058	18167	11892.8		9673.46	60491.9	12438.4	17342.4	16735
SDHA_YEAST	Q00711	SDH1	YKL148C	640	70229	10402.4	3476.12		24251.3	7405.84	628.631	66874.6	16722
YN8B_YEAST	P53723		YNR021W	404	47093	34906.3	10406.4		21975.2	20399.2	4650.79	7674.22	16704
MNP1_YEAST	P53163	MNP1	YGL068W	194	20650	6940.26	11646.5	36645.2	55489	82151	6219.48	11645.9	16689
DCS2_YEAST	Q12123	DCS2	YOR173W	353	40941	1809.78	6693.95		40144.1	22280.6		45238.8	16571
PSA5_YEAST	P32379	PUP2	YGR253C	260	28617	17077.8	11961.4	7918.39	18582	66659	10524	26339.3	16458
DDR48_YEAST	P18899	DDR48	YMR173W	430	46233		12450.5			38118.2	10411.8	25389.8	16417
NCPR_YEAST	P16603	NCP1	YHR042W	691	76772	46625.6	8812.48	18259.4	2769.23	16832.1	8333.49	3594.64	16329
RPAC2_YEAST	P28000	RPC19	YNL113W	142	16151	8681.52	13766.7			93077	12270.1	5349.92	16322
COX13_YEAST	P32799	COX13	YGL191W	129	15021		4194.57			17373.2		39518.8	16242
NAP1_YEAST	P25293	NAP1	YKR048C	417	47885	8070.99	18619.4		30895.1	72937.4	10002.2	8125.61	16177
TAL2_YEAST	P53228	NQM1	YGR043C	333	37254	1923.06	3052.65		19723.5	1967.68	610.207	82254.1	16142
DCPS_YEAST	Q06151	DCS1	YLR270W	350	40770	9916.24	11040		57231.8	14664.4	6597.47	24907.3	16129
ODC2_YEAST	Q99297	ODC2	YOR222W	307	34007		2161.61	162557	17674.8	2395.67	3796.22	4993.22	16077
CAPZA_YEAST	P28495	CAP1	YKL007W	268	30699	4380.64	9999.7		69860.1	29316.4	4330	25798	15977
PWP1_YEAST	P21304	PWP1	YLR196W	576	63803	43837.2	4626.12		5378.81	29243.5	1877.82	6166.77	15955
EIF3G_YEAST	Q04067	TIF35	YDR429C	274	30501		9135.18	8565.95	23204.9	70363.2	19248.5	22771	15857
IMB1_YEAST	Q06142	KAP95	YLR347C	861	94776	51705.2	2981.18	17631.5	9400.49	3144.49	1975.42	9138.16	15829
PRPD_YEAST	Q12428	PDH1	YPR002W	516	57684	2733.41	137.323		25797.6			47699.5	15783
RAS2_YEAST	P01120	RAS2	YNL098C	322	34705	19806	12417.4	17249.7	19398.3	55675.7	10077.4	15332.6	15777
OM14_YEAST	P38325	OM14	YBR230C	134	14610	4749.49	10919			3878.06	1464.25	56070.2	15757
SERA_YEAST	P40054	SER3	YER081W	469	51193	7671.71	8216.86	54531.2	31012.6	113449	493.127	9806.63	15701
AIM41_YEAST	Q12032	AIM41	YOR215C	185	21229	2869.78	10053.2			12683.3	2744.86	55643.5	15697
RPAC1_YEAST	P07703	RPC40	YPR110C	335	37687	12989.1	14864.4		21941.2	41196.4	17007.8	8866.92	15682
DUT_YEAST	P33317	DUT1	YBR252W	147	15307	4339.08	7545.52		32168.6	135223	6407.9	10586.1	15662
SAC1_YEAST	P32368	SAC1	YKL212W	623	71125	48039.7	9217.92	7315.17	9712.12	7828.79	5450.99	3491.14	15623
SRO9_YEAST	P25567	SRO9	YCL037C	434	48060	8425.46	20553.8		8856.83	71527.5	18926.7	2337.54	15593
TRPE_YEAST	P00899	TRP2	YER090W	507	56768	6512.44	10705.7	47097	15716.3	51461.2	19790.4	15370.2	15579
KPR3_YEAST	P38689	PRS3	YHL011C	320	35124		12505.7		63451.1	19885.9	8276.74	11749.3	15504
GPD2_YEAST	P41911	GPD2	YOL059W	440	49422	8965.92	15029.2		40443.5	20443.3	10155.5	18741.6	15381
CISY3_YEAST	P43635	CIT3	YPR001W	486	53811							16200.4	15360
YKT6_YEAST	P36015	YKT6	YKL196C	200	22707		20488.3		8235.61	37342.4	16647.2	13211.9	15348
GRE2_YEAST	Q12068	GRE2	YOL151W	342	38170	5458.44	17719.4		53999.5	10285.1	8418.36	18494.8	15340
VA0E_YEAST	Q3E7B6	VMA9	YCL005W-A	73	8381						12861.9		15309
ACEA_YEAST	P28240	ICL1	YER065C	557	62409		143.747		34034.8			29384.1	15244
GCST_YEAST	P48015	GCV1	YDR019C	400	44469	4092.31	9433.74	15299.1	79057.6	15684.4	9720.67	23862.2	15244
MKAR_YEAST	P38286	IFA38	YBR159W	347	38708	41938.2	8268.16		10010.4	4441.83	4194.1	2167.7	15234
KAPR_YEAST	P07278	BCY1	YIL033C	416	47219	4276.97	7475.49	8434.27	23232.4	42761.5	9629.06	51238.2	15209
TIM23_YEAST	P32897	TIM23	YNR017W	222	23244	1444.85	9340.76		93424.6	29972.4	7387.27	9720.61	15190
ZPR1_YEAST	P53303	ZPR1	YGR211W	486	55072	39859	6095.86	3971.16	12248.4	14968.9	3998.52	18183.3	15189
RPN11_YEAST	P43588	RPN11	YFR004W	306	34398	16353	7827.28	9897.04	39935.3	23064.7	4366.47	32526.7	15032
RUVB1_YEAST	Q03940	RVB1	YDR190C	463	50453	11620.6	10720.4		20876.9	43848.4	8499.39	22919.3	14941
GGC1_YEAST	P38988	GGC1	YDL198C	300	33215		3184.95		47925.3	2774.2	24487.1	15764.7	14853
TIM13_YEAST	P53299	TIM13	YGR181W	105	11286		18337.9		3159.33	80661.9	7117.56	14020.3	14817
YAR1_YEAST	P46683	YAR1	YPL239W	200	22356	13054.5	16455.2	4310.46	3699.35	127786	4297.45	11541.7	14768
HMT1_YEAST	P38074	HMT1	YBR034C	348	39786	37569.7	5184.66		6003.01	11959.7	4923.59	9507.22	14719
T2EA_YEAST	P36100	TFA1	YKL028W	482	54742	35882.6	1031.68			318.922	358.792		14669
HIS5_YEAST	P33734	HIS7	YBR248C	552	61068	11846.5	15020.9	6949.25	53128.5	27591.8	10559.2	11715.9	14664
SNZ1_YEAST	Q03148	SNZ1	YMR096W	297	31817		4546.42	144298	9070.7	5555.2	1085.47	8124.91	14616
HEM2_YEAST	P05373	HEM2	YGL040C	342	37740	11557.2	4735.44		53431.3	3901.6	3919.33	30721.5	14600
UCRI_YEAST	P08067	RIP1	YEL024W	215	23365		5762.95		76950.7	23079.5	2698.61	15374.7	14592
PP12_YEAST	P32598	GLC7	YER133W	312	35907	14599.4	7558.3	18813.4	41963.6	34955.4	11083.3	14267.6	14515
SYWC_YEAST	Q12109	WRS1	YOL097C	432	49350	12125.8	20626.8	6603.89	11407.8	45595.5	19362.1	7766.86	14487
YMW4_YEAST	Q04773		YMR074C	145	15977	2548.86	12980.6		54668.5	55558.9	5827.91	12778.6	14476
ARP2_YEAST	P32381	ARP2	YDL029W	391	44074	6654.1	11254.3		22910.5	15339.5	14425.9	28283.2	14471
COX5A_YEAST	P00424	COX5A	YNL052W	153	17140	3671.41	341.907			4970.09	989.645	66549.5	14422
PRS4_YEAST	P40327	RPT2	YDL007W	437	48828		10147.4	10842.1	47959.6	39070.1	9536.23	19859.1	14390
RPN8_YEAST	Q08723	RPN8	YOR261C	338	38313	19772.7	10570.8	1819.65		20108.6	7801.14	25160.5	14365
CLU_YEAST	Q03690	CLU1	YMR012W	1277	145166	16951.1	16081.5	4846.31	22475.5	32173.9	12104.2	13652	14345
CUB1_YEAST	Q08977	CUB1	YPL260W	551	62780		24416.7		17184.7	8004.87	2412.27	24638.4	14313
DPH5_YEAST	P32469	DPH5	YLR172C	300	33847	13479.9	10159.5		57016.7	25145.5	4956.06	6902.85	14220
CDC37_YEAST	P06101	CDC37	YDR168W	506	58385	10226	10034.2	5169.87	21089.8	53999.1	11550.9	26334.8	14144
LCB2_YEAST	P40970	LCB2	YDR062W	561	63111	54505.3	2403.8	4756.12	2476.7	2576.57	1525.72	3188.4	14085
PRS8_YEAST	Q01939	RPT6	YGL048C	405	45272	4696.23	9302.19	11399.5	21986.3	41251.4	7884.93	41177.8	14041
ARPC2_YEAST	P53731	ARC35	YNR035C	342	39566	13406.2	8494.76		50808.1	6671.47	4128.47	18442.3	13975
SSO2_YEAST	P39926	SSO2	YMR183C	295	33734	1720.43	12877.1		51617.1	29046.3	5244.28	21785.7	13897
TIM9_YEAST	O74700	TIM9	YEL020W-A	87	10202					42476.2	15874.9	9957.66	13871
FRDS_YEAST	P32614	FRD1	YEL047C	470	50844	7622.25	18232.9	5521.27	38410.4	35274.8	11084.1	13149.7	13789
MSRA_YEAST	P40029	MXR1	YER042W	184	21141	3071.34	12880.6		1240.73	15551.2	2657.21	54128	13788
ARPC5_YEAST	P40518	ARC15	YIL062C	154	17134	3060.23	8216.74			28238.8	11678.5	31458	13760
SLA2_YEAST	P33338	SLA2	YNL243W	968	108911	40562.3	3904.19		4623.17	6703.15	1809.66	6547.68	13732
IDI1_YEAST	P15496	IDI1	YPL117C	288	33352	25460	4994.05		9403.11	30793.3	9281.09	10046.1	13710
MDY2_YEAST	Q12285	MDY2	YOL111C	212	23732	6512.44	16977.1	4820.39	42535	69831.2	7404.32	7507	13702
CRH1_YEAST	P53301	CRH1	YGR189C	507	52758	29521.4	7590.46		531.516	31353		1213.1	13686
IES5_YEAST	P40060	IES5	YER092W	125	14312	2277.47	978.553			32134.3		41888.3	13680
TCPE_YEAST	P40413	CCT5	YJR064W	562	61914		17974.3	6190.2	18998	56751.9	8643.68	17177.4	13661
PSB6_YEAST	P23724	PRE7	YBL041W	241	26871		5830.33		21737.2	16276.5	5062.06	39418.4	13574
GPP2_YEAST	P40106	GPP2	YER062C	250	27814	4996.85	33407.4	8361.09	5057.54	33308.1	16783.4	3516.44	13494
TRX3_YEAST	P25372	TRX3	YCR083W	127	14432	1010.9	14980	5945.16	55615.6	44545.1	1758.96	25749.5	13489
DBP5_YEAST	P20449	DBP5	YOR046C	482	53874	14902.6	10992.5	11172.5	14599.8	59775.3	9779.76	13272.2	13488
FSH1_YEAST	P38777	FSH1	YHR049W	243	27339	14599.4	21843.3	28804	6517.22	37587.9	8958.66	2054.02	13474
QCR6_YEAST	P00127	QCR6	YFR033C	147	17257	4485.08	12095.2		741.558	103347	1476.83	23614.2	13454
RPAB5_YEAST	P22139	RPB10	YOR210W	70	8278	5303.17	22222.4		22755.6	24661.3	5933.55	15376.3	13401
NOG1_YEAST	Q02892	NOG1	YPL093W	647	74410	28011.3	7603.18		6814.03	37122.1	4801.46	4865.42	13384
ADY2_YEAST	P25613	ADY2	YCR010C	283	30726							14084	13354
PMT1_YEAST	P33775	PMT1	YDL095W	817	92675	41519.7	3510.2		204.815	5634.47	5515.25	1183.96	13343
TIM8_YEAST	P57744	TIM8	YJR135W-A	87	9764		7845.84			63998.9	7548.62	14183.4	13333
ATPJ_YEAST	P81449	TIM11	YDR322C-A	96	10876	4590.28	7935.1			23223.2	8086.61	33207.5	13329
RGI2_YEAST	P40188	RGI2	YIL057C	164	19229	5525.4						18885.9	13320
PDR5_YEAST	P33302	PDR5	YOR153W	1511	170438	42022	6040.54		298.424	8349.92	1388.42	403.123	13268
ALO_YEAST	P54783	ALO1	YML086C	526	59494	6185.58	7555.07	98819.6	9291.7	6497.1	8689.65	10702.6	13253
IF6_YEAST	Q12522	TIF6	YPR016C	245	26458	18621.4	2062.4		5083.86	41333	15080.4		13161
ARP3_YEAST	P47117	ARP3	YJR065C	449	49542	6654.1	8097.6		31749.5	14816.4	8740.4	26723.1	13103
LEU1_YEAST	P06208	LEU4	YNL104C	619	68409	6630.43		28152.1		11663.6	21179.1		13050
AIM17_YEAST	P23180	AIM17	YHL021C	465	53135	5795.78	12450.2	6592.75	68158.1	9060.99	886.509	23494.8	13002
ITPA_YEAST	P47119	HAM1	YJR069C	197	22093	3486.46	23083.3		21860.3	44036.9	3941.14	11152.1	12991
MTD1_YEAST	Q02046	MTD1	YKR080W	320	36240	16196.7	12619.1		18731.9	14404.2	2408.67	18531.7	12965
PUR91_YEAST	P54113	ADE16	YLR028C	591	65282	7696.48	11105.3		23345.2	32458.3	8038.46	19127.2	12926
RPE_YEAST	P46969	RPE1	YJL121C	238	25967	3313.28	17756.1		22364.7	22006.1	11530.8	16222.8	12915
STF1_YEAST	P01098	STF1	YDL130W-A	86	10062		9012.72			7264.86	3123.25	34488.2	12801
COPE_YEAST	P40509	SEC28	YIL076W	296	33829	23072.7	7934.87		25746.1	32818.7	2211.02	2725.33	12722
TCPA_YEAST	P12612	TCP1	YDR212W	559	60481		17165.8	12027.4	15794.1	20359.7	10366.3	21030.9	12696
GLRX5_YEAST	Q02784	GRX5	YPL059W	150	16931	6255.18	10198.4	2142.57	63436.8	40935.4	3465.04	14717.1	12691
CDS1_YEAST	P38221	CDS1	YBR029C	457	51823		8865.36	8900.98	4613.51	88090.5	4148.28	26253.4	12690
REE1_YEAST	P40893	REE1	YJL217W	198	21967	720.517	23140.2		36907	6130.5	4927.7	16704.2	12676
SYC_YEAST	P53852		YNL247W	767	87530	22968.3	13881	9912.99	8529.86	23290.8	9768.74	5522.78	12669
TMA20_YEAST	P89886	TMA20	YER007C-A	181	20278	4215.13	19955.4	1144.94	20466.3	92317.2	6296.4	6618.83	12593
IF2P_YEAST	P39730	FUN12	YAL035W	1002	112268	13406.2	13234.7	9689.16	5512.6	41356.4	12705.7	13904.1	12585
CAN_YEAST	P53615	NCE103	YNL036W	221	24859	2325.23	2357.2	22446	17923.6	157237	864.537	11989.2	12580
ERP1_YEAST	Q05359	ERP1	YAR002C-A	219	24723	20675.4	10411.8		1364.4	12735.3	6247.08	17101.4	12580
SOL3_YEAST	P38858	SOL3	YHR163W	249	27784	3421.78	5756.47		36117.6	16545.1	12742.3	24132.9	12563
RPB11_YEAST	P38902	RPB11	YOL005C	120	13616	4276.97	12490.3		35206.7	47561.3	4917.11	12939.3	12562
FCY1_YEAST	Q12178	FCY1	YPR062W	158	17507	5182.16	13372.5			55918.2	12744.6	3445.66	12535
FES1_YEAST	P38260	FES1	YBR101C	290	32604	13112.9	7689.22	12388.1	53639.7	15492.9	776.015	17917.5	12525
DENR_YEAST	P47089	TMA22	YJR014W	198	22495	21556.3	11452.9	8600.11	4550.96	43972.5	5274.31	11696	12483
ARGJ_YEAST	Q04728	ARG7	YMR062C	441	47849		9709.9	8165.54	26671.8	27970.2	16091.1	16289.5	12401
KCY_YEAST	P15700	URA6	YKL024C	204	22933	1498.3	21020.5	7923.62	25742.1	55088.3	8264.99	11569.2	12367
MMS2_YEAST	P53152	MMS2	YGL087C	137	15545	2756.25	973.516	15418.6	38366.3	31149.9	10933.9	32519.5	12323
COPZ_YEAST	P53600	RET3	YPL010W	189	21688		9380.73		44290.4	16332.4	7451.6	12054.4	12285
LSM5_YEAST	P40089	LSM5	YER146W	93	10423		17901.1			44094.9	2774.76	7561.38	12278
SFM1_YEAST	Q12314	SFM1	YOR021C	213	24744	2519.73	12842.6		20891.3	66274.6	7844.77	11409.5	12256
HEMH_YEAST	P16622	HEM15	YOR176W	393	44596	22699.5	13021.4		2912.43	14902.7	3890.83	9168.03	12243
COPD_YEAST	P43621	RET2	YFR051C	546	60628	17957.1	6640.7		9497.89	25684.5	7467.03	14702.6	12232
RLI1_YEAST	Q03195	RLI1	YDR091C	608	68340	6278.44	9393.85	4115.11	27782.7	25645.2	12538.5	24043.5	12145
ARO1_YEAST	P08566	ARO1	YDR127W	1588	174755	6418.52	14411.3	13168.1	20162.2	20697.5	16126.6	13371.5	12141
YPT7_YEAST	P32939	YPT7	YML001W	208	23043	5525.4	15408.8	13648.4	33134.4	46791.9	3998.37	12086.5	12060
GST1_YEAST	P40582	GTT1	YIR038C	234	26795		10631.3	14314.5	42547.4	17694.3	4216.98	19267.7	12036
CCS1_YEAST	P40202	CCS1	YMR038C	249	27330	11988.4	14445.2	5837.67	10056.8	51098.9	11763.8	7579.55	12008
TMA17_YEAST	Q12513	TMA17	YDL110C	150	16771	2108.25	4253.31	13567.5		65815.9	3107.33	34109.4	12008
CRP1_YEAST	P38845	CRP1	YHR146W	465	51116	2993.36	8105.68		8562.36	67326.7	4349.62	26714.8	11998
CDC10_YEAST	P25342	CDC10	YCR002C	322	37025	14088.4	7156.28		37726.4	12332.7	3156.73	13213.2	11989
ETFB_YEAST	P42940	CIR1	YGR207C	261	28759	2402.32	7061.36		46401	32743	6968.46	16570.8	11989
ADRX_YEAST	Q12184	YAH1	YPL252C	172	18932	14781.1	428.284						11979
NCL1_YEAST	P38205	NCL1	YBL024W	684	77879	16134.3	12960.5	7498.59	19664.9	18728.3	8834.17	10574.1	11933
PGA3_YEAST	Q12746	PGA3	YML125C	312	35287	29034	8749.17		9417.65	14625.8	2878.14	511.444	11902
EI2BE_YEAST	P32501	GCD6	YDR211W	712	81161	33849.2	3344.51		13185.9	3690.91	1733.83	3314.84	11893
RPA12_YEAST	P32529	RPA12	YJR063W	125	13661	8450.96	12431.7			58931.4	7133.7	1942.1	11875
RNQ1_YEAST	P25367	RNQ1	YCL028W	405	42580	1141.03	4833.08	18531.8	8983.42	45622.7	3150.59	45770.1	11865
MLS1_YEAST	P30952	MLS1	YNL117W	554	62791		336.671		14166.5			29270.6	11859
AMPL_YEAST	P14904	APE1	YKL103C	514	57093	5727.81	10265		13394.2	25630.1	5723.29	27413.6	11846
SKP1_YEAST	P52286	SKP1	YDR328C	194	22330		11498.7	3942.88	5285.44	55734.3	15338.4	15642.3	11837
SEC31_YEAST	P38968	SEC31	YDL195W	1273	138717	1835.1	10606.8		24162.6	42592.7	8187.2	18737.6	11833
YMN1_YEAST	Q03102		YML131W	365	39976		4095.74	2733.54	17139.9	5833.31	1127.19	54840.9	11833
ARPC3_YEAST	Q05933	ARC18	YLR370C	178	20579	1923.06	15194.7		17951.5	4947.88	7049.22	29011.5	11817
ERG3_YEAST	P32353	ERG3	YLR056W	365	42730	36200.4	2979.99		2641.95	5336.12	2598.58	3414.89	11788
CAF40_YEAST	P53829	CAF40	YNL288W	373	41155	18817.3	432.376		9442.39				11749
ACEB_YEAST	Q12031	ICL2	YPR006C	575	64976	1083.68						22902.3	11714
PRS7_YEAST	P33299	RPT1	YKL145W	467	51983	105.476	3548.45	10847.3	46581.1	32473.9	12507.4	23921.5	11708
POB3_YEAST	Q04636	POB3	YML069W	552	62994	22442.5	5615.17		20283.3	16029.8	4132.44	6613.17	11667
GDIR_YEAST	Q12434	RDI1	YDL135C	202	23138	1668.84	12395.1	5125.04	37574.4	29000.5	9856.14	19922.3	11627
COPB_YEAST	P41810	SEC26	YDR238C	973	109019	26000.4	6389.06		9912.66	7684.5	5088.7	5948.21	11536
FKBP4_YEAST	Q06205	FPR4	YLR449W	392	43903	14148.3	9309.54			29836.5	3730.94	9006	11519
RPN13_YEAST	O13563	RPN13	YLR421C	156	17902	12245.1	8710.26			37408.2	2398.12		11500
IMDH2_YEAST	P38697	IMD2	YHR216W	523	56530	7870.56	2935.27			112095	3302.98	1886.94	11455
NDH1_YEAST	P40215	NDE1	YMR145C	560	62774	4931.94	6995.47		43201.8	23132.9	1917.23	20250.3	11442
ARI1_YEAST	P53111	ARI1	YGL157W	347	38083	2948.57	22091.6		3290.41	22054.1	11051.3		11419
KPR1_YEAST	P32895	PRS1	YKL181W	427	47047	11676.9	7568.58	44301.3	3306.13	19825.6	7376.12	14377.6	11362
TPO4_YEAST	Q12256	TPO4	YOR273C	659	73223	21420	48.4226			166.671			11326
PUR1_YEAST	P04046	ADE4	YMR300C	510	56719	18686.7	7268.53	6279.05	17882.5	18591.2	5512.33	15860.3	11314
RPAB2_YEAST	P20435	RPO26	YPR187W	155	17910	6093.16	2315.54		3084.92	90996.3	12817.6	10231.7	11308
AGP1_YEAST	P25376	AGP1	YCL025C	633	69671	21148.3	214.865			183.015			11261
VATF_YEAST	P39111	VMA7	YGR020C	118	13461	4051.62	12514.7		5218.31	66323	3463.69	16974.1	11240
DSK2_YEAST	P48510	DSK2	YMR276W	373	39346	3930.3	4016.18		13535.2	56824.4	11324.4	18318.2	11238
PPAC_YEAST	P38693	PHO12	YHR215W	467	52700	3291.47				55214.8			11231
YBQ6_YEAST	P38081		YBR056W	501	57822	1960.45	7245.4	90693	19777.8	4907.82	2061.12	10153.7	11213
CIS3_YEAST	P47001	CIS3	YJL158C	227	23242	12532.3	9823.06		4548.92	65564.2	2112.51	8860.7	11204
TPS2_YEAST	P31688	TPS2	YDR074W	896	102976	22725.3	7611.78		3459.09	6064.06	3950.38	12661.3	11148
RPAB1_YEAST	P20434	RPB5	YBR154C	215	25079		8348.77		41041.9	14337.8	2921.43	15683.8	11147
PUR6_YEAST	P21264	ADE2	YOR128C	571	62339	5413.93	11045.6		22282.6	15312.9	6044.08	19975	11064
YI002_YEAST	Q3E7Z5		YIL002W-A	69	7729		5430.54			92515.1	5151.02	1747.65	11062
EMP24_YEAST	P32803	EMP24	YGL200C	203	23332	26817.4	8077.23		3352.86	10268.4	5673.68	1090.21	11057
COPA_YEAST	P53622	COP1	YDL145C	1201	135607	15238.3	8217.37		9134.89	11944.7	7485.13	14105.6	11043
UTP5_YEAST	Q04177	UTP5	YDR398W	643	72002	33119.4	812.667			2568.91	527.563	290.766	11037
MET22_YEAST	P32179	MET22	YOL064C	357	39149	7327.54	4559.14	9464.22	49932.9	18640.9	5696.23	17053	10992
6PGD2_YEAST	P53319	GND2	YGR256W	492	53923	555.549	117.716			3817.97		44003.6	10989
DLHH_YEAST	Q07505		YDL086W	273	30837		6911.23		11713.3	11577.7	2050.56	34964.1	10978
CYB5_YEAST	P40312	CYB5	YNL111C	120	13297	5391.72	9440.51		43963.3	37590.1	4178.08	4933.19	10977
YL257_YEAST	Q06146		YLR257W	321	35998	18605.1	5932.72			25103.7	3295.32	5601.23	10945
LSM3_YEAST	P57743	LSM3	YLR438C-A	89	10030	7060.58	2854.14		44794.6	27549		7660.64	10851
IF5A2_YEAST	P19211	ANB1	YJR047C	157	17131	14238.1	4205.44			13045.2			10808
OSTB_YEAST	P33767	WBP1	YEL002C	430	49392	14902.6	6402.75		37061.7	10110.3	5401.78	3675.93	10794
HSP79_YEAST	P32590	SSE2	YBR169C	693	77621	6301.72	3764.93	5735.58	23155.5	10361.9	1289.21	43183.7	10793
APE2_YEAST	P32454	APE2	YKL157W	952	107755	2914.87	9740.25	7325.13	26845.2	23994.8	8895.3	23235	10791
GAS3_YEAST	Q03655	GAS3	YMR215W	524	56794	16447	4842.8			17363.2	4187.76		10783
SPG4_YEAST	Q04438	SPG4	YMR107W	115	13180	258.916						22308.8	10781
NOC2_YEAST	P39744	NOC2	YOR206W	710	81601	28954.2	5342.58		1596.11	7365.06	4993.21	2120.17	10712
PHB2_YEAST	P50085	PHB2	YGR231C	310	34407	2847.16	2619.15	13268.4	31679.4	23283.1	6677.25	30568.8	10694
RUVB2_YEAST	Q12464	RVB2	YPL235W	471	51612	3032.42	7973.41		32133.3	41713.9	6238.94	11453.6	10646
LEU9_YEAST	Q12166	LEU9	YOR108W	604	67200	28754	8863.16	2025.14	1286.05	17327.4	1262	8458.05	10613
YJF5_YEAST	P47044		YJL055W	245	26864	6441.96	9438.27			29786.1	10871.8	7909.18	10608
LSG1_YEAST	P53145	LSG1	YGL099W	640	72728	19425.1	7712.59		2535.89	13555.7	11785.3	2798.45	10608
RPIA_YEAST	Q12189	RKI1	YOR095C	258	28258	5682.63	5671.24		23581.2	62504.8	7041.05	6785.86	10576
LYS4_YEAST	P49367	LYS4	YDR234W	693	75151	7351.96	8450.44	760.636	43037.5	21095.2	1641.05	20440.5	10568
NPC2_YEAST	Q12408	NPC2	YDL046W	173	19063	2835.84	8089.8		5784.38	80599.5		9278.32	10542
ARGD_YEAST	P18544	ARG8	YOL140W	423	46681	2301.38	3198.85		34839.9	9253.14	13588.5	18619	10482
SUN4_YEAST	P53616	SUN4	YNL066W	420	43442	24656.2	500.162			1318.04	1546.95		10480
MCM3_YEAST	P24279	MCM3	YEL032W	971	107518	35100	800.366		1508.68	1262.17	3993.19	296.902	10468
LSO2_YEAST	Q3E772	LSO2	YGR169C-A	92	10495		15883.4		5553.42	27345.4	10296.4	6951.9	10467
MTQ1_YEAST	P53944	MTQ1	YNL063W	314	35871	13200.7	33.3305						10456
RPN3_YEAST	P40016	RPN3	YER021W	523	60393	16666.9	10104.4	8760.47	5719.29	3962.23	3980.32	20795.7	10435
ATPN_YEAST	Q12233	ATP20	YPR020W	115	12921		8345.75		4622.87	2361.49	2898.4	35812.1	10427
TCPZ_YEAST	P39079	CCT6	YDR188W	546	59924		6345.9	4563.04	33589.8	22486.2	9896.71	16137.4	10408
RL15B_YEAST	P54780	RPL15B	YMR121C	204	24422	720.517	645.979			1707.45	4329.52	46700.6	10401
HGH1_YEAST	P48362	HGH1	YGR187C	394	44951	20843.9	5635.35		20220	11489.6	1459.46	6000.15	10382
RDL2_YEAST	Q08742	RDL2	YOR286W	149	16697	4215.13	10844.9	8286.6	14931.4	28802.2	8189.48	21718.5	10372
GCN20_YEAST	P43535	GCN20	YFR009W	752	85027	14629.6	13281.1		6899.28	17828.2	5087.16	5714.09	10366
YPT31_YEAST	P38555	YPT31	YER031C	223	24469	5955.33	13338.9	9878.09	11310.1	36683.5	13856	6511.52	10351
YHM2_YEAST	Q04013	YHM2	YMR241W	314	34185	2926.11	12505.2		17344.5	10073.5	8279.64	19070.9	10347
YG3A_YEAST	P53278		YGR130C	816	92698	10293.7	3145.35		7413.68	25646.4	4298.85	25415.6	10287
3HAO_YEAST	P47096	BNA1	YJR025C	177	20235	2325.23	10409.1		1184.72	36059.6	17006.1	11983.9	10270
ATX1_YEAST	P38636	ATX1	YNL259C	73	8221		7786.78	28342.3		11906	5052.73	18815.5	10268
MET5_YEAST	P47169	MET5	YJR137C	1442	161219	2903.61	2098.16	10303.4	74057	1398.75	651.138	21019.6	10258
DLD1_YEAST	P32891	DLD1	YDL174C	587	65293	10785.4	3122.03		30684.8	8708.03	543.851	21939.2	10248
HXT1_YEAST	P32465	HXT1	YHR094C	570	63261	23334.3	780.443			1961.26	1962.19		10229
IF4F1_YEAST	P39935	TIF4631	YGR162W	952	107101	9755.8	9173.59	7077.36	5120.58	57966.5	8613.15	9598.36	10218
RV167_YEAST	P39743	RVS167	YDR388W	482	52774	14599.4	6019.72			8160.37	6491.2	9674.31	10177
SPT16_YEAST	P32558	SPT16	YGL207W	1035	118630	18491.2	5920.02		9458.4	8543.66	6244.39	8970.74	10162
TECR_YEAST	Q99190	TSC13	YDL015C	310	36768	23596.9	4850.11			3978.68	1465.72	3928.2	10149
RPAB3_YEAST	P20436	RPB8	YOR224C	146	16511	6208.75	8931.61		4978.35	85546.3	2003.33	7305.07	10142
PLMT_YEAST	P05375	OPI3	YJR073C	206	23150	5886.79			58512	1416.84		433.583	10135
YKD3A_YEAST	Q86ZR7		YKL033W-A	236	26170		13358.2		13466.8	33707.1	6721.93	6946.2	10133
RPN5_YEAST	Q12250	RPN5	YDL147W	445	51768	5705.21	13639.5	6175.45	17277.4	12273.4	5221.97	22267.3	10131
PUT2_YEAST	P07275	PUT2	YHR037W	575	64435	17204.9	3331.53	8841.88	24441	6713.46	2767.71	17864.8	10126
ESS1_YEAST	P22696	ESS1	YJR017C	170	19405	4401.47	6502.42		6153.83	37999.9	12632.2	15410.5	10118
GLT1_YEAST	Q12680	GLT1	YDL171C	2145	238102	18915.4	6756.38		16859.9	7361.01	1560.01	8862.56	10099
FADH_YEAST	P32771	SFA1	YDL168W	386	41042	8374.53	10203.3	11701.2	3042.51	20361.2	9353.73	19758.6	10081
BCP1_YEAST	Q06338	BCP1	YDR361C	283	32661	4590.28	8637.31		16058.8	88563	1622.65	3364.79	10066
BZRD_YEAST	P40580	IRC24	YIR036C	263	28804	1616.86	6911.41		36716	6813.65	4715.6	22431.3	10038
VTI1_YEAST	Q04338	VTI1	YMR197C	217	24668		3098.06		6992.58	103647	5966.59	2787.73	10015
RPF2_YEAST	P36160	RPF2	YKR081C	344	39599	32362.5	4658.41	1606.14	5794.22	7329.33	2002.52	4030.91	9980
RV161_YEAST	P25343	RVS161	YCR009C	265	30250	7388.64	13653.5	8969.18	14901.8	24628.2	4505.62	15002.7	9966
ERP2_YEAST	P39704	ERP2	YAL007C	215	24064	26271.8	3848.89		11804.3	5978.35	2682.84	1801.03	9962
VA0D_YEAST	P32366	VMA6	YLR447C	345	39791	1629.89	6228.14	42479.4	16861.2	22971.9	2838.68	20646.9	9933
NSP1_YEAST	P14907	NSP1	YJL041W	823	86516	2396.41	11709.5		3244.5	77724.1	6910.22	5507.42	9913
ERG9_YEAST	P29704	ERG9	YHR190W	444	51720	10757.9	13911.8		22397.4	5950.89	2734.96	6554.45	9880
CWP1_YEAST	P28319	CWP1	YKL096W	239	24268	2059.28	13331.9			24926.7			9853
EIS1_YEAST	Q05050	EIS1	YMR031C	843	93345	5570.19	5843.12		7344.74	38645.4	4447.17	22021.3	9831
AIP1_YEAST	P46680	AIP1	YMR092C	615	67326	11117.2	9738.85	11295.8	14729.2	15929.4	4294.31	15539.5	9819
HEK2_YEAST	P38199	HEK2	YBL032W	381	41683	15576.3	3073.39	28785.1		10097.7	5456.63	7569.75	9812
ADE_YEAST	P53909	AAH1	YNL141W	347	39635	20675.4	9569.96		3282.16	22511.8	2617.19	1002.46	9796
PSB5_YEAST	P30656	PRE2	YPR103W	287	31637	8527.6	10383.9	14413.3	6464.48	9929.8	5333.77	22196.2	9763
SHB17_YEAST	P36136	SHB17	YKR043C	271	31022	11452	3304.32		338.976	6754.81	14474.7	17000.6	9721
NOP2_YEAST	P40991	NOP2	YNL061W	618	69812	18697	7274.86	6292.72	4371.46	20779.8	4330.9	12023	9693
PSB1_YEAST	P38624	PRE3	YJL001W	215	23548	7254.43	9609.9		14226.6	38375.1	2613.6	11231.1	9659
TCPH_YEAST	P42943	CCT7	YJL111W	550	59736		17425.2	2960.93	11199.2	24655.6	5622.24	12501.2	9603
ZRT1_YEAST	P32804	ZRT1	YGL255W	376	41582		70.5586			1850.06	23596.2		9587
ERV14_YEAST	P53173	ERV14	YGL054C	138	15930	7108.89	9712.2	27424.1		3053.21			9553
NFU1_YEAST	P32860	NFU1	YKL040C	256	29174	11256.3	6582.76		7024.22	43700.1	2308.69	10882.3	9551
SER33_YEAST	P40510	SER33	YIL074C	469	51188	2010.02	2974.07	27987.5	12149	10552.4	5996.7	31482.2	9527
VTC4_YEAST	P47075	VTC4	YJL012C	721	83155		20283.2		1174.62	25646.4	7244.91	2325.68	9524
UAP1_YEAST	P43123	QRI1	YDL103C	477	53476	5480.73	13611.3		18014.7	23507.5	3826.74	8612.67	9498
NIF3_YEAST	P53081	NIF3	YGL221C	288	31888	6001.16	7418.37		5977.39	39419	8721.27	11913.2	9482
SNX3_YEAST	Q08826	SNX3	YOR357C	162	18770		5092.08		1088.09	2265.91	4105.02	36032.7	9479
SCW11_YEAST	P53189	SCW11	YGL028C	542	56447	22621.3	194.533	1597.27		2940.37			9419
YSH1_YEAST	Q06224	YSH1	YLR277C	779	87674	17426.1	397.494			145.903			9381
SC61A_YEAST	P32915	SEC61	YLR378C	480	52937	24762.9	1808.45		5974.45	2883.4	8890.71	44.9885	9380
PEX25_YEAST	Q02969	PEX25	YPL112C	394	44911	2420.02	9126.62			76586.2	2944.69	2757.82	9312
COA6_YEAST	Q3E846	COA6	YMR244C-A	104	12445	720.517	2784.92	84462.9	4788.03	5152.71		8604.85	9310
RAD23_YEAST	P32628	RAD23	YEL037C	398	42367	10895.7	5630.52	23953	2948.97	41984.5	5447.27	8472.85	9309
CARA_YEAST	P07258	CPA1	YOR303W	411	45362	2583.71	7530.39	15264.5	2296.81	31689.6	21845.6	6879.63	9306
AAKG_YEAST	P12904	SNF4	YGL115W	322	36401	11676.9	4796.22	69579.7	8815.09	3255.7	647.092	1899.26	9297
MPPA_YEAST	P11914	MAS2	YHR024C	482	53338	31358.2	2577.66	1676.48	2712.9	5472.4	1034.47	6975.47	9268
ACON2_YEAST	P39533	ACO2	YJL200C	789	86583	4674.98	11638.3		17144.9	20092.7	3281.47	13516.2	9243
OYE3_YEAST	P41816	OYE3	YPL171C	400	44920							9743.58	9239
GLO2_YEAST	Q05584	GLO2	YDR272W	274	31327	13731.2	7681.34		9947.15	23571.6	2470.76	7968.15	9233
SOL2_YEAST	P37262	SOL2	YCR073W-A	315	34501	1155.25	4172.09		73145.3	6544.22	2798.24	4659.45	9232
CDC3_YEAST	P32457	CDC3	YLR314C	520	60054		11268.4		8752.13	29048.7	6097.22	10006.4	9204
SEM1_YEAST	O94742	SEM1	YDR363W-A	89	10386	5592.62	2362.84			78208.8		187.854	9187
UBC13_YEAST	P52490	UBC13	YDR092W	153	17468	8965.92		10291.4	810.283	2346.14	4309.21	31320.8	9143
ERG5_YEAST	P54781	ERG5	YMR015C	538	61334	24656.2	3833.72		12333.5	484.587	663.117	3380.69	9141
GPX2_YEAST	P38143	GPX2	YBR244W	162	18406	2010.02	20510.4	2963.52		10303.7	7911.71		9130
PSB2_YEAST	P25043	PUP1	YOR157C	261	28268	11396	6053.8	2146.7	10408.2	11040.9	7586.63	19635.9	9129
SEC17_YEAST	P32602	SEC17	YBL050W	292	32803		11753.8		3781.74	20380.6	8482	11484	9128
GCS1_YEAST	P35197	GCS1	YDL226C	352	39296	9556.4	8286.95		4247.47	25471.3	12022.2	3864.28	9126
YCE2_YEAST	P25572		YCL042W	119	13360						7663.51		9122
BLH1_YEAST	Q01532	LAP3	YNL239W	483	55483	521.132		23108.5		30158.5	13041.5		9083
HEM6_YEAST	P11353	HEM13	YDR044W	328	37712	22029.3	4955.83		7455	10480.7	2357.92	2947.44	9075
RT31_YEAST	P19955	YMR31	YFR049W	123	13689	2046.99	2340.29			16349.2	4452.6	29828.1	9036
VTC3_YEAST	Q02725	VTC3	YPL019C	835	96553	2630	13922.9			32059.1	2059.71		8991
PP2C3_YEAST	P34221	PTC3	YBL056W	468	51332	19673.2	4002.1		10022.5	2964.01	1120.48	10253.5	8973
MPM1_YEAST	P40364	MPM1	YJL066C	252	28470	3389.32	1956.48		27905.4	6636.95	640.489	29927.3	8963
MTR2_YEAST	P34232	MTR2	YKL186C	184	20784		810.436			1312.36	21213.1		8928
CACM_YEAST	P80235	YAT1	YAR035W	687	77766							9416.29	8928
LCB1_YEAST	P25045	LCB1	YMR296C	558	62207	22379.5	4656.44		6159.71	4111.53	4213.01	2247.71	8912
RS28B_YEAST	P0C0X0	RPS28B	YLR264W	67	7565	8604.45				13466.7			8905
ATO2_YEAST	P32907	ATO2	YNR002C	282	30701							9385.81	8899
PGA2_YEAST	P53903	PGA2	YNL149C	129	15053		15176.6		13366.9	8562.38	5411.32	7730.91	8893
HFD1_YEAST	Q04458	HFD1	YMR110C	532	59979	2926.11	2868.39		54162.8	5288.33	295.155	15393.5	8889
CORO_YEAST	Q06440	CRN1	YLR429W	651	72553	2903.61	6509.06		13851.5	35532.1	8912.19	11390.1	8889
FKBP2_YEAST	P32472	FPR2	YDR519W	135	14487	5402.82	6638.2			19315.9	6334.57	13592	8845
KPR5_YEAST	Q12265	PRS5	YOL061W	496	53505	3307.83	11410.4		13531.4	21014.2	6067.4	11547.6	8807
WWM1_YEAST	P43582	WWM1	YFL010C	211	22655	6024.12	4355.21			14314.1	6924.39	16590.2	8803
CCPR_YEAST	P00431	CCP1	YKR066C	361	40353	6725.29	13320.1	1329.24	5513.92	45539.6	3927.74	10359.4	8762
TFC1_YEAST	P32367	TFC1	YBR123C	649	73554	15841.1	723.033			772.637			8762
PDR16_YEAST	P53860	PDR16	YNL231C	351	40714	15360.9	9238.91		7662.33	8156.31	4976.42	3124.72	8754
YHI9_YEAST	P38765	YHI9	YHR029C	294	32563		3654.59		46241.7	9241.43	3423.76	8099.53	8746
SEC24_YEAST	P40482	SEC24	YIL109C	926	103636		5174.26		9097.65	3856.62	4634.29	26399.6	8732
EBP2_YEAST	P36049	EBP2	YKL172W	427	49734		9470.34			32189.7	4566.68	6464.55	8695
LHP1_YEAST	P33399	LHP1	YDL051W	275	32104		8217.47	6691.76	15671	26772.5	10490.1	8926.93	8654
CAJ1_YEAST	P39101	CAJ1	YER048C	391	44855		11867.5	4918	13901.2	33569.2	4667.93	10141	8602
SEC63_YEAST	P14906	SEC63	YOR254C	663	75345	17716	9376.4	10666.6	6441.15	7386.84	5149.01	2622.31	8595
CDC42_YEAST	P19073	CDC42	YLR229C	191	21323		8689.84	3814.74	12942.2	4580.82	7965.04	21137.8	8581
SRP21_YEAST	P32342	SRP21	YKL122C	167	18425	3400.15	781.876		53527	12262.7	5757.16	6879.85	8577
MET10_YEAST	P39692	MET10	YFR030W	1035	114829	1577.59	1876.41	5327.08	82831.5	1287.36	183.638	9167.34	8551
TUP1_YEAST	P16649	TUP1	YCR084C	713	78308	5841.23	4154.52	28120.6	12962	31181.1	6959.82	7633.05	8550
YJR1_YEAST	P46992		YJL171C	396	42958	5525.4	8077.39		30237.2	13238.4	3004.03	8325.85	8543
YM8V_YEAST	Q03559		YMR295C	197	22179	10785.4	161.49			16012.7	6771.89	12987.7	8531
THO1_YEAST	P40040	THO1	YER063W	218	24138	6583.15	7220.23	9984.28	7394.56	53229.5	6478.63	6832.78	8523
RFS1_YEAST	P38234	RFS1	YBR052C	210	22921	7060.58	7027.15		26946	19300.2	1374	8901.63	8503
UBX1_YEAST	P34223	SHP1	YBL058W	423	46987	3198.38	7941.34	8390.87		36864.8	7142.54	11494.8	8474
PLR1_YEAST	Q06494		YPR127W	345	38601	2193.27	5239.38		5113.95	33877.8	3757.63	23588.2	8471
SML1_YEAST	Q04964	SML1	YML058W	104	11834	18751.9	2711.24			6277.82	5341.89	648.36	8468
PLPHP_YEAST	P38197		YBL036C	257	29123	4888.82	17466.9	2902.17	10350.4	25913.4	5117.97	6685.34	8459
XRN1_YEAST	P22147	XRN1	YGL173C	1528	175460	11676.9	10372.3	20712.8	2346.49	13726	6131.63	4153.11	8439
PFD4_YEAST	P53900	GIM3	YNL153C	129	15180	7474.44	7627.65	4092.57		49813.7	3786.98	6497.9	8419
HIS7_YEAST	P06633	HIS3	YOR202W	220	23833	2096.03			22509.3	27966.6		10442.4	8411
YPT52_YEAST	P36018	YPT52	YKR014C	234	26132	9384.62	13280.6	6917.39	15259.7	16232.1	4468.15	4332.06	8409
MCFS2_YEAST	P38295	EHT1	YBR177C	451	51255	2548.86	6865.64		20011.2	11822	10376.2	10924.9	8393
RTF1_YEAST	P53064	RTF1	YGL244W	558	65869	6512.44	1944.08			81165.8	1258.08	2165.29	8383
UBP6_YEAST	P43593	UBP6	YFR010W	499	57111	6772.88	8978.38	9653.09	20800.7	13070.1	5296.91	10417	8379
CBPS_YEAST	P27614	CPS1	YJL172W	576	64597	720.517	9535.27	10499.9	7341.06	17397.3	9568.74	19802.9	8371
SEC23_YEAST	P15303	SEC23	YPR181C	768	85385		7023.69	8348.01	24925.3	5886.55	10515.6	9737.24	8350
IMA1_YEAST	Q02821	SRP1	YNL189W	542	60441	2791.02	5339.95		5863.74	16002.6	7589.96	22274.8	8338
UTR1_YEAST	P21373	UTR1	YJR049C	530	59469	5040.26	541.936	69832.7		906.842	624.972		8332
AIM2_YEAST	P39721	AIM2	YAL049C	246	27089	1797.08	5905.83		41284.9	11227.1	568.774	14054.7	8332
MDHC_YEAST	P22133	MDH2	YOL126C	377	40731	5259.07	1609.86		12883.8		1064.97	24385.6	8326
CLPX_YEAST	P38323	MCX1	YBR227C	520	57946	10868.1	1260.47	1148.65	1684.23	104333	1141.82	3818.36	8275
MDM32_YEAST	Q12171	MDM32	YOR147W	622	72028	10402.4	12.1176						8230
PRP43_YEAST	P53131	PRP43	YGL120C	767	87562	16910	4485.81		3322.46	9667.84	6322.02	4353.64	8226
RPB2_YEAST	P08518	RPB2	YOR151C	1224	138751	18719.3	3596.98		2655.6	5849.85	4948.95	5922.25	8216
GABAT_YEAST	P17649	UGA1	YGR019W	471	52946	572.557	4733.77		13978.9	30655.9	4179.35	21091	8215
YHB7_YEAST	P38745		YHL017W	532	61206	14599.4	296.9	2430.05					8200
TDA10_YEAST	P42938	TDA10	YGR205W	290	33337	4276.97	5348.5		24572	3892.8	1825.1	19609.2	8155
INO1_YEAST	P11986	INO1	YJL153C	533	59642		25.2198			729.41	515.682	33345.5	8124
LSB1_YEAST	P53281	LSB1	YGR136W	241	26139		7088.15		16389.2	50102.9	3653.23	2382.43	8124
2AAA_YEAST	P31383	TPD3	YAL016W	635	70907	16919.4	5504.63	8854.47	11230.3	5327.56	2074.96	8888.4	8118
PUF6_YEAST	Q04373	PUF6	YDR496C	656	75106	21522.2	6537.43	3484.66	2417.12	3642.05	1993.52	7313.22	8056
TRM1_YEAST	P15565	TRM1	YDR120C	570	64052	15545.5		2779.02		6500.13	3651.48		8055
PP2C2_YEAST	P39966	PTC2	YER089C	464	50388	12618.9	5025.45	10708.5	16682.9	16711.8	4739.3	5307.51	8054
RPN2_YEAST	P32565	RPN2	YIL075C	945	104232	4749.49	9455.26	7557.79	14836.7	19455.2	4470.01	13831.2	8044
CAPZB_YEAST	P13517	CAP2	YIL034C	287	32629	6772.88	5445.38		3573.64	28580.5	5981.92	12664.1	8031
ODPX_YEAST	P16451	PDX1	YGR193C	410	45362	414.115	7995.45		16718.2	41738.7	5704.53	8334.56	8030
TBA3_YEAST	P09734	TUB3	YML124C	445	49694	12331.1	4050.66	18327.8	11657.5	18337.6	3454.02	6994.09	8003
SQT1_YEAST	P35184	SQT1	YIR012W	431	47167	19670.7	4907.01	6704.73	9600.8	8888.48	1362.68	5908.27	7994
C1TM_YEAST	P09440	MIS1	YBR084W	975	106217	11424	8654.51	1925.01	2588.5	24759.2	9826.73	4305.52	7974
ADPP_YEAST	Q01976	YSA1	YBR111C	231	26087	7327.54	5907.21		5569	24614.5	7916.23		7959
RISA_YEAST	P38145	RIB5	YBR256C	238	26196	7303.15	5213.09		16129.7	9666.69	4916.33	12327.5	7953
LGUL_YEAST	P50107	GLO1	YML004C	326	37209	2572.11	8069.3		7090.96	5595.38	1263.07	26826.1	7940
RTPT_YEAST	P17558	PET123	YOR158W	318	35998	2010.02	1209.7	1532.37	6956.94	134519	478.305	3774.98	7910
PESC_YEAST	P53261	NOP7	YGR103W	605	69877	4527.07	14928		3614.47	28511.1	2891.09	5624.96	7908
MAC1_YEAST	P35192	MAC1	YMR021C	417	46516	14841.8	23.9003	491.362					7906
PFD2_YEAST	P40005	GIM4	YEL003W	111	12994	1655.89	8701.53	9647.27	75.4098	69504.4	6533.5	7021.22	7901
DNM1_YEAST	P54861	DNM1	YLL001W	757	84972	9622.73	2959.29		33890.1	3541.9	1685.5	7735.04	7894
VPS21_YEAST	P36017	VPS21	YOR089C	210	23081	8758.8	8703.54	2239.78	22330.8	16872	6653.86	3639.81	7885
RPA49_YEAST	Q01080	RPA49	YNL248C	415	46651		10516		9162.62	31301	7048.26	1991.54	7885
ALAM_YEAST	P52893	ALT1	YLR089C	592	66422	9956.48	6778.56		9447.24	6098.61	1555.86	14218.2	7883
NADC_YEAST	P43619	BNA6	YFR047C	295	32365	2664.58	3619.94		33157.6	7936.26	4059.54	14247	7879
DNPEP_YEAST	P38821	APE4	YHR113W	490	54174	172.148	6327.22	4849.27	45722.6	12566.5	1650.71	14939.7	7868
ENP1_YEAST	P38333	ENP1	YBR247C	483	55137	21578.1	4378.56		1930.64	8859.81	1120.58	2001.88	7865
FAT1_YEAST	P38225	FAT1	YBR041W	669	77141	16887.8	1397.3			615.097	8600.6	197.146	7850
RRP5_YEAST	Q05022	RRP5	YMR229C	1729	193134	8862.17	10472.6	1755.84	10006	23567.4	7177.34	4531.03	7822
DEF1_YEAST	P35732	DEF1	YKL054C	738	83973	3378.48	9049.99	13454.3	4025.49	21041.5	5714.83	15933.9	7805
MAOM_YEAST	P36013	MAE1	YKL029C	669	74376	10456.8	5997.23	2779.07	7619.32	1678.73	13424.6	8336.02	7784
SEC62_YEAST	P21825	SEC62	YPL094C	274	31347	16478.3	3928.45		7328.83	7759.84	1646.48	7366.57	7780
TOM7_YEAST	P53507	TOM7	YNL070W	60	6870	3247.75	11035.4			5312.21	7563.54		7780
RLP7_YEAST	P40693	RLP7	YNL002C	322	36559	7721.28	7812.89		6950.97	15415	8341.52	5396.29	7755
RPA2_YEAST	P22138	RPA135	YPR010C	1203	135742	14058.6	5218		8195.79	10965.9	4383.76	4218.15	7728
AGX1_YEAST	P43567	AGX1	YFL030W	385	41907	338.778	306.387	1932.07	50112.1	2200.07		18777.3	7726
YMY0_YEAST	Q04304		YMR090W	227	24882	704.481	14228.4	15408.8	4715.58	21319.3	1308.7	16261.2	7715
VOA1_YEAST	P53262	VOA1	YGR106C	265	29678	12763.6	886.728			5509.65			7710
RRB1_YEAST	Q04225	RRB1	YMR131C	511	57261		5400.98		6384.01	48784.3	6993.28	4390	7710
VATD_YEAST	P32610	VMA8	YEL051W	256	29194	8502.03	2207.18		659.37	7627.35	16334.6	7774.45	7674
VPS53_YEAST	P47061	VPS53	YJL029C	822	95449		823.153		1240.91	67869			7667
CDC12_YEAST	P32468	CDC12	YHR107C	407	46668	1169.43	5657.97		22009.6	11997.9	9212.94	10666.7	7661
SFB3_YEAST	P38810	SFB3	YHR098C	929	103950	12187.9	3365.27		4579.57	2841.08	14255.5	1884.56	7660
SRP40_YEAST	P32583	SRP40	YKR092C	406	41015	12937.9	2174.65		331.533	40511.1	3240.89	6108.57	7659
NUG1_YEAST	P40010	NUG1	YER006W	520	57709	7133.08	10599.6	265.62	5751.91	33344.9	7988.83	4677.95	7639
AGM1_YEAST	P38628	PCM1	YEL058W	557	62067	14690.1	5837.15		3508.46	7722.25	1661.02	8713.72	7634
GLRX8_YEAST	Q05926	GRX8	YLR364W	109	12519	572.557	2284.88		46773.4	3735.56	2277.11	14269.5	7629
DHE2_YEAST	P33327	GDH2	YDL215C	1092	124332	7400.88	1649.11		17115.9	1630.11		15555.6	7627
YEY6_YEAST	P40093		YER156C	338	38174	6081.63	11718.9		3658.2	9056.27	964.589	14592.7	7600
MIC19_YEAST	P43594	MIC19	YFR011C	170	18855	3553.79	5687.88		21213.7	24573.8	1856.38	11769.8	7597
AB140_YEAST	Q08641	ABP140	YOR239W	628	71486	17014.4	6072.04	4950		12685.5	971.143	2976.44	7589
MIC60_YEAST	P36112	MIC60	YKR016W	540	61082	5727.81	3712.12		27447.5	8260.37	1781.74	12842.4	7557
RCC1_YEAST	P21827	SRM1	YGL097W	482	53014	12081.9	4877.86		2250.71	13723.1	5346.05	8040.14	7553
HEM1_YEAST	P09950	HEM1	YDR232W	548	59362	22578.2	4489.49	5027.64	9740.51	1968.44	1847.53	811.936	7552
RPA34_YEAST	P47006	RPA34	YJL148W	233	26875	3362.21	10522.8		1460.06	55432.7	4069.86	2413.62	7524
SCW4_YEAST	P53334	SCW4	YGR279C	386	40173	6185.58	9037.45	14140.9	8881.35	21218.8	3804.47	8467.13	7513
PHSG_YEAST	P06738	GPH1	YPR160W	902	103275		4533.55			18387.7	371.583	18499.9	7507
MCK1_YEAST	P21965	MCK1	YNL307C	375	43136	395.628	5059.27	4475	33487.2	8474.81	6017.87	16357.2	7487
NUP2_YEAST	P32499	NUP2	YLR335W	720	77881	2959.79	8376.4		225.664	58601.8	4932.29	4462.61	7475
LSB3_YEAST	P43603	LSB3	YFR024C-A	459	49344	3671.41	2909.94		21467.6	11943.5	6067.17	13483.6	7455
MG101_YEAST	P32787	MGM101	YJR144W	269	30091		4558.53		21315.2	18606.1	2754.49	11336.1	7448
BRX1_YEAST	Q08235	BRX1	YOL077C	291	33531	13200.7	3047.3	6110.78	16238	10909.6	3144.28	9118.37	7446
PRS6B_YEAST	P33298	RPT3	YDR394W	428	47894		2294.71		9177.94	12666.4	7915.61	16745.3	7442
STE24_YEAST	P47154	STE24	YJR117W	453	52324	19640.1	4082.29	8074.71	13263.5	2712.91	2161.62	1279.6	7418
AIM9_YEAST	P40053	AIM9	YER080W	627	72414	8197.04	8700.61		523.857	20277.2	3761	8800.61	7412
PRTD_YEAST	P25375	PRD1	YCL057W	712	81934	8914	5865.07	26459.4	8055.16	14611.7	1913.81	6674.93	7383
SNA3_YEAST	P14359	SNA3	YJL151C	133	15199	12532.3	288.145				1596.07		7370
ZRC1_YEAST	P20107	ZRC1	YMR243C	442	48345	8197.04	204.469				7452.34		7370
MHO1_YEAST	P47085	MHO1	YJR008W	338	38482	338.778	394.184			293.535		29848.4	7369
SERB_YEAST	P42941	SER2	YGR208W	309	34207	13850	7363.2		11714.5	3496.56	1217.76	3519.96	7347
RFA3_YEAST	P26755	RFA3	YJL173C	122	13816	4276.97	6304.41			29604	5151.78	6106.37	7338
AYR1_YEAST	P40471	AYR1	YIL124W	297	32814	3671.41	2869.15		34398.7	3738.47	4406.39	10426.7	7325
SDS22_YEAST	P36047	SDS22	YKL193C	338	38887	3867.46	6445.68			16313.2	765.485	16377.7	7321
PTE1_YEAST	P41903	TES1	YJR019C	349	40260		1644.83	20639	14001			10730.2	7290
YET3_YEAST	Q07451	YET3	YDL072C	203	22903	2835.84	8178.6		11409.9	11260	2222.64	16654.4	7287
YI156_YEAST	Q2V2P4		YIL156W-B	73	8165		2835.28				5896.16	11491.9	7284
RBG1_YEAST	P39729	RBG1	YAL036C	369	40701	11733.4	7991.35		3699.96	9876.77	4492.91	3695.7	7251
SPT4_YEAST	P32914	SPT4	YGR063C	102	11158	4485.08	10939.2			24536.5	3108.61	2713.39	7245
TSR2_YEAST	Q06672	TSR2	YLR435W	205	23713	13376.8	2561.11		3401.23	7910.06			7235
PSB3_YEAST	P25451	PUP3	YER094C	205	22605		5781.11	15457.3		7987.76	5968.94	12094.9	7232
MAM33_YEAST	P40513	MAM33	YIL070C	266	30132	4910.37	1038.52		33394.1	29385.8	2279.91	5165.82	7224
LSM4_YEAST	P40070	LSM4	YER112W	187	21276	3443.37	8553.55	12779.3	11895.3	17424.2	4117.48	11454.1	7221
MTC1_YEAST	P47018	MTC1	YJL123C	478	53477	2156.94	5124.34		19516	42430.1	4131.76	4649.35	7208
KRE2_YEAST	P27809	KRE2	YDR483W	442	51387	13025.3	6413.85			4907.31	2166.37	2549.14	7205
SS120_YEAST	P39931	SSP120	YLR250W	234	27289	6904.28	3221.82		22237.2	18212.4	497.038	10530.3	7201
GAS5_YEAST	Q08193	GAS5	YOL030W	484	51870	11676.9	2529.86			10841.5	7195	2196.3	7201
RAEP_YEAST	P32864	MRS6	YOR370C	603	67374	23837	1198.53		3552.49	1072.42	1009.69	299.096	7168
YP063_YEAST	Q12160		YPR063C	140	15441	2144.79	10789.7			5427.09	6591.49	8347.45	7166
PFD5_YEAST	Q04493	GIM5	YML094W	163	18356	2903.61	10896.5	1993.75	4962.98	61190.2	4846.53	2134.02	7161
CSE1_YEAST	P33307	CSE1	YGL238W	960	109356	23504.4	1970.03		3230.41	727.253	467.385	525.175	7141
FSF1_YEAST	Q12029	FSF1	YOR271C	327	35414	9292.52	2493.49		21265.8	2528.1	6283.6	5674.65	7141
GLC8_YEAST	P41818	GLC8	YMR311C	229	26649	3443.37	7548.45			23886.2	5018.29	6584.49	7122
EIF2A_YEAST	P53235		YGR054W	642	71305		10861.8		4381.58	10600	6530.32	7416.51	7095
LSM7_YEAST	P53905	LSM7	YNL147W	115	13006	3071.34	5225.1	43951.7	10954.2	12050.5	3008.04	4488.47	7070
HRP1_YEAST	Q99383	HRP1	YOL123W	534	59650		5612.62	12070.6	1151.77	40116	3646.37	12174.7	7055
RRS1_YEAST	Q08746	RRS1	YOR294W	203	22963		8642.38		6948.66	48611.2	2216.16	1924.04	7053
GIR2_YEAST	Q03768	GIR2	YDR152W	265	31031	10293.7	3215.61		14085.6	10493.9	936.364	10360.4	7045
DLD2_YEAST	P46681	DLD2	YDL178W	530	59268	11368	3179.96		15194.2	10299.5	1023.64	7915.27	7036
GYS2_YEAST	P27472	GSY2	YLR258W	705	80079	14599.4	1846.8	12270.7	10381.8	8633.96	2189.15	7662.6	7030
ARMT1_YEAST	Q04371		YMR027W	470	54129	6185.58	6255.54		10576.4	11320.4	5665.14	8303.18	7018
CDC11_YEAST	P32458	CDC11	YJR076C	415	47649	9279.39	3946.89		15413.9	11408.3	1354.58	9169.41	7004
VATL1_YEAST	P25515	VMA3	YEL027W	160	16351	8450.96	4055.72			6395.46			6997
EMI2_YEAST	Q04409	EMI2	YDR516C	500	55921	10566	2745.93		6152.31	4780.74	3796.1	12830.3	6981
SUR7_YEAST	P54003	SUR7	YML052W	302	33830	16951.1	137.214			474.94	656.268		6979
NOP6_YEAST	Q07623	NOP6	YDL213C	225	25216	8965.92	2722.53		5436.94	32810.5	7281.74	2295.62	6979
YET1_YEAST	P35723	YET1	YKL065C	206	23459	7205.82	6431.36	4763.38		9088.43	5791.12	10142.1	6975
PDXH_YEAST	Q06608		YPR172W	200	22508	357.977	6080.26		22835.8	4228.47	1207.92	19179.9	6969
BBC1_YEAST	P47068	BBC1	YJL020C	1157	128297		6203.54		9359.23	26071	5217.91	7385.85	6968
SDS23_YEAST	P53172	SDS23	YGL056C	527	58098	21216.1	753.784		2250.94	433.168	944.746	4999.36	6959
H1_YEAST	P53551	HHO1	YPL127C	258	27804	6559.55	2609.58		5387.45	21269	10556.6	5881.7	6930
YJ55_YEAST	P47131		YJR085C	105	11250	2096.03	10634.6					2850.19	6928
BNA3_YEAST	P47039	BNA3	YJL060W	444	50082	1603.79	5318.46		13827.2	2831.09	1837.23	22559.8	6927
UTP10_YEAST	P42945	UTP10	YJL109C	1769	200082	18231.7	2813.19	1994.36	5543.1	1517.95	9363.69	343.054	6923
NRD1_YEAST	P53617	NRD1	YNL251C	575	63859	19559.3	1915.75		6166.06	1575.26	601.814	3620.35	6904
ETT1_YEAST	Q08421	ETT1	YOR051C	412	47352	10813	6955.75		6556.51	15757.9	1900.95	4150.96	6880
ASPG1_YEAST	P38986	ASP1	YDR321W	381	41395		11200.9	6463.59	240.349	21230.7	9444.04	4594.91	6811
PHO86_YEAST	P46956	PHO86	YJL117W	311	34882		7996.18		36498	2794.37	1661.08	1214.04	6811
ERG26_YEAST	P53199	ERG26	YGL001C	349	38706	2577.91	10567.6		14106.7	7117	2378.89	10196.7	6800
RCF1_YEAST	Q03713	RCF1	YML030W	159	18477	1211.71	700.366		21957.2	6917.33		18476.4	6794
UBA2_YEAST	P52488	UBA2	YDR390C	636	71259	18815.8	1957.35		3110.76	6141	679.458	4155.78	6791
GLRX3_YEAST	Q03835	GRX3	YDR098C	250	28261	11006.3	5129.41	33379.1	2154.68	4131.25	2502.46	2085.19	6734
LYS2_YEAST	P07702	LYS2	YBR115C	1392	155346	7425.38	5711.1		5238.84	13178.7	3289.71	10253.3	6691
OSTD_YEAST	Q02795	SWP1	YMR149W	286	31653	8450.96	6534.88		17248	18370.8	1514.61	1227.23	6683
TFS2_YEAST	P07273	DST1	YGL043W	309	34843	6255.18	7254.23	6660.42	16197.4	20061	4766.65	3537.11	6673
GPN1_YEAST	P47122	NPA3	YJR072C	385	43195	15207.6	3357.4		3667.75	8281.82	2414.48	4142.8	6666
YHT8_YEAST	P38841		YHR138C	114	12753	319.3	11550.6	9431.09		10446.6		9670.63	6658
IVY1_YEAST	Q04934	IVY1	YDR229W	453	49976	2835.84	871.862		1993.65	2276.02	21672.9		6647
BFR2_YEAST	Q06631	BFR2	YDR299W	534	61203	15422.4	4486.94		4197.22	14249.9	1267.87	1101.57	6633
TAF14_YEAST	P35189	TAF14	YPL129W	244	27440	3115.68	10968.1		2738.01	35724.4	2074.06	4822.74	6631
MTR4_YEAST	P47047	MTR4	YJL050W	1073	122055	12503.5	4423.76	25151.8	1258.34	7882.63	3130.36	2256.04	6626
HAS1_YEAST	Q03532	HAS1	YMR290C	505	56717		11278.8		3485.15	20726.5	3847.29	4799.37	6616
JEN1_YEAST	P36035	JEN1	YKL217W	616	69376							6960.21	6600
CDK1_YEAST	P00546	CDC28	YBR160W	298	34061	6665.95	2626.99	3376.39	35604.4	7314.45	2171.85	7471.94	6596
MIA40_YEAST	P36046	MIA40	YKL195W	403	44536	5040.26	3243.25			40145.1	960.435	7170.18	6592
OST1_YEAST	P41543	OST1	YJL002C	476	54072	11889	4823.04		7493.73	8449.98	1809.04	5588.58	6579
RCF2_YEAST	P53721	RCF2	YNR018W	224	25344	12045.3	3699.71			3535.49	1273.53	6426.88	6579
UTP9_YEAST	P38882	UTP9	YHR196W	575	65271	20005.6	1950.47		2786.54	5011	928.244	1032.82	6572
PPAL_YEAST	P40347	LTP1	YPR073C	161	18675	3497.22	13103.7		1650.2	20211.7	5576.44	1979.06	6569
ARO9_YEAST	P38840	ARO9	YHR137W	513	58528	7696.48	2291.14		17035		3216.92	5063.62	6565
RIM4_YEAST	P38741	RIM4	YHL024W	713	80109							6917.22	6559
RFA2_YEAST	P26754	RFA2	YNL312W	273	29936	6081.63	4650.47		1523.35	12390.5	2759.06	16116.8	6550
DYL1_YEAST	Q02647	DYN2	YDR424C	92	10441	1308.97	8726.62		7135.37	11483.1	4292.22	13232	6523
TPA1_YEAST	P40032	TPA1	YER049W	644	74041	8914	7032.73	4635.36	15756.4	13296.5	3602.75	3209.69	6521
NOP13_YEAST	P53883	NOP13	YNL175C	403	45609	3830.08	7954.9	1127.71	6347.43	41921.9	6644.93	3868.48	6513
TIM44_YEAST	Q01852	TIM44	YIL022W	431	48854		5467.45		7139.22	15466.5	3507.09	12865.9	6502
PYRF_YEAST	P03962	URA3	YEL021W	267	29240				16692.5	17808		5517	6488
FMP41_YEAST	P53889	FMP41	YNL168C	259	28792	2548.86	5417.77		30553.2	3433.56	3208.41	6747.94	6451
HFI1_YEAST	Q12060	HFI1	YPL254W	488	54466	7945.54	207.946						6424
GCSP_YEAST	P49095	GCV2	YMR189W	1034	114451	12045.3	5148.52	2016.03	3934.19	4706.52	6920.94	6420.81	6422
TOS1_YEAST	P38288	TOS1	YBR162C	455	47994	12316.7	4385.71		4784.82	22212.6	1449.05	1915.47	6421
EFM5_YEAST	P53200	EFM5	YGR001C	248	28582	3060.23	6769.86		13025.8	18578.1	4048.25	7210.79	6411
ISD11_YEAST	Q6Q560	ISD11	YER048W-A	94	11266	2443.57	3697.15		1420.57	6473.22	7717.48	18212.8	6369
COX17_YEAST	Q12287	COX17	YLL009C	69	8056		3268.27			26055			6342
CCA1_YEAST	P21269	CCA1	YER168C	546	62485	13524.9		1866.34		6117.42	984.606		6329
TMA10_YEAST	Q06177	TMA10	YLR327C	86	9834	503.708	54.9322	11667.2		3693.74		25592.8	6325
MIX17_YEAST	Q03667	MIX17	YMR002W	156	16669	6964.27	1821.34				4512.29		6303
PROB_YEAST	P32264	PRO1	YDR300C	428	47162	10429.6	4986.54		8992.35	9139.75	2472.58	4103.57	6295
ETFA_YEAST	Q12480	AIM45	YPR004C	344	36803	2948.57	4524.23		10701	8812.56	5365.19	12790.4	6295
SDS24_YEAST	P38314	SDS24	YBR214W	527	57187	2835.84	2886.62		16734.1	1861.94	963.198	19876.7	6293
CHMU_YEAST	P32178	ARO7	YPR060C	256	29747		12061.2	2492.73	5832.72	19335.2	6330.54	3400.4	6287
YNS1_YEAST	P53878		YNL181W	407	46503	13909.5	2478.86		6821.28	1344.56	5690.38	1608.54	6282
YEH1_YEAST	Q07804	YEH1	YLL012W	573	66508	7770.94	202.451						6282
GRE1_YEAST	Q08969	GRE1	YPL223C	168	19026			535.783				12984.2	6278
DCUP_YEAST	P32347	HEM12	YDR047W	362	41349	9223.44	3261.6		18796.5	4753.66	1143.86	6238.18	6272
RPA1_YEAST	P10964	RPA190	YOR341W	1664	186432	2835.84	9793.72		538.348	19215.9	6882.85	5271.48	6260
NOP15_YEAST	P53927	NOP15	YNL110C	220	25447	4276.97	7479.28	8941.41	7201.78	24081.6	3735.81	7183.58	6251
LONM_YEAST	P36775	PIM1	YBL022C	1133	127112	14539	3322.11	6507.25	4738.01	6000.33	1446.75	7498.65	6248
YTM1_YEAST	Q12024	YTM1	YOR272W	460	51359	6665.95	5510.77		4985.73	28282.8	2705.53	4905.07	6248
PCC1_YEAST	Q3E833	PCC1	YKR095W-A	88	9993		4718.04			29654.6	2453.59		6247
NOP12_YEAST	Q08208	NOP12	YOL041C	459	51942	5909.61	6218.8	2499.05	2236.77	43576.1	6026.92	2337.14	6185
NIP7_YEAST	Q08962	NIP7	YPL211W	181	20381	5171.2	8090.4	1974.96	7299.54	14926.3	5202.77	8680.3	6170
OAC1_YEAST	P32332	OAC1	YKL120W	324	35153	5347.39	6044.29		14268.1		2118.55	4290.87	6169
MED7_YEAST	Q08278	MED7	YOL135C	222	25585	7597.55	236.791						6169
DBP6_YEAST	P53734	DBP6	YNR038W	629	70362	12734.3	1549.95			2997.22	1207.83		6164
EXG1_YEAST	P23776	EXG1	YLR300W	448	51311	4276.97	2359.63		31929.8	9024.6	787.986	6958.24	6162
GET4_YEAST	Q12125	GET4	YOR164C	312	36280	5347.39	6795.72	5399.5	22046.8	6342.02	5750.26	2566.26	6152
SPC3_YEAST	Q12133	SPC3	YLR066W	184	21349	6844.46	3452.64		24391.6	3326.93	349.116	7564.89	6151
HXT7_YEAST	P39004	HXT7	YDR342C	570	62735	7351.96				20125.7	453.661		6151
NIT3_YEAST	P49954	NIT3	YLR351C	291	32549	4506.06	6629.89	3177.84	15407.4	3788.85	2803.93	13414	6146
OPI10_YEAST	Q08202	OPI10	YOL032W	246	27167	1910.56	832.766		16496.4			12463.6	6140
UTP8_YEAST	P53276	UTP8	YGR128C	713	80191	16761.5	4211.33		2040.02	2758.07	920.828	1226.31	6087
ARD1_YEAST	P07347	ARD1	YHR013C	238	27603	3313.28	3740.34	5672.18	25861.1	16401.9	2435.15	8485.43	6075
HIS8_YEAST	P07172	HIS5	YIL116W	385	42646		5511.84	1456.67	15618.9	1943.78	4940.09	14181.2	6061
BUD20_YEAST	Q08004	BUD20	YLR074C	166	18517	5626.32	4067.82			39494.4	2099.71	962.655	6060
MPC3_YEAST	P53311	MPC3	YGR243W	146	16230	6749.07						1516.37	6053
AIM29_YEAST	P36154	AIM29	YKR074W	155	18436	1225.72	4892.72		8043.68	28447.7	4281.36	9927.92	6052
MAK21_YEAST	Q12176	MAK21	YDR060W	1025	116677	15024.4	4005.92		1492.54	8388.29	2154.36	1013.79	6039
TIM50_YEAST	Q02776	TIM50	YPL063W	476	55099	2402.32	7128.25	10165.5	14293.2	22369.4	3957.01	5034.11	6034
DUG3_YEAST	P53871	DUG3	YNL191W	357	40181	7303.15	358.052						6021
GCN1_YEAST	P33892	GCN1	YGL195W	2672	296698	7327.54	9431.53		4090.63	7158.4	4051.13	2348.52	6015
SXM1_YEAST	Q04175	SXM1	YDR395W	944	108405	16290.4	2623.25		6710.19	3069.61	655.053	1520.08	6010
KPR4_YEAST	P38063	PRS4	YBL068W	326	35720	5281.1	6813.29		19429.3	11818	853.888	3624.66	6008
RHO3_YEAST	Q00245	RHO3	YIL118W	231	25312	5909.61	3956.81	4940.94	20567	9456	2464.42	8696.37	5987
SRP14_YEAST	P38985	SRP14	YDL092W	146	16430	7995.65	4711.87	7163.67	14805	23939.1	2741.97	1055.85	5985
TWF1_YEAST	P53250	TWF1	YGR080W	332	37071	1471.64	4975.24		21939.8	17259.5	1922.79	8011.32	5985
GLO3_YEAST	P38682	GLO3	YER122C	493	55094	1511.59	6490.45	2681.54		21643.7	4653.18	11481.8	5970
PMT2_YEAST	P31382	PMT2	YAL023C	759	86870	6512.44	3785.98			7527.69	6256.18	4716.28	5965
YP148_YEAST	Q06523		YPR148C	435	49279		5990.2	16714.7	2564.49	27221.6	2560.28	7293.17	5960
NNRD_YEAST	P36059	NNR2	YKL151C	337	37357	3870.07	4762.87		16529.1	4148.63	868.244	12758.5	5957
MED2_YEAST	Q12124	MED2	YDL005C	431	47718	10785.4	206.198			1716.75			5957
MS116_YEAST	P15424	MSS116	YDR194C	664	76269	10293.7	2581.97		9784.77	2802.54	2298.57	7562.57	5953
IMB3_YEAST	P32337	PSE1	YMR308C	1089	121031	15514.7	3068.73		6266.1	2133.28	779.095	2099.87	5937
ALDH3_YEAST	P54114	ALD3	YMR169C	506	55385	172.148	8885.86	4435.53	2687.82	18674	354.142	20248.6	5928
FAT2_YEAST	P38137	PCS60	YBR222C	543	60489	8771.7	4128.45		5468.66	1919.58	2267.82	10284.8	5915
THTR_YEAST	Q08686	TUM1	YOR251C	304	34219	5773.09	4768.76		6574.56	12108.6	6284.48	5303.79	5909
SNF7_YEAST	P39929	SNF7	YLR025W	240	26987	3269.63	5054.32	15395.6	7762.58	28340.9	3080.75	5862.41	5906
SHE10_YEAST	P53075	SHE10	YGL228W	577	66862	8642.96	4493.98		6429.22	5133.23	2247.53	8331.55	5904
RPB3_YEAST	P16370	RPB3	YIL021W	318	35298	10037.1	4205.48		15313.2	3578.22	1739.02	2633.98	5891
YGZ2_YEAST	P53066		YGL242C	181	20074		3889.96			13659.6	8838.04	3558.32	5891
ARPC4_YEAST	P33204	ARC19	YKL013C	171	19916	9017.93	1582.79			1300.28	6282.8	5383.76	5889
NSA2_YEAST	P40078	NSA2	YER126C	261	29723	8655.81	6975.35		4648.17	15426.6	2564.52	1599.36	5862
SPS19_YEAST	P32573	SPS19	YNL202W	292	31109		126.531			2670.2		17449.4	5852
TSL1_YEAST	P38427	TSL1	YML100W	1098	123018	1960.45	4892.23			11453.6	7114.51	7713.38	5851
RT13_YEAST	P12686	MRP13	YGR084C	339	38988	16040.9	888.291		4250.79	1451.8	1084.05	4796.1	5848
PGM1_YEAST	P33401	PGM1	YKL127W	570	63112	9822.55	6232.42	3894.85	7964.4	5903.12	5857.38	2080.1	5841
ERG12_YEAST	P07277	ERG12	YMR208W	443	48460	3303.6	3935.72		33855.3	2209.63	1362.63	4642.97	5830
FMP46_YEAST	P36141	FMP46	YKR049C	133	15650	1239.69	1060.78	39022.2		4462.18		6843.53	5830
ELO3_YEAST	P40319	ELO3	YLR372W	345	39465		5628.46		7342.61	6343.08	12971.4	94.5623	5828
ISU1_YEAST	Q03020	ISU1	YPL135W	165	17895	10813	1668.9			15579	1670.33	2990.05	5821
CKS1_YEAST	P20486	CKS1	YBR135W	150	17795	8784.61				6254.46	1363.43		5821
PUS1_YEAST	Q12211	PUS1	YPL212C	544	62143	8133.94	5941.62	4382.17	7535.57	11500.9	4522.81	4960.59	5815
YO020_YEAST	Q3E824		YOR020W-A	90	9618		2483.24			23671	2325.14	10153.1	5811
EDE1_YEAST	P34216	EDE1	YBL047C	1381	150783	1377.33	5964.48	8331.52	2988.25	38677	4139.55	8028.81	5779
MGLL_YEAST	P28321	YJU3	YKL094W	313	35563	2144.79	4711.16		22735.6	4100.37	3315.8	8112.9	5777
YJ66_YEAST	P47137		YJR096W	282	32344	6964.27	2570.53	1441.02	8120.47	3872.62	7863.66	10979.1	5776
H2AZ_YEAST	Q12692	HTZ1	YOL012C	134	14283	2835.84	542.9		7927.21		5680.89	13442.4	5772
CSS1_YEAST	P40442	CSS1	YIL169C	995	99736		72.481			36525.5			5759
GDA1_YEAST	P32621	GDA1	YEL042W	518	56822	8681.52	4659.07			8223.91	4339	782.214	5734
PST1_YEAST	Q12355	PST1	YDR055W	444	45777	11676.9	1606.41		6565.86	3448.4		3687.1	5734
TR112_YEAST	P53738	TRM112	YNR046W	135	15066	4802.93	7057.59			25536.1	2434.3	373.576	5725
KCC2_YEAST	P22517	CMK2	YOL016C	447	50447	7499.01	14933.1	3040.86	2042.23	1214.03	625.257	4071.1	5718
NMD5_YEAST	P46970	NMD5	YJR132W	1048	119967	13524.1	840.722			557.097	122.48		5716
YME1_YEAST	P32795	YME1	YPR024W	747	81772	20139	1356.63	1625.56	2561.87	3143	994.394	2157.46	5715
SEC18_YEAST	P18759	SEC18	YBR080C	758	84056	5924.78	7907.62		2670.19	7799.16	3716.31	6000.67	5714
YPD1_YEAST	Q07688	YPD1	YDL235C	167	19169	6325.02	7915	3093.31	16825.2	11401.8	2156.18	2780.52	5701
PNPP_YEAST	P19881	PHO13	YDL236W	312	34625	2982.18	12203.9	5020.41	12993.7	10608	1864.99	3838.32	5697
NAT5_YEAST	Q08689	NAT5	YOR253W	176	19727	2372.74	9455.39	7261.73	14932.2	11030.7	5637.9	1845.25	5695
ERG27_YEAST	Q12452	ERG27	YLR100W	347	39725		9057.25		18305.8	4343.81	1965.88	2793.4	5686
DPH3_YEAST	Q3E840	KTI11	YBL071W-A	82	9356	8399.98	997.289			7658.14			5686
RBG2_YEAST	P53295	RBG2	YGR173W	368	41006	6197.16	6571.11		1466.36	11370.6	4987.21	5177.58	5680
SRP68_YEAST	P38687	SRP68	YPL243W	599	69006	6278.46	8622.28		9805.45	3941.94	1415.57	4396.27	5679
VAC8_YEAST	P39968	VAC8	YEL013W	578	63208	5682.63	7205.64		2049.17	5219.24	3346.2	8830.93	5674
ASF1_YEAST	P32447	ASF1	YJL115W	279	31603	6231.95	2696.83		20023.1	13741.4	2198.66	3302.81	5673
SNC1_YEAST	P31109	SNC1	YAL030W	117	13201		2917.01			38563	4269.26	1578.56	5671
LSM12_YEAST	P38828	LSM12	YHR121W	187	21314	8323.7	4258.2	2377.32	15764.8	11937.8	2869.15	4426.8	5670
QOR_YEAST	P38230	ZTA1	YBR046C	334	37019		4558.64	2042.94	24986.2	8001.95	1860.85	9450.59	5653
SFH5_YEAST	P47008	SFH5	YJL145W	294	34388	6535.98	7144		836.756	5978.93	2078.15	9363.81	5651
PGA1_YEAST	P53896	PGA1	YNL158W	198	22383	6940.26	201.997						5626
SGPL_YEAST	Q05567	DPL1	YDR294C	589	65566	13112.9	4482.53	3841.94	7346.95	1854.87	1053.24	5301.81	5626
MTCU2_YEAST	P0CX81	CUP1-2	YHR055C	61	6650	6677.81				2207.65			5623
LSM2_YEAST	P38203	LSM2	YBL026W	95	11163	2205.35	9609.25	7471.02	20160.8	9301.48	1401.3	4279.7	5621
YMH9_YEAST	Q03629		YML079W	201	22461		6560.57		14949.1	8133.3	2598.71	5857.7	5613
TAF5_YEAST	P38129	TAF5	YBR198C	798	88968	14834.3	1350.4			1346.37	1135.93	900.536	5590
ENT3_YEAST	P47160	ENT3	YJR125C	408	45091		4514.76		8236.44	21972.4	3431.23	6777.49	5585
NUP57_YEAST	P48837	NUP57	YGR119C	541	57499	9305.27	3066.46		7744.45	9770.35	1975.53	5373.24	5582
ERG2_YEAST	P32352	ERG2	YMR202W	222	24896	2641.54	9822.46			7076.02	1895.23		5571
MGDP1_YEAST	P40081		YER134C	178	20441	6185.58	7872.64		8520.91	2716.48	2235.32	4901.95	5549
YC16_YEAST	P37263		YCR087C-A	153	17738	3432.58	11469.9		329.261	25705.6	1962.25	1438.74	5543
YD391_YEAST	Q04170		YDR391C	232	26274	6024.12	4846			1080.68			5530
YD144_YEAST	Q07589		YDL144C	356	39783	5171.2	1367.44		26285.7	1027.63	371.899	9074.26	5515
GCH1_YEAST	P51601	FOL2	YGR267C	243	27769	2835.84	6658.09	5378.72	12983.6	8782.74	4785.27	7617.44	5513
HOR7_YEAST	Q05827	HOR7	YMR251W-A	59	5573	6139.31	933.683						5501
SOP4_YEAST	P39543	SOP4	YJL192C	234	26598	11676.9	4292.76		4653.94	4194.1	1104.54	3721.3	5498
AIM7_YEAST	Q12156	AIM7	YDR063W	149	17130	3037.98	4436.36			13680.8		7090.98	5491
PUR3_YEAST	P04161	ADE8	YDR408C	214	23540	3910.19	7594.07		5716.56	3945.39	3356.22	8438.88	5488
ARPC1_YEAST	P38328	ARC40	YBR234C	384	42475		5065.97			4622.85	3914.76	9260.35	5480
TKT2_YEAST	P33315	TKL2	YBR117C	681	75029	148.811	264.214	14759.6		652.266		20810	5457
TOM20_YEAST	P35180	TOM20	YGR082W	183	20317	5682.63	4436.18			7251.93	6625.37	2085.27	5455
CSR1_YEAST	Q06705	CSR1	YLR380W	408	47463	9596.18	6276.66	2528.11	1398.9	8240.06	4696.85	4403.2	5444
NMD3_YEAST	P38861	NMD3	YHR170W	518	59095	11894.9	3797.85	749.669	10589.1	4328.3	2643.24	3882.67	5443
RLP24_YEAST	Q07915	RLP24	YLR009W	199	23975			5050.84	9256.13	27926.7	3792.37	7224.12	5442
YMK8_YEAST	Q03759		YML108W	105	12339	2606.88	4970.8			16942.6			5440
DTD_YEAST	Q07648	DTD1	YDL219W	150	16746	4611.41	3978.93	4297.67	20685.5	9976.89	714.376	9008.96	5433
NCBP2_YEAST	Q08920	CBC2	YPL178W	208	23774	6197.16	1447.83	3497.19	4532.85	4594.66	3185.39	17941	5428
MNN5_YEAST	P46982	MNN5	YJL186W	586	67204	11396	4115.04		11116.9	3116.85	1471.23	344.275	5426
TAH1_YEAST	P25638	TAH1	YCR060W	111	12511	1655.89				5915.81	9905.68		5419
UBX4_YEAST	P54730	UBX4	YMR067C	416	46965	3573.31	1817.14	4087.58	687.726	31083.6	12490.4	3034.4	5408
RM08_YEAST	P22353	MRPL8	YJL063C	238	26945	3026.84	11530.6		4073.15	959.224	1105.52	8342.79	5406
GPG1_YEAST	P53130	GPG1	YGL121C	126	14922		839.345	28383.1		6440.91			5383
TMC1_YEAST	Q08422	TMC1	YOR052C	150	16734	9516.67	398.275			1751.78			5381
TPS3_YEAST	P38426	TPS3	YMR261C	1054	118835	13465.1	2649.26		2895.19	2647.21	2092.87	2573.1	5371
DBP4_YEAST	P20448	HCA4	YJL033W	770	87193	7895.53	2725.28	35573.8	1529.57	4688.36	1517.39	942.293	5355
FUS3_YEAST	P16892	FUS3	YBL016W	353	40772	8476.48	964.373					1391.17	5352
NIC96_YEAST	P34077	NIC96	YFR002W	839	96174	15545.5	2287.92		2685.57	1796.66	721.854	1557.7	5340
HBT1_YEAST	Q07653	HBT1	YDL223C	1046	113616		382.658	26148.5		1043.54	58.3547	14554.7	5336
SNL1_YEAST	P40548	SNL1	YIL016W	159	18306	3345.92	10709.8		7622.01	4699.78	4816.08	630.23	5320
BAP2_YEAST	P38084	BAP2	YBR068C	609	67769	8655.81	198.389				1677.96		5318
SMI1_YEAST	P32566	SMI1	YGR229C	505	57079	5682.63	3824.32		941.985	24110.1	944.047	8908.73	5315
RFA1_YEAST	P22336	RFA1	YAR007C	621	70348	4099.83	4389.32		15115.6	11081.1	1946.12	5978.49	5312
EXP1_YEAST	Q07541	EXP1	YDL121C	149	16947	3258.69	6099.54		5269.09	23021.6	5010.75	2483.74	5312
UBC9_YEAST	P50623	UBC9	YDL064W	157	17911	2595.3	5298.74	5787.41		15503.5	3435.18	9210.44	5296
MDJ1_YEAST	P35191	MDJ1	YFL016C	511	55561	7572.88	2629.29	3177.6	5986.51	8962.97	2431.14	11774.9	5292
ACO1_YEAST	P21147	OLE1	YGL055W	510	58403		3037.11			17536.2	3767.66	7335.2	5285
YB8B_YEAST	P38355		YBR287W	427	47506	6441.96	271.164						5280
GID4_YEAST	P38263	VID24	YBR105C	362	41245	6654.1	22.3258						5275
MAP2_YEAST	P38174	MAP2	YBL091C	421	47518	1083.68	5247.82	10098.7	3137.98	16141.8	7643.45	7871.05	5265
PFD3_YEAST	P48363	PAC10	YGR078C	199	23115	6547.77	4656.78	4602.37	5064.36	27509.8	1862.06	4730.12	5264
BRE5_YEAST	P53741	BRE5	YNR051C	515	57674	11676.9	5813.39	1532.04	311.271	11221.5	2827.4	2707.6	5262
HOG1_YEAST	P32485	HOG1	YLR113W	435	48858	6784.79	5984.5	2015.26	14101.8	6953.15	3330.03	3511.88	5249
IRC15_YEAST	Q02733	IRC15	YPL017C	499	54156	6395.1	274.057						5245
MDM38_YEAST	Q08179	MDM38	YOL027C	573	65005	7388.64	3924.43		2138.56	12228.7	1638.28	7855.82	5244
YUR1_YEAST	P26725	YUR1	YJL139C	428	50836	6395.1	271.092						5243
MMT1_YEAST	Q03218	MMT1	YMR177W	510	56209	6488.92	144.68						5229
DDI1_YEAST	P40087	DDI1	YER143W	428	47354	6512.44	1353.1	3034.61	15677.7	2224.8	868.47	13852.3	5224
CBP6_YEAST	P07253	CBP6	YBR120C	162	18679	2132.63	2410.88		7014.49	9542.71	4916.41	12766.9	5217
CBP3_YEAST	P21560	CBP3	YPL215W	335	39084	14238.1	210.197	3697.12	6265.92	2511.09	1192.97	6933.16	5217
OCA5_YEAST	P38738	OCA5	YHL029C	679	77756	12532.3	156.041		1404.64			110.574	5215
CBF1_YEAST	P17106	CBF1	YJR060W	351	39388	6892.3	3043.05	3353.43		35858.7	2032.75	1041.74	5212
RER2_YEAST	P35196	RER2	YBR002C	286	32694	8965.92	387.709		1756.4				5208
XPO1_YEAST	P30822	CRM1	YGR218W	1084	124104	7084.72	6592.08	4302.91	12063	5117.57	2527.29	3415.26	5204
YBC8_YEAST	P38202		YBL028C	106	12401	6208.75	2302.72			24094.2	4041.91	643.302	5193
YBM6_YEAST	P38216		YBR016W	128	14617	1758.86	1853.76			11292.5	3934.05	13035.5	5186
TCB3_YEAST	Q03640	TCB3	YML072C	1545	171076	4276.97	6909.39		2314.15	13102.8	6536.44	1678.86	5171
STP2_YEAST	P38704	STP2	YHR006W	541	60792	6488.92	54.2716						5166
DBP8_YEAST	P38719	DBP8	YHR169W	431	47878	3497.22	1599.94	1212.95		708.942	18017	1077.57	5166
ATG27_YEAST	P46989	ATG27	YJL178C	271	30201	8965.92	7017.6		3249.98	10544.7	822.381	1153.96	5163
OSH7_YEAST	P38755	OSH7	YHR001W	437	49805	2349.01	3927.37		6749.64	10054.1	2442.67	12884.5	5157
MNN9_YEAST	P39107	MNN9	YPL050C	395	45955	1629.89	5026.47		13103.8	4319.94	1273.06	12333.6	5154
DID2_YEAST	P69771	DID2	YKR035W-A	204	23091	2443.57	3119.94		19140.2	12518.9	1805.5	7075.55	5151
RPB4_YEAST	P20433	RPB4	YJL140W	221	25414		5022.42		14463.4	18532.7	1722.37	3595.19	5147
MCA1_YEAST	Q08601	MCA1	YOR197W	432	47982	1404.44	6699.12	5490.73	13001	11807.5	1525.19	10210.2	5139
PAP_YEAST	P29468	PAP1	YKR002W	568	64552	17078.9	2064.65	2450.96	5690.94	989.648	429.122	1266.63	5137
NTM1_YEAST	P38340	TAE1	YBR261C	232	26068	3060.23	7806.45			14321.1	2166.82	3039.76	5123
PIN3_YEAST	Q06449	PIN3	YPR154W	215	23539	2193.27	7483.64			12658	2360.49	5193	5110
RPA43_YEAST	P46669	RPA43	YOR340C	326	36224	4072.33	4177.12		1568.81	22582.9	3802.04	6298.68	5102
GET2_YEAST	P40056	GET2	YER083C	285	31493		5058.95		12449.3	11133.6	2872.47		5097
MGR2_YEAST	Q02889	MGR2	YPL098C	113	12252		2760.66				2452.78	8974.68	5088
RT102_YEAST	P53330	RTT102	YGR275W	157	17795	1551.27	6960.59			19210.4	4336.51	2267.95	5087
ALB1_YEAST	P47019	ALB1	YJL122W	175	19287	4781.53	6386.67			17658.7	1499.78	1726.77	5074
EI2BG_YEAST	P09032	GCD1	YOR260W	578	65700	9534.08	6076.15	8766.16	4968.7	4000.71	1006.16	3113.47	5071
MTNA_YEAST	Q06489	MRI1	YPR118W	411	45020	921.776	7883.38	7148.91	14430.7	16369.4	3025.35	3694.1	5055
SEC66_YEAST	P33754	SEC66	YBR171W	206	24231	7820.7	5398.88		4386.4	4132.32	2043.11	4687.87	5051
PANE_YEAST	P38787	PAN5	YHR063C	379	42821	2595.3	8371.8		5044.63	6528.76	6354.12	2469.36	5049
LOC1_YEAST	P43586	LOC1	YFR001W	204	23590	3651.73	3734.54	1407.43	15382.6	13261.8	4538.09	6540.03	5048
TCA17_YEAST	P32613	TCA17	YEL048C	152	17354	8655.81	435.106			2647.04			5038
PWP2_YEAST	P25635	PWP2	YCR057C	923	103983	16650.6	852.743		1564.95	1263.72	363.122	1128.67	5036
MCD4_YEAST	P36051	MCD4	YKL165C	919	105693		578.115	40406.9		1128.76	354.017		5011
PFD1_YEAST	P46988	PFD1	YJL179W	109	12782	720.517	7345.27	3009.01	3958.75	39420.5	6344.18	415.211	5005
DPOA2_YEAST	P38121	POL12	YBL035C	705	78774	11222.1	751			512.347	891.884		5001
SYP1_YEAST	P25623	SYP1	YCR030C	870	96137	4276.97	2466.62		13241.9	8492.62	3009.63	7058.73	4999
MNN2_YEAST	P38069	MNN2	YBR015C	597	67774	6725.29	3895.26	16155.6		3359.29	2573.89	2569.6	4996
LKHA4_YEAST	Q10740	LAP2	YNL045W	671	77353	5592.62	2888.34	24595.7	5369.72	1271.01	2133.33	5412.47	4993
NDH2_YEAST	Q07500	NDE2	YDL085W	545	61659							5264.84	4992
EI2BD_YEAST	P12754	GCD2	YGR083C	651	70852	10307.8	2039.87		6674.96	2230.78	2014.05	4452.45	4985
CUE5_YEAST	Q08412	CUE5	YOR042W	411	46870	622.843	5686.32		4606.78	29354.8	3100.92	6044.9	4979
GNP1_YEAST	P48813	GNP1	YDR508C	663	73598	10634.4	620.065			1017.82	1560.54		4962
SMD3_YEAST	P43321	SMD3	YLR147C	101	11224		3849.95	2117.28	18757.7	13345.6	3846.23		4961
TIM14_YEAST	Q07914	PAM18	YLR008C	168	17910		1341.1	4057.51	31298.8	7236.71	2461.99	4844.58	4959
SSO1_YEAST	P32867	SSO1	YPL232W	290	33106	450.486	2294.64		327.007	33823.7	2478.26	12793.1	4954
URA8_YEAST	P38627	URA8	YJR103W	578	64511	5369.54	2223.98			2855.37	4138.66	7729.92	4945
RRP15_YEAST	Q06511	RRP15	YPR143W	250	28212	6197.16	4689.66		6833.11	17291.2	407.594	4117.55	4942
NMA1_YEAST	Q06178	NMA1	YLR328W	401	45859	5127.44	1213.99	27189.1		695.309	2509.88	4452.18	4940
MTAP_YEAST	Q07938	MEU1	YLR017W	337	37857	4824.36	3849.99		1788.71	9309.95	3674.94	8872.44	4933
IMO32_YEAST	P53219	IMO32	YGR031W	342	38511	7400.88	1037.8					1719.47	4924
T2AG_YEAST	P32774	TOA2	YKL058W	122	13458	3910.19	1432.15			4140.94	8590.57		4922
CSK22_YEAST	P19454	CKA2	YOR061W	339	39404	4537.59	6311	554.853	15035.6	4788.06	3208.71	5414.99	4921
EI2BA_YEAST	P14741	GCN3	YKR026C	305	34025	8965.92	2280.93		17230.6	1106.23	1696.82	862.994	4912
SPC1_YEAST	P46965	SPC1	YJR010C-A	94	10819	5547.78	6214.52			1987.33	1350.08		4907
TFB2_YEAST	Q02939	TFB2	YPL122C	513	58535	8901.28	313.046			662.052			4904
NPL4_YEAST	P33755	NPL4	YBR170C	580	65782	1054.72	2409.44	29176.5	5726.48	2518.11	6435.29	4756.48	4897
SST2_YEAST	P11972	SST2	YLR452C	698	79716	5978.23	236.289						4889
PHO85_YEAST	P17157	PHO85	YPL031C	305	34906	6162.43	3613.16		10120.2	2297.14	3269.64	4871.26	4874
PPX1_YEAST	P38698	PPX1	YHR201C	397	45051	3170.88	4727.17		19657.4	1857.88	3382.25	2978.21	4869
SDO1_YEAST	Q07953	SDO1	YLR022C	250	28283	5062.01	6838.63		5711.75	6334.55	3434.79	2782.79	4862
SOL4_YEAST	P53315	SOL4	YGR248W	255	28448	4318.35	5446.01			2546.95		4458.32	4853
YG4I_YEAST	P42942		YGR210C	411	45214	11592.4	2566.67		4153.57	3454.6	1581.39	1973.23	4813
NEP1_YEAST	Q06287	EMG1	YLR186W	252	27895		8454.2	4943.19	1036.74	12078.7	3592.29	6579.35	4805
SPT6_YEAST	P23615	SPT6	YGR116W	1451	168291	8888.08	3943.59		2089.87	9397.74	2029.53	2959.37	4795
SPC2_YEAST	Q04969	SPC2	YML055W	178	20802	4888.82	4837.91		10885	2946.77	1270.24	6580.92	4795
YL363_YEAST	Q3E747		YLR363W-A	85	9738	6654.1	1635.19			16055.4		1388.22	4781
NOP16_YEAST	P40007	NOP16	YER002W	231	26901	2864.13	3458.18			32691.9	1661.45	2423.29	4765
TRS85_YEAST	P46944	TRS85	YDR108W	698	80495	8758.8	200.293		332.807				4765
EMC2_YEAST	P47133	EMC2	YJR088C	292	33855	5739.12	3097.79		17549.5	5259.78	1062.91	3322.7	4758
TRM82_YEAST	Q03774	TRM82	YDR165W	444	50488	5909.61	7518.09		4781.33	10694.4	1574.07	1100.25	4754
FET3_YEAST	P38993	FET3	YMR058W	636	72360	1047.45	677.243			5336.56	12356		4743
RPB1_YEAST	P04050	RPO21	YDL140C	1733	191612		3513.8		8495.96	7768.51	5735.1	5425.08	4738
HEM3_YEAST	P28789	HEM3	YDL205C	327	36675	8480.52	3824.82	2239	8613.36	12430.7	961.776	4104.65	4734
DPP3_YEAST	Q08225		YOL057W	711	80510	3258.69	5984.47		9686.46	6407.4	3464.72	3992.09	4734
GBG_YEAST	P18852	STE18	YJR086W	110	12625	5547.78	1847.55					3000.67	4727
YP12A_YEAST	P0CX58	TY1A-PR1	YPR137C-A	440	49072						3968.19		4723
MPS3_YEAST	P47069	MPS3	YJL019W	682	79175		270.192				7616.36		4721
OCA4_YEAST	P25366	OCA4	YCR095C	362	41647	5369.54	301.977				4413.72		4720
RAD3_YEAST	P06839	RAD3	YER171W	778	89786	14431.8	469.852		64.201	109.354		13.5645	4709
NAT1_YEAST	P12945	NAT1	YDL040C	854	98905	7597.55	6445.14	3245.29	526.986	5382.13	3556.28	4531	4704
PAM17_YEAST	P36147	PAM17	YKR065C	197	21968	3004.53	3740.69		9214.8	2319.08	1979.88	10969.2	4702
SPF1_YEAST	P39986	SPF1	YEL031W	1215	135269	1872.93	6900.67		5959.86	8760.07	5641.25	3225.93	4692
COQ5_YEAST	P49017	COQ5	YML110C	307	34685	8096.15	1943.98		9076.75	12010	2247.21	1579.22	4690
SDHX_YEAST	P47052		YJL045W	634	69382							4928.1	4673
RM15_YEAST	P36523	MRPL15	YLR312W-A	253	28167	6488.92	1640.91		18922.7	1040.81	697.768	4734.03	4668
NCBP1_YEAST	P34160	STO1	YMR125W	861	100018	11256.3	2754.2	4590.8	10118.7	2141.94	1060.89	1864.15	4667
SA185_YEAST	P40856	SAP185	YJL098W	1058	121403	11172.8	459.113			1023.36	28.9964		4663
SCW10_YEAST	Q04951	SCW10	YMR305C	389	40469	10484.1	1787.8			5414.64	432.853	2148.88	4660
VCX1_YEAST	Q99385	VCX1	YDL128W	411	44646	7770.94	850.965			1605.26			4656
MHR1_YEAST	Q06630	MHR1	YDR296W	226	26895	2606.88	647.897	4300.21	8683.14	2830.95	14834.4	2683.32	4655
COX14_YEAST	P39103	COX14	YML129C	70	7959	6844.46	806.269	2188.93			1074.42	9496.63	4645
ARL1_YEAST	P38116	ARL1	YBR164C	183	20434	5193.12	3496.96		18270.4	9896.93	1396.05	532.172	4635
YME2_YEAST	P32843	YME2	YMR302C	850	96689	5259.07	1089.92	28816.4		1866.19	683.134	3555.53	4627
TAF9_YEAST	Q05027	TAF9	YMR236W	157	17315	6583.15	680.447				2115.49		4623
HBN1_YEAST	Q96VH4	HBN1	YCL026C-B	193	20994		478.731		20841.3	5799.61	1896.09	7902.92	4610
VIP1_YEAST	Q06685	VIP1	YLR410W	1146	129755	8810.44	4362.84		2204.71	4209.71	1896.09	3096.52	4607
RSC8_YEAST	P43609	RSC8	YFR037C	557	63168	3380.84	4576.52		7188.78	18597.7	2867.57	3108.13	4601
RRP1_YEAST	P35178	RRP1	YDR087C	278	33203	6964.27	1423.17			1720.02	7237.25	866.322	4592
TRS31_YEAST	Q03337	TRS31	YDR472W	283	31722	8349.1	1539.67			1309.4	2191.8		4589
XPT1_YEAST	P47165	XPT1	YJR133W	209	23671	720.517	1656.37		17491.5	3553.64	2585.93	11376.9	4583
NU188_YEAST	P52593	NUP188	YML103C	1655	188577	11676.9	1998.71			2096.94	644.328	272.261	4583
ETFD_YEAST	Q08822	CIR2	YOR356W	631	69634	3324.17	2458.47		17962.1	4161.86	187.01	8404.89	4582
PLSC_YEAST	P33333	SLC1	YDL052C	303	33887		5725.22		3536.28	6439.66	7186.91	2689.62	4581
BDF1_YEAST	P35817	BDF1	YLR399C	686	76978	8096.15	2615.21			10757.2	1093.27	1902.82	4580
RT106_YEAST	P40161	RTT106	YNL206C	455	51621	11145	1509		4012.84	1914.91		513.621	4576
YCU1_YEAST	P25631		YCR051W	222	24694	783.799	4479.75			20413.3	5394.57	2714.9	4567
PSG1_YEAST	P36081	PSG1	YKL077W	392	46036	606.198	1300.69	46797	1173.67	4684.59	1667.31	3947.17	4565
APTH1_YEAST	Q12354		YLR118C	227	24700	1484.98	8801		10989.6	4954.67	1936.54	3409.93	4561
PPT1_YEAST	P53043	PPT1	YGR123C	513	57995	6988.31	4687.66			4853.65	1140.03	2478.18	4556
MTHR2_YEAST	P53128	MET13	YGL125W	600	68560	8604.45	914.368	11007.7	10473.7	1055.81	2686.01	3167.19	4553
PSD10_YEAST	P50086	NAS6	YGR232W	228	25616	319.3	7640.33	9052.06	573	11651.9	2843.35	9771.68	4549
FMP10_YEAST	P40098	FMP10	YER182W	244	27698	1923.06	878.803			3709.74	2655.96	14933.4	4548
TSC10_YEAST	P38342	TSC10	YBR265W	320	35973	7696.48	862.589	575.385					4542
LCF2_YEAST	P39518	FAA2	YER015W	744	83438	357.977	94.4962					13609	4534
UBL1_YEAST	P35127	YUH1	YJR099W	236	26385		1626.29	841.669	27670.2	3545.84			4530
RCL1_YEAST	Q08096	RCL1	YOL010W	367	40171	10006.5	3215.6		7558.66	2305.26	679.643	1453.36	4519
YO283_YEAST	Q12040		YOR283W	230	26177	8298.32	1136.9			9132.03	3462.3	947.042	4514
KRR1_YEAST	P25586	KRR1	YCL059C	316	37159	4339.08	7387	1992.32	1549.15	7270.92	6768.26	2547.75	4511
YNT5_YEAST	P40168		YNL195C	261	28321							4746.91	4501
GTO2_YEAST	P36156	ECM4	YKR076W	370	43274	1668.84	529.697			1822.38	1354	17792.5	4485
DHSD_YEAST	P37298	SDH4	YDR178W	181	20249	7920.52	23.5081			2008.42		4963	4472
PNPH_YEAST	Q05788	PNP1	YLR209C	311	33755	1629.89	2740.24		20876.4	5111.91	1508.25	6539.7	4469
PAP2_YEAST	P53632	PAP2	YOL115W	584	66031	7548.23	677.859			1700.06			4468
EFM7_YEAST	Q05874	NNT1	YLR285W	261	29633	7278.77	1974.15		7985.57	7880.45	1621.35	4205.64	4463
ELP1_YEAST	Q06706	IKI3	YLR384C	1349	152990	10538.7	2602.88		5333.55	4173.22	740.782	1608.99	4459
MDM35_YEAST	O60200	MDM35	YKL053C-A	86	9712	3870.07	1715.31			15568.9			4456
GSHB_YEAST	Q08220	GSH2	YOL049W	491	55815	3432.58	4739.54	3561.1	8876.64	13385.9	2023.78	6678.93	4453
CSK2B_YEAST	P43639	CKB1	YGL019W	278	32265	8121.34	1513.53	2279.93		1349.22	2838.69	7284.08	4448
ESF2_YEAST	P53743	ESF2	YNR054C	316	36408	12821.6	4396.17	706.657	477.11	8453.47	698.2	736.122	4445
GGA2_YEAST	P38817	GGA2	YHR108W	585	64347	2265.49	5722.16	10585.6	392.842	13816	5025.09	4472.09	4444
TRMB_YEAST	Q12009	TRM8	YDL201W	286	33391	2630	8078.69	1731.17	6816.1	6691.09	3163.44	5848.98	4444
RTN2_YEAST	Q12443	RTN2	YDL204W	393	44359		2093.29			7955.82	299.988	12656.7	4438
SFGH_YEAST	P40363		YJL068C	299	33934	1746.07	7377.84			5900.12	1410.14	5961.78	4436
YN8O_YEAST	P53736		YNR040W	256	28636	1141.03	643.243	29657	7604.83		1616.41		4425
SHS1_YEAST	Q07657	SHS1	YDL225W	551	62630	5615.08	3201.29		4061.73	14385.1	2592.49	3689.42	4419
PFS2_YEAST	P42841	PFS2	YNL317W	465	53143	7807.44	477.063	532.056					4416
SLP1_YEAST	Q12232	SLP1	YOR154W	587	67452	3247.75	2659.73						4414
SEC2_YEAST	P17065	SEC2	YNL272C	759	84652	13221.4	417.863			654.012	110.274	238.165	4408
TOM6_YEAST	P33448	TOM6	YOR045W	61	6408		1942.64			19519.5			4400
RM17_YEAST	P36528	MRPL17	YNL252C	281	32213	7425.38	2197.49	2285.06	11706.8	3835.89		3466.82	4400
NAB3_YEAST	P38996	NAB3	YPL190C	802	90439	5828.23	1722.54		9222.8	7515.83	1663.4	5986.29	4400
PEX13_YEAST	P80667	PEX13	YLR191W	386	42706	7895.53	256.368	777.94					4398
NAB2_YEAST	P32505	NAB2	YGL122C	525	58321	9671.7	3432.33	1193.74		10303.8	233.978	2408.52	4397
IRC22_YEAST	P40006	IRC22	YEL001C	225	24992	7108.89	868.274				2830.85	1846.48	4391
CTR9_YEAST	P89105	CTR9	YOL145C	1077	124709	12879.7	2016.92		1062.6	2552.91	405.928	1321.62	4375
NOC3_YEAST	Q07896	NOC3	YLR002C	663	75582	11747.5	1522.18			1475.91	463.586	190.097	4375
YBQ3_YEAST	P38235		YBR053C	358	40296	4194.59	7200.75		5230.85	12773.6	518.96	2393.44	4371
ELF1_YEAST	P36053	ELF1	YKL160W	145	16157	5863.99	4201.97			2802.88	1259.21		4370
EF3B_YEAST	P53978	HEF3	YNL014W	1044	115869	124.51					7760.65	3868.01	4367
YL287_YEAST	Q05881		YLR287C	355	40928	9096.13	4384.9		4507.51	2501.39	827.234	1684.57	4362
GPA1_YEAST	P08539	GPA1	YHR005C	472	54076	9916.24	1152.63	465.336	5426.06			1582	4361
UBX2_YEAST	Q04228	UBX2	YML013W	584	66761	12618.9	1564.78	3822.25	3041.38		117.195	613.605	4361
TM108_YEAST	P40462	TMA108	YIL137C	946	107723	5105.6	3051.67		4915.12	3080.25	7494.37	1485.8	4359
RBX1_YEAST	Q08273	HRT1	YOL133W	121	13940		3245.78	17379.1		1869.35			4345
SDHF4_YEAST	P38345	SDH8	YBR269C	138	15504		2582.2			12625.2	4619.09		4344
SPT5_YEAST	P27692	SPT5	YML010W	1063	115650	2343.07	4632.38		250.447	21018.9	4640.73	3897.26	4343
GNA1_YEAST	P43577	GNA1	YFL017C	159	18135	2548.86	9031.18		1715.35	17924	1974.07	643.566	4338
HIS4_YEAST	P40545	HIS6	YIL020C	261	29557	6488.92	5194.43		4600.97	4105.47	1830.18	2803.46	4330
UBC3_YEAST	P14682	CDC34	YDR054C	295	34065	8171.78	730.42			7200.34	953.29		4329
UTP23_YEAST	Q12339	UTP23	YOR004W	254	28801	6964.27	2537.65			6511.18		733.277	4316
GLRX4_YEAST	P32642	GRX4	YER174C	244	27493	7795.81	2372.99		5168.27	3326.23		2320.24	4308
2ABA_YEAST	Q00362	CDC55	YGL190C	526	59662	8604.45	2750.86	1798.79	4174.84	10974.4	1248.75	5053.28	4303
SSF1_YEAST	P38789	SSF1	YHR066W	453	51764	8146.55	2323.48			4651.89	999.282	2907.77	4301
SRP72_YEAST	P38688	SRP72	YPL210C	640	73541	11776.7	4467.98	2222.75	1888.59	1823.65	1038.85	1533.09	4297
RKM3_YEAST	P38222	RKM3	YBR030W	552	62594	7883.05	246.727			251.916			4294
AP3D_YEAST	Q08951	APL5	YPL195W	932	106924	13524.1	1418.9		1594.88	1109.15	536.243	626.731	4293
GLU2B_YEAST	Q04924	GTB1	YDR221W	702	79907	9755.8	967.507			1078.23		60.1	4290
RSR1_YEAST	P13856	RSR1	YGR152C	272	30391		1609.66	21338.3		1752.38	1365.73	7664.92	4286
ERB1_YEAST	Q04660	ERB1	YMR049C	807	91705	2676.08	6908.03		968.065	13826.5	2764	3971.17	4284
NMT_YEAST	P14743	NMT1	YLR195C	455	52838		6500.87		9059.63	7296.8	2304.71	2769.82	4277
REB1_YEAST	P21538	REB1	YBR049C	810	91874	7514.31	2532.68	6189.89		6810.95	1940.39	3165.23	4277
SDH3_YEAST	P33421	SDH3	YKL141W	198	22068	238.012	1139.56		6442.15	5378.3		15183.9	4277
RN49_YEAST	P40858	MRPL49	YJL096W	161	18387	1835.1	811.796	11193.9	14484.5	7085.81		7147.56	4276
HUB1_YEAST	Q6Q546	HUB1	YNR032C-A	73	8272		2393.51	24523.9	899.027	14761.2	1472.95		4273
PAN1_YEAST	P32521	PAN1	YIR006C	1480	160267		3357.36			15894.4	3447.64	3527.53	4270
NUP82_YEAST	P40368	NUP82	YJL061W	713	82085	9470.96	1105.99			9442.32	699.997	1063.23	4260
VAC14_YEAST	Q06708	VAC14	YLR386W	880	99773	12388.5	671.199			1017.05	54.2405	386.715	4253
MCM1_YEAST	P11746	MCM1	YMR043W	286	32802	8965.92		2524.08		404.102	1306.03		4252
RPA14_YEAST	P50106	RPA14	YDR156W	137	14585	3104.61	2029.38			26473.7	2185.35	2794.4	4251
NYV1_YEAST	Q12255	NYV1	YLR093C	253	28964	1885.49	2614.98		29462.2	2979.83	845.873	1726.7	4248
RRAAH_YEAST	P40011		YER010C	234	25563	845.819	899.961			1808.94	1846.67	16695.4	4236
DJP1_YEAST	P40564	DJP1	YIR004W	432	48575	8965.92	3738.55	1062.12	4251.67	9450.16	1166.52	3410.12	4233
KA122_YEAST	P32767	KAP122	YGL016W	1081	123531	9755.8	772.746			695.195	171.776		4229
KC12_YEAST	P23292	YCK2	YNL154C	546	62079	6162.43	1718.02	3507.48		5216.86	4838.47		4224
SC6B2_YEAST	P52871	SBH2	YER019C-A	88	9606	414.115	8498.12			10786	2185.07	2816.24	4220
YTA12_YEAST	P40341	YTA12	YMR089C	825	93276	11466	1466		4056.68	2507.16	636.086	1562.87	4215
TMT1_YEAST	P32643	TMT1	YER175C	299	34768	936.776	1542.19		8783.29	4598.06	5958.67	8999.12	4208
SEC22_YEAST	P22214	SEC22	YLR268W	214	25058	395.628	2873.53		24976.1	3590.12	2275.78	4020.17	4205
OCH1_YEAST	P31755	OCH1	YGL038C	480	55156	9490.22	748.961			225.201	585.62		4202
PBP4_YEAST	Q07362	PBP4	YDL053C	185	19881	1564.44	3875.19		98.0521	15790.1	6925.46	4306.67	4195
SHQ1_YEAST	P40486	SHQ1	YIL104C	507	59151	7060.58	814.92			920.179			4194
KRI1_YEAST	P42846	KRI1	YNL308C	591	68654	1784.37	5675.11		2196.66	25164.4	2122.72	3061.77	4190
IWS1_YEAST	Q06505	SPN1	YPR133C	410	46082	2828.6	3086.01		655.117	27539.9	4229.1	2504.15	4186
SEC65_YEAST	P29478	SEC65	YML105C	273	31170		4792.83	2096.53	4321.88	14321.5	4283.4	5986.35	4185
SUB1_YEAST	P54000	SUB1	YMR039C	292	33102	7820.7	1782.35	2825.61		13092.2	2863.27	1496.34	4175
YM44_YEAST	Q03219		YMR178W	274	31145	3890.12	5497.1		7987.86	4795.63	2304.14	2918.83	4157
SLY1_YEAST	P22213	SLY1	YDR189W	666	74679	5782.5	4396.74		9818.07	3470.79	877.741	2581.09	4154
RRP40_YEAST	Q08285	RRP40	YOL142W	240	26556	6047.11	3442.72			3447.3	988.267		4149
RSP5_YEAST	P39940	RSP5	YER125W	809	91816		2479.36	1977.62	5822.99	7970.34	5190.16	9256.51	4136
YIM1_YEAST	P28625	YIM1	YMR152W	365	41637	6535.98	2198.02		797.848	3536.24	1239.51	8856.45	4130
MCM7_YEAST	P38132	MCM7	YBR202W	845	94943	166.392	651.514		5945.11		272.655	16831.7	4108
PEX19_YEAST	Q07418	PEX19	YDL065C	342	38706	5347.39	3151.38		2962.17	19272.2	1139.92	3052.59	4107
YLH47_YEAST	Q06493	YLH47	YPR125W	454	52174	11256.3	1392.92		2028.73	3738.43	604.667	2037.44	4100
FTR1_YEAST	P40088	FTR1	YER145C	404	45722	8374.53	320.659				2171.63	131.903	4098
YO098_YEAST	Q12496		YOL098C	1037	118392	8121.34	2964.35	2112.14	6648.01	8538.88	1412.05	3039.26	4086
RRP46_YEAST	P53256	RRP46	YGR095C	223	24407	10757.9	1722.3	1879.37	3765.6	2987	1131.02		4082
PSMD9_YEAST	P40555	NAS2	YIL007C	220	24846	845.819	1582.71		8838.67	3083.81		11893.8	4073
YCY0_YEAST	P25654		YCR090C	182	20704	3970.61	4265.47			5541.49	614.285	6006.44	4072
PEX29_YEAST	Q03370	PEX29	YDR479C	554	63543	5040.26	124.369						4070
CUE4_YEAST	Q04201	CUE4	YML101C	117	12893	1847.73	3500.65			3398.4	2944.03	8437.15	4070
HOC1_YEAST	P47124	HOC1	YJR075W	396	46297	7157.3	3243.51		10828.5	1189.91	859.605	1656.59	4068
MSS51_YEAST	P32335	MSS51	YLR203C	436	50880	4802.93	1582.56	14857.9		1503.94	1025.2	6428.71	4061
TBG_YEAST	P53378	TUB4	YLR212C	473	52627	7202.68	432.116			617.08			4060
RUD3_YEAST	Q12234	RUD3	YOR216C	484	56069	7622.25	1449.75			5686.15		417.86	4059
GFD1_YEAST	Q04839	GFD1	YMR255W	188	21571	2733.41	484.457			1452.23	9060.49		4058
PBP1_YEAST	P53297	PBP1	YGR178C	722	78781	2869.78	2264.15	9460.1		12361.6	2460.49	5832.06	4055
UBP1_YEAST	P25037	UBP1	YDL122W	809	92769	8965.92	1433.64			3123.04	974.998	2074.59	4054
EFGM_YEAST	P25039	MEF1	YLR069C	761	84574	6348.36	2344.87	2170.11	13210.9	2258.42	2015.05	4317.69	4049
CYC8_YEAST	P14922	CYC8	YBR112C	966	107202	3890.12	2147.78			9767.49	2542.99	5294.37	4047
RFC3_YEAST	P38629	RFC3	YNL290W	340	38204	3136.47	5484.75		12477.5	4636.97	1066.33	2598.13	4039
FMP16_YEAST	Q12497	FMP16	YDR070C	93	10845	936.776	4811.68			12533.7			4027
SCJ1_YEAST	P25303	SCJ1	YMR214W	377	41543	8260.29	2290.59	1443.16	3771.41	10259.4	1743.68		4023
RRF1_YEAST	P38771	RRF1	YHR038W	230	26407	1444.85	793.127		14339.2	3019.32		8770.42	4018
RS14B_YEAST	P39516	RPS14B	YJL191W	138	14650	3367.64				10020.2	3407.99	3703.12	4006
HOS2_YEAST	P53096	HOS2	YGL194C	452	51455	4888.82	201.855						4004
VTC2_YEAST	P43585	VTC2	YFL004W	828	95441	2914.87	6180.9		1786.71	13480.4	4325.3	537.938	3999
SCD6_YEAST	P45978	SCD6	YPR129W	349	39190	1281.37	4477.68	3717.9	5883.04	22878.3	3003.41	4479.88	3996
MPPB_YEAST	P10507	MAS1	YLR163C	462	51084	1355.07	1602.33	8737.49	25209.2	5755.51	1399.83	3214.11	3995
AAR2_YEAST	P32357	AAR2	YBL074C	355	41688	7327.59	164.661			521.974			3992
ENV7_YEAST	Q12003	ENV7	YPL236C	364	40749		80.9808	17174.2					3981
ISU2_YEAST	Q12056	ISU2	YOR226C	156	16930	3421.78	2701.6			8879.42			3979
PLB1_YEAST	P39105	PLB1	YMR008C	664	71667		1793.46				1096.29	8544.32	3966
NUP84_YEAST	P52891	NUP84	YDL116W	726	83635	8578.81	5380.18		2193.65	1584.55	154.261	988.994	3965
TBP_YEAST	P13393	SPT15	YER148W	240	27003		2699.52			8670.26	4551.27		3959
FOLE_YEAST	Q08645	MET7	YOR241W	548	62151	7084.72	2607.54		4323.09	9341.56	417.492	3354.6	3944
YP11A_YEAST	P0CX73	TY1A-PL	YPL257W-A	440	48953						3310.48		3941
AP1S1_YEAST	P35181	APS1	YLR170C	156	18152	6371.72	907.515					457.843	3922
RIO2_YEAST	P40160	RIO2	YNL207W	425	49125	10348	1714.25	1542.42		2809.42	1245.49	1794.56	3918
YIV5_YEAST	P40579		YIR035C	254	27481	2372.74	3831.2		11099	10304.4	2060.46	3123.35	3912
RHC31_YEAST	Q06624	AOS1	YPR180W	347	39273	7425.38	2246.46		7351.92	720.541	548.114		3911
TIM16_YEAST	P42949	PAM16	YJL104W	149	16216	3181.89	4150.41		5624.2	11440.4	1695.17	4378.36	3910
IGO1_YEAST	P53897	IGO1	YNL157W	168	18051		3422.18			12085.8	2040.29	4905.96	3903
IMG1_YEAST	P25626	IMG1	YCR046C	169	19394	4153.58	395.291	737.627	27048.3	1258	575.657	4981.43	3900
SRR1L_YEAST	Q06688	BER1	YLR412W	274	31707	6488.92	932.008			478.307			3900
HRR25_YEAST	P29295	HRR25	YPL204W	494	57340	10296.6	1608.51	2916.36	7167.19	1596.88	1834.91	1103.72	3899
EMP47_YEAST	P43555	EMP47	YFL048C	445	50330	2903.61	5153.2		3818.15	13744.6	3086.04	1728.49	3890
BRO1_YEAST	P48582	BRO1	YPL084W	844	97276	10212.5	2368.54		739.921	1473.21	484.174	2578.56	3883
RRP9_YEAST	Q06506	RRP9	YPR137W	573	65054	5127.44	1960.61	990.345		7514.66	6076.42	2565.85	3883
NMD4_YEAST	Q12129	NMD4	YLR363C	218	25286	6093.16	1298.13			668.691			3881
PRP19_YEAST	P32523	PRP19	YLL036C	503	56570	11688.5	1092.67	2008.72	1043.72	2586.21	2527.45	1962.46	3876
RM06_YEAST	P32904	MRPL6	YHR147C	214	23889	5682.63	900.363		13913.1	1484.96	923.331	4457.34	3875
YRB2_YEAST	P40517	YRB2	YIL063C	327	36054	3618.67	4345.78		923.712	17587.9	1978.57	3252.89	3862
RAD53_YEAST	P22216	RAD53	YPL153C	821	91962	6897.5	180.842	930.082					3860
AP18B_YEAST	P53309	YAP1802	YGR241C	568	64328	6796.71	264.364				385.578		3857
MCM5_YEAST	P29496	MCM5	YLR274W	775	86411	10330.9	485.05	3628.83		504.767	347.993		3847
UTP7_YEAST	P40055	UTP7	YER082C	554	62317	5795.78	2675.99			8892.75	1937.7	1336.76	3846
IF4F2_YEAST	P39936	TIF4632	YGL049C	914	103899	3389.32	2142.32		553.271	7181.66	1535.93	10934.4	3844
FMS1_YEAST	P50264	FMS1	YMR020W	508	57806	6964.27	329.505			163.9			3839
ECM1_YEAST	P39715	ECM1	YAL059W	212	23891	2835.84	5614.72		1979.7	19155.2	1902.83	1529.72	3835
YBY7_YEAST	P38276		YBR137W	179	20454	1197.66	2019.9	8590.62		4546.99	1328.8	11954.5	3827
ATG8_YEAST	P38182	ATG8	YBL078C	117	13627	2010.02	6401.21		863.55	6314.68		4883.02	3824
TRPD_YEAST	P07285	TRP4	YDR354W	380	41374	1758.86	4368.69	4942.51	12924.8	1738.66	3442.49	4521.56	3821
MAK11_YEAST	P20484	MAK11	YKL021C	414	47291	3730.67	4601.7			3603.29	2253.86	3112.25	3810
MCM6_YEAST	P53091	MCM6	YGL201C	1017	112978	13435.7	550.937	2231.65	1542.39	465.389	875.316	1735.7	3808
MNS1_YEAST	P32906	MNS1	YJR131W	549	63057	8260.29	1017.88			593.183	476.916		3806
CSK2C_YEAST	P38930	CKB2	YOR039W	258	29842	7157.3	1824.41	6136.57		1337.94	796.435	5058.98	3803
TCB1_YEAST	Q12466	TCB1	YOR086C	1186	133576	6139.31	3945.94		3116.91	2778.81	1910.35	2993.14	3797
RT28_YEAST	P21771	MRPS28	YDR337W	286	33057	6964.27	829.535	9704.64		1804.34	1783.35	3669.27	3794
OCA2_YEAST	P53949	OCA2	YNL056W	197	22472	4527.07	306.453						3791
DAP1_YEAST	Q12091	DAP1	YPL170W	152	16758	6301.72	1164.33			6715.9		1545.48	3786
EGO2_YEAST	Q3E830	EGO2	YCR075W-A	75	8097		2318.84			13921.5			3786
CTR86_YEAST	P25355	CTR86	YCR054C	563	65206	8965.92	473.267		171.696	642.713			3780
RTS2_YEAST	P40962	RTS2	YOR077W	232	27054	4590.28	197.803						3766
RFC5_YEAST	P38251	RFC5	YBR087W	354	39942	5040.26	3391.93		13815.6	949.325	501.962	1943.28	3765
DOT5_YEAST	P40553	DOT5	YIL010W	215	24120	1835.1	4146.86	3704.03	2316.07	10811.2	3560.37	7568.45	3764
YB029_YEAST	Q3E756		YBL029C-A	94	11161	996.188	1383.11			4418.9		10690.2	3753
YOR31_YEAST	Q12486		YOR131C	218	24840	395.628	3050.93		16164	7106.28	1920.71	4992.94	3750
VPS4_YEAST	P52917	VPS4	YPR173C	437	48172	5347.39	2703.92			7448.98	1930.34	2011.33	3748
LOA1_YEAST	Q06508	LOA1	YPR139C	300	33816	6630.43	2127.93		2285.38	1106.57			3742
KAD6_YEAST	Q12055	FAP7	YDL166C	197	22723	8349.1	2116.47	2539.62	1550.85	9020.02	1691.59	3432.33	3742
PMG3_YEAST	Q12326	GPM3	YOL056W	303	34863	3730.67	159.353			16315.3			3740
PSS_YEAST	P08456	CHO1	YER026C	276	30805						3134.62		3731
SKI3_YEAST	P17883	SKI3	YPR189W	1432	163726	11931.6	1163.08		1264.07	748.221	438.172	497.366	3727
TFB4_YEAST	Q12004	TFB4	YPR056W	338	37457	4631.37	93.767						3726
SRP54_YEAST	P20424	SRP54	YPR088C	541	59624		6084.31	6466.78	6282.06	6237.74	2711.81	2636.79	3724
YL361_YEAST	Q3E795		YLR361C-A	98	11050		1243.28			3232.63	7085.28		3724
UNG_YEAST	P12887	UNG1	YML021C	359	40471	4824.36	1102.91			325.507	4712.99		3717
COA3_YEAST	Q3E7B2	COA3	YJL062W-A	85	9882	2525.56	826.176			2979.37		9257.07	3712
COX8_YEAST	P04039	COX8	YLR395C	78	8907	672.127	1991.82			10445.3		8169.17	3710
PIR1_YEAST	Q03178	PIR1	YKL164C	341	34622	1170	2446.43			18768			3705
CCL1_YEAST	P37366	CCL1	YPR025C	393	45210	8698.86	408.623		620.027	553.965			3703
KTR1_YEAST	P27810	KTR1	YOR099W	393	46022	5480.73	3226.3		4851.01	3899.86	2577.84	2301.85	3689
SHR3_YEAST	Q02774	SHR3	YDL212W	210	23512	6512.44	1058.39	14175.9	1154.76	8299.81	553.583		3683
PGM3_YEAST	Q03262	PRM15	YMR278W	622	71069	4964.36	3289.52			2003.83	1034.95	4364.14	3683
MTR3_YEAST	P48240	MTR3	YGR158C	250	27577	7376.41	1137.16			1541.39	833.221		3678
NUP85_YEAST	P46673	NUP85	YJR042W	744	84898	7920.75	781.114		2167.57	10026.4		541.562	3676
EI2BB_YEAST	P32502	GCD7	YLR291C	381	42570	6652.56	4257.92	3091.8	6395.43	2109.55	1298.78	2455.66	3671
EMC1_YEAST	P25574	EMC1	YCL045C	760	87181	2835.84	4766.15		11294.1	4976.95	1404.56	1926.91	3670
NNRE_YEAST	P40165	NNR1	YNL200C	246	27521	1377.33	4419.05	2852.75	10280.8	3108.08	793.498	9293.41	3669
CANB_YEAST	P25296	CNB1	YKL190W	175	19639		1696.29			11475.7	3469.55	4844.41	3667
RT26_YEAST	P47141	RSM26	YJR101W	266	30224	2059.28	3063.87		17475.4	961.371		1514.1	3664
RT06_YEAST	P28778	MRP17	YKL003C	131	15021		597.474					6846.41	3661
YN8S_YEAST	P53740		YNR048W	393	44542	4506.06	134.867						3655
MIC27_YEAST	P50945	MIC27	YNL100W	234	26960	5458.44	767.268		1436.25	8480.19		5442.54	3650
PRP39_YEAST	P39682	PRP39	YML046W	629	74748	4460.87	177.313						3649
CBP4_YEAST	P37267	CBP4	YGR174C	147	17532	704.481	915.03			1945		12214.7	3644
DCA13_YEAST	P33750	SOF1	YLL011W	489	56789	6624.61	2810.9			6470.77	1085.26	551.572	3643
GNTK_YEAST	Q03786		YDR248C	193	22175	503.708	1772.67	18206.8	10509.5	2446.77	1340.76	6435.14	3643
RPB7_YEAST	P34087	RPB7	YDR404C	171	19058	6418.52	4907.57	4009.13	3596.98	1743.75	2334.49	1458.24	3624
ATC1_YEAST	P13586	PMR1	YGL167C	950	104571	6904.28	4325.79		2494.87	1945.18	1078.31	1657.17	3613
TDA1_YEAST	Q03533	TDA1	YMR291W	586	66220	10158.4	120.554	2227.23		376.089	546.096		3602
PP2A1_YEAST	P23594	PPH21	YDL134C	369	41938	5615.08	3089.54			724.875	823.589		3594
RBD2_YEAST	Q12270	RBD2	YPL246C	262	29500	7845.62	2185.34		8905.21	1713.26	632.682	195.799	3589
NCE2_YEAST	Q12207	NCE102	YPR149W	173	18967		1824.08			5649.96	5431.24		3588
RPC9_YEAST	P47076	RPC17	YJL011C	161	18596	2926.11	3238.51		324.205	11592.4	7015.36	263.653	3586
ARE2_YEAST	P53629	ARE2	YNR019W	642	74023	279.403	6528.35		3512.74	22987	1184.78	1625.06	3578
YO304_YEAST	O14468		YOR304C-A	76	8617	655.803	2478.77			19945.6			3571
PAR32_YEAST	Q12515	PAR32	YDL173W	295	31886	1141.03	1674.66			7958.94	3464.75	7503.62	3571
EMC5_YEAST	P40540	EMC5	YIL027C	141	15907	5237.06	5397.48		441.392	6545.6	1838.86	1244.74	3570
MIX14_YEAST	Q04341	MIX14	YDR031W	121	13866		4382.92			9630.6	1340.26		3564
TCD1_YEAST	P38756	TCD1	YHR003C	429	48883	8425.46	1819.74			1827.37	948.576	246.617	3556
TXTP_YEAST	P38152	CTP1	YBR291C	299	32173		728.259		10205.5	1430.39		7867.66	3555
OST2_YEAST	P46964	OST2	YOR103C	130	14698		3571.42			6861.76			3552
SNC2_YEAST	P33328	SNC2	YOR327C	115	12957	299.519	4375.89			10702.5	4899.1	2125.83	3549
PSH1_YEAST	Q12161	PSH1	YOL054W	406	47068	6488.92	136.586			597.534			3545
ENT5_YEAST	Q03769	ENT5	YDR153C	411	47321	8096.15	1220.03		3238.56	3553.99	1084.19	2837.36	3544
FIS1_YEAST	P40515	FIS1	YIL065C	155	17733	2408.22	1318.26		4498.71	2366.55	1926.41	10783.5	3539
RRP42_YEAST	Q12277	RRP42	YDL111C	265	29055	7108.89	644.405	4898.21		1519.51	2389.73		3538
RIM11_YEAST	P38615	RIM11	YMR139W	370	43005	6988.31	2330.31	1891.31	4673.56	6292.53	929.474	4303.29	3533
HPA3_YEAST	P39979	HPA3	YEL066W	161	18814	1155.25	3073.24	4670.28	6689.66	4888.95	2871.43	8501.47	3530
YCT3_YEAST	P25361		YCR043C	127	14779	4235.71	1314.05				1735.5		3529
TMA46_YEAST	Q12000	TMA46	YOR091W	345	39514	4215.13	4940.81	1735.41	4033.21	13928.1	1168.82	2608.78	3519
VPS10_YEAST	P32319	PEP1	YBL017C	1579	177777	7205.82	2295.07	6368.24		2554.43	1648.81	842.123	3508
UTP18_YEAST	P40362	UTP18	YJL069C	594	66424	9569.65	3038.77	1247.32	373.937	5407.03	775.614	1923.7	3507
KPR2_YEAST	P38620	PRS2	YER099C	318	34765	8121.34	2918.11	3444.32	861.007	3549.02	1237.99	3212.35	3506
IST2_YEAST	P38250	IST2	YBR086C	946	105854		4946.62	3948.65		6946.9	2425.79	3970.27	3500
YPT6_YEAST	Q99260	YPT6	YLR262C	215	24413	7721.28	2598.78		258.524	5943.44	1408.94	1599.78	3500
ERP4_YEAST	Q12450	ERP4	YOR016C	207	23515	2710.51	3571.78		2271.32	11374.1			3495
SWC7_YEAST	Q06707	SWC7	YLR385C	132	15121	4235.71	204.412						3490
YCQ6_YEAST	P25617		YCR016W	290	33593	1847.73	3374.82		6175.89	22951.2	1602.3	1076.92	3486
ARO10_YEAST	Q06408	ARO10	YDR380W	635	71384	6559.55	297.682				2405.47	315.462	3486
JIP5_YEAST	Q06214	JIP5	YPR169W	492	55264	7746.1	1933.35			3232.98	335.112	1141.83	3484
AUR1_YEAST	P36107	AUR1	YKL004W	401	45193	4174.07	258.583						3479
MTF1_YEAST	P14908	MTF1	YMR228W	341	39727	9384.62	650.082		961.895	1014.96		830.629	3469
POS5_YEAST	Q06892	POS5	YPL188W	414	46247	4653.76	2015.33	4231.67	438.792	184.306	574.794	11806.9	3465
DDP1_YEAST	Q99321	DDP1	YOR163W	188	21572	3443.37	2885.5			15002	1384.68	1608.33	3463
GPN2_YEAST	Q08726	GPN2	YOR262W	347	39724	9226.91	575.523			991.955	1122.05	289.579	3461
TREA_YEAST	P32356	NTH1	YDR001C	751	85879	1835.1	4270.87		3478.88	4192.29	3699.05	4643.74	3459
RT04_YEAST	P32902	MRP4	YHL004W	394	44152	6892.3	891.936	597.07	15707.8	6232.97	44.9357	1736.39	3459
URM1_YEAST	P40554	URM1	YIL008W	99	11028	1239.69	2929.89			13886.2			3457
URE2_YEAST	P23202	URE2	YNL229C	354	40271	7060.58	1023.59	3154.45	9769.07	1899.75	1262.86	2975.28	3431
END3_YEAST	P39013	END3	YNL084C	349	40297	2606.88	4196.21		2696.04	5941.93	2679.45	4400.21	3428
NCB1_YEAST	P40096	BUR6	YER159C	142	15517	5127.44	3169.6			2857.09	1950.91	1482.33	3426
RSA3_YEAST	Q05942	RSA3	YLR221C	220	24656	2937.35	2150.3			22514	922.546	1440.95	3426
PSP2_YEAST	P50109	PSP2	YML017W	593	65584	2193.27	2270.41		5199.8	13034.9	3325.71	3365.36	3424
YHR2_YEAST	P38716		YHR112C	378	42445	1363.73	3443.41	10586.6	4751.47	14332.7	148.131	5302.41	3418
RM01_YEAST	Q04599	MRPL1	YDR116C	285	30996	7012.37	700.911	1969.83	4763.59	2860.76		4406.83	3418
CDC31_YEAST	P06704	CDC31	YOR257W	161	18751		2227.85	2966.73		27311.9	557.275		3413
ESC1_YEAST	Q03661	ESC1	YMR219W	1658	187138		376.693			1922.14	10412.7	127.466	3410
RQC2_YEAST	Q12532	RQC2	YPL009C	1038	119069	7696.48	2513.95		1350.36	4000.51	1340.02	1326.04	3410
NADE_YEAST	P38795	QNS1	YHR074W	714	80686	172.148	4240.61	2370.39	20582.2	1473.18	1776.61	3534.49	3409
BUG1_YEAST	Q12191	BUG1	YDL099W	341	38295	5215.07	1654.65			9040.03		282.656	3409
NFS1_YEAST	P25374	NFS1	YCL017C	497	54467	503.708	3535.13	8752.73	5396.63	3752.59	3946.75	5717	3400
DOS2_YEAST	P54858	DOS2	YDR068W	310	35964	3269.63	3587.64		4700.17	8549.82		1820.23	3398
MAN1_YEAST	P22855	AMS1	YGL156W	1083	124499	319.3	1764.69		840.777	3038.19	598.537	16147.3	3394
MED6_YEAST	P38782	MED6	YHR058C	295	32819	4824.36	1608.66			1007.82			3392
OXA1_YEAST	P39952	OXA1	YER154W	402	44816	6547.77	375.305	15477.4		605.206	709.631	1438.78	3391
CSK21_YEAST	P15790	CKA1	YIL035C	372	44668	7181.55	1988.86	12382.1	691.612	2125.95	1153.74	1614.54	3386
RM04_YEAST	P36517	MRPL4	YLR439W	319	36965	7696.48	281.082		9800.64	1165.47	27.0346	2316.15	3373
DRE2_YEAST	P36152	DRE2	YKR071C	348	38543	1047.45	6713.77		3207.96	13588.6	1609.44	1486.52	3370
PLP2_YEAST	Q12017	PLP2	YOR281C	286	32793	7696.48	3437.64	2167.07	927.891	7905.16	1089.51	1481.43	3369
CYM1_YEAST	P32898	CYM1	YDR430C	989	112180	6139.31	988.773	870.617	2278.04	11400.9	4309.19	2335.82	3367
MNN11_YEAST	P46985	MNN11	YJL183W	422	47859	3475.7	3995.59		8064.05	3706.97	1535.64	2072.15	3364
NUP60_YEAST	P39705	NUP60	YAR002W	539	59039	4590.28	3560.13	1629.99	1126.25	20739.3	2099.34	1083.57	3363
PVH1_YEAST	Q02256	YVH1	YIR026C	364	41185	7572.88	3047.23		2342.41	3227.67	431.476	1225.12	3351
FUN30_YEAST	P31380	FUN30	YAL019W	1131	128507	6796.71	1121.51			510.246	787.979		3350
MED19_YEAST	P25046	ROX3	YBL093C	220	24857	6116.22	111.893			714.77			3349
RIB1_YEAST	P38066	RIB1	YBL033C	345	38332	9516.67	853.841		4427.64	631.685	508.956	793.866	3348
YCH1_YEAST	P42937	YCH1	YGR203W	148	17249	2313.31	1111.42				6367.1	639.78	3347
GLGB_YEAST	P32775	GLC3	YEL011W	704	81116	1225.72	1622.84			6499.76	751.762	10137.4	3346
SEC11_YEAST	P15367	SEC11	YIR022W	167	18762	3148.83	1593.49	7294.51	1253.03		4657.48		3344
RSC4_YEAST	Q02206	RSC4	YKR008W	625	72291	8569.13	1854.61		1354.84	3331.24	958.684	1061.75	3336
RTR1_YEAST	P40084	RTR1	YER139C	226	26240	5480.73	2692.07			2368.23		167.046	3325
NAT10_YEAST	P53914	KRE33	YNL132W	1056	119348		4202.49		7287.72	4882.55	1698.04	3641.19	3324
KYNU_YEAST	Q05979	BNA5	YLR231C	453	51032	3060.23	1523.34		5259.43	3960.99	2759.66	6034.9	3322
DIA1_YEAST	P54005	DIA1	YMR316W	336	38760	736.465	3944.97						3321
ATP11_YEAST	P32453	ATP11	YNL315C	318	36851	2835.84	992.969		11151.6	3206.53		4156.95	3319
MEX67_YEAST	Q99257	MEX67	YPL169C	599	67352	2830.35	2197.32	13432.1	9498.69	2586.56	1008.9	2762.78	3318
VPS74_YEAST	Q06385	VPS74	YDR372C	345	39287	1854.04	4998.24		3294.97	5289.66	1967.69	4546.66	3315
SRPB_YEAST	P36057	SRP102	YKL154W	244	26974	8247.63	2516.32		2472.23	2926.71	880.05	89.3552	3311
CHS5_YEAST	Q12114	CHS5	YLR330W	671	73639	172.148	4762.83			10869.8	1809.32	4339.49	3311
RM23_YEAST	Q12487	MRPL23	YOR150W	163	18463	6725.29	1048.14	1484.45	1415.88	2382.95		5902.99	3307
MEH1_YEAST	Q02205	MEH1	YKR007W	184	20242	2744.84	124.54			3168.83		8128.93	3303
SLM4_YEAST	P38247	SLM4	YBR077C	162	18354	3486.46	3020.56			5360.88		1923.14	3301
CYC7_YEAST	P00045	CYC7	YEL039C	113	12532	1308.97	5844.98			6670.35	733.453	3528.92	3298
LOT5_YEAST	P34234	LOT5	YKL183W	306	34326	5932.46	27.9637			1416.01			3287
PPCS_YEAST	P40506	CAB2	YIL083C	365	41867	3170.88	2307.43	2097.3	7314.01	2374.18	2107.36	7150.74	3286
RRP12_YEAST	Q12754	RRP12	YPL012W	1228	137509	8171.78	3248.26	852.709	4092.23	1890.73	914	1451.09	3286
BIOD_YEAST	P53630	BIO4	YNR057C	237	26257		34.3249			20844.6			3282
YKR18_YEAST	P36114		YKR018C	725	81754	1771.62	3449.15		9307.5	1612.79	1519.09	5160.67	3272
RL4P_YEAST	P51998	YML6	YML025C	286	31970	1183.57	1194.55	1579.38	26125.5	5324.24	1062.33	2262.34	3270
CMS1_YEAST	Q07897	CMS1	YLR003C	291	33394	1197.66	2324.54		13566.7	6778.33	1008.17	4331.97	3266
RPF1_YEAST	P38805	RPF1	YHR088W	295	35121	783.799	5673.8	12150.2		4860.26	2650.13	230.359	3261
IOC4_YEAST	Q04213	IOC4	YMR044W	475	55427	5818.49	273.983			642.312			3260
IMG2_YEAST	P25642	IMG2	YCR071C	146	16380	1707.57	1154.68		12670.8	5334.97		3947.15	3259
MCM4_YEAST	P30665	MCM4	YPR019W	933	105003	8802.64	1410.79		2431.13	1273.04	800.691	1101.38	3255
TSA2_YEAST	Q04120	TSA2	YDR453C	196	21615	4824.36	2526.77	1295.54		4089.15			3252
SLX9_YEAST	P53251	SLX9	YGR081C	210	24069	3671.41	2276.33			8628.03	1126.02		3251
AIM6_YEAST	Q07716	AIM6	YDL237W	390	44383		3077.55		6231.42	16167.4	475.744	3296.27	3251
EUG1_YEAST	P32474	EUG1	YDR518W	517	58982		2720.69		11050.7	7932.78	629.433	3677.23	3247
UTP12_YEAST	Q12220	DIP2	YLR129W	943	106342	9622.73	3006.52	1495.8	503.808	4238.62	151.341	936.519	3247
ECM14_YEAST	P38836	ECM14	YHR132C	430	49829	468.395	2405.14	11710.4		5907.09	2279.89	5754.36	3242
ERV46_YEAST	P39727	ERV46	YAL042W	415	46235		3863.36	13879.8	3960.07	6467.14	2709.78	461.964	3242
GPI17_YEAST	Q04080	GPI17	YDR434W	534	60814	7523.61	609.957		10643.8	690.719	712.556	106.394	3239
GLRX7_YEAST	P38068	GRX7	YBR014C	203	22565		4216.15	2372.57		4972.14	3735.85		3235
TFB1_YEAST	P32776	TFB1	YDR311W	642	72894	5145.4	998.045			549.126			3231
RM50_YEAST	P53724	MRPL50	YNR022C	139	16283		1390.54		8632.49	11995.7		2912.14	3231
PDP1_YEAST	Q12511	PTC5	YOR090C	572	63669	7548.23	1051.77			5015.46	775.938	287.149	3231
EFG1P_YEAST	Q3E705	EFG1	YGR271C-A	233	27121	2835.84	3435.38		3460.24	13748.1	2089.49	1609.42	3227
YSC84_YEAST	P32793	YSC84	YHR016C	468	50902		1833.04			3555.13	832.463	8700.26	3225
GON7_YEAST	P46984	GON7	YJL184W	123	13605	2181.17	771.231	2033.46		12277.6	5735.34		3223
ORM2_YEAST	Q06144	ORM2	YLR350W	216	24855	5237.06	1641.1			1528.43	1560.33		3223
UBC2_YEAST	P06104	RAD6	YGL058W	172	19706	2767.66					1738.89		3223
SFB2_YEAST	P53953	SFB2	YNL049C	876	98944	1720.43	798.43			436.411	7490.16		3220
VTA1_YEAST	Q06263	VTA1	YLR181C	330	37316	4401.47	1472.64			6975.57	1004.44	3903.34	3216
RIX1_YEAST	P38883	RIX1	YHR197W	763	86739	7820.7	2508.85		2871.08	1403.87	237.339	1296.57	3215
RU2A_YEAST	Q08963	LEA1	YPL213W	238	27193	3632.07	202.697			1310.29	5396.68		3214
YGI2_YEAST	P53155		YGL082W	381	43321	7622.25	1102.36		1408.52	1305.21	831.061	3750.89	3211
OTU2_YEAST	P38747	OTU2	YHL013C	307	36113	172.148	2822.08	28599.1	988.636	3418.11	350.053		3210
CAF16_YEAST	P43569	CAF16	YFL028C	289	33090	1616.86	2571.41		10158.9	4954.6	2668.36	3305.99	3210
SCM4_YEAST	P32564	SCM4	YGR049W	187	20118	3214.86	1092.67					3168.51	3201
DOA1_YEAST	P36037	DOA1	YKL213C	715	79506	6796.71	1638.89	3004.93	5896.49	3742.17	671.549	3142.28	3201
NCS1_YEAST	Q06389	FRQ1	YDR373W	190	22011	7157.3	496.578	637.822		1557.9			3196
ELP2_YEAST	P42935	ELP2	YGR200C	788	89411	6093.16	2957.36			1854.1	312.082	1349.64	3194
UBP12_YEAST	P39538	UBP12	YJL197W	1254	143192	7108.89	577.118		1088.04	534.551			3193
DCP1_YEAST	Q12517	DCP1	YOL149W	231	26266	2881.07	4189.35	3532.36	8981.5	8163.6	1305.1	1679.01	3193
YM14_YEAST	Q04223		YMR130W	302	35278		2381.97	21923.2	2584.42	713.161	897.984		3192
DID4_YEAST	P36108	DID4	YKL002W	232	26291		303.55	14352.5		1671.66		5532.53	3187
RFC2_YEAST	P40348	RFC2	YJR068W	353	39742	4607.52	3008.72		3685.6	2222.55	2648.68	2003.22	3187
MRN1_YEAST	Q08925	MRN1	YPL184C	612	68664	7945.54	988.516		2527.01	109.471	685.046	3179.64	3185
UTP17_YEAST	Q02931	NAN1	YPL126W	896	101237	6559.55	3704.22	1762.37	482.587	6525.3	1184.67	2366.77	3181
RT10_YEAST	Q03201	RSM10	YDR041W	203	23424	8476.48	669.811	809.575	7777.24	1535.33	747.857	2265.11	3180
RCN2_YEAST	Q12044	RCN2	YOR220W	265	29256	966.597	4365.86			6346.56	2812.36	3134.37	3179
DAD2_YEAST	P36162	DAD2	YKR083C	133	15072	279.403	779.926			25578.9			3174
RPB9_YEAST	P27999	RPB9	YGL070C	122	14288	2443.57				7930.06			3171
MDG1_YEAST	P53885	MDG1	YNL173C	366	40278	1239.69	1935.09	709.332	7607.3	18942.8	1643.49	5682.02	3170
GLPK_YEAST	P32190	GUT1	YHL032C	709	79824		101.573					6534.71	3169
UTP13_YEAST	Q05946	UTP13	YLR222C	817	91032	8070.99	3498.47	713.181	1086.47	4953.24	822.645	1199.56	3168
ABF1_YEAST	P14164	ABF1	YKL112W	731	81753	4818.49	1601.08		3069.37	5436.41	2090.62	3562.38	3167
DOG2_YEAST	P38773	DOG2	YHR043C	246	27165	2396.41	3577.42	6811.38		7632.35	1288.09		3158
IAH1_YEAST	P41734	IAH1	YOR126C	238	27346		1997.78		9329.67	1411.09	684.963	7282.47	3156
CSL4_YEAST	P53859	CSL4	YNL232W	292	31583	5547.78	1632.77	2531.07	1447.34	15573.7	939.596		3156
UIP4_YEAST	Q08926	UIP4	YPL186C	304	34222		344.634			5002.62		7809.81	3149
ECT1_YEAST	P33412	ECT1	YGR007W	323	36863	4696.23	1114.24			1514.86			3148
ODC1_YEAST	Q03028	ODC1	YPL134C	310	34206	2835.84	703.156					4198.7	3147
PTPA1_YEAST	P40454	RRD1	YIL153W	393	45082	4590.28	270.871	638.761			3892.96		3140
PMU1_YEAST	P36069	PMU1	YKL128C	295	33776	3253.22	2694.86	6121.73	1767.69	6972.8	5158.94	1085.86	3136
PGTB1_YEAST	P18898	CDC43	YGL155W	376	42690	3938.91	28.5666						3133
TR732_YEAST	Q03496	TRM732	YMR259C	1420	163577	7108.89	846.938		64.4735	270.394			3133
APN1_YEAST	P22936	APN1	YKL114C	367	41439	7254.43	1654.77		3167.4	3215.54	719.403	1585.22	3129
NOP4_YEAST	P37838	NOP4	YPL043W	685	77825	4986.24	2975.11	1790	237.042	15492.7	2536.76	1130.38	3127
SEY1_YEAST	Q99287	SEY1	YOR165W	776	89432	2265.49	4235.96		8791.75	4317.12	733.065	2633.17	3125
PP2B2_YEAST	P14747	CMP2	YML057W	604	68528	7108.89	1016.15	1901.91	4032.27	5006.07	1053.1	3619.43	3123
BUD17_YEAST	P53727	BUD17	YNR027W	317	35367	6583.15	1171.59	491.8		689.229			3119
POC2_YEAST	P36040	ADD66	YKL206C	267	30739	2937.35	869.29	7414.3	12136.6	1207.68		2933.04	3117
ENOPH_YEAST	P32626	UTR4	YEL038W	227	25187	2847.16	3728.18		6377.74	10729.9	1292.19	847.511	3114
SAS10_YEAST	Q12136	SAS10	YDL153C	610	70259		2856.1			16931.2	2162.56	645.755	3112
MYO2_YEAST	P19524	MYO2	YOR326W	1574	180680	4339.08	3343.62		4369.31	4110.61	1578.96	1811.64	3109
RM28_YEAST	P36527	MRPL28	YDR462W	147	17342	6278.44		2632.47		1091.77	740.791	3352.35	3106
SEC72_YEAST	P39742	SEC72	YLR292C	193	21607	5292.13	4020.58		434.738	3297.72	2223.94	813.223	3104
PDC6_YEAST	P26263	PDC6	YGR087C	563	61580	1524.84	94.4554	30654.8		1765.27	405.144	1081.33	3102
SHE2_YEAST	P36068	SHE2	YKL130C	246	28251	4071.95	1810.67			1117.18			3100
MTQ2_YEAST	Q03920	MTQ2	YDR140W	221	24973	3389.32	309.261			11236.6			3100
BIG1_YEAST	P38813	BIG1	YHR101C	335	39069	3464.94	514.779						3096
YPT32_YEAST	P51996	YPT32	YGL210W	222	24520	4297.64	2085.35	3384.94	11374.1	3568.54	754.173	2645.29	3095
CD123_YEAST	Q05791	CDC123	YLR215C	360	41852	4845.82	1367.73	2451.86	14472.7	641.895		183.252	3095
PANC_YEAST	P40459	PAN6	YIL145C	309	35032	2402.32	4172.05		10146.2	2010.8	567.775	2514.21	3092
TDA3_YEAST	P38758	TDA3	YHR009C	523	57614	5237.06	1672.83		5703.73	7159.44	666.549	2051.94	3090
COX5B_YEAST	P00425	COX5B	YIL111W	151	17197	2253.49	2878.28			9574.96	1508.53		3087
TF2B_YEAST	P29055	SUA7	YPR086W	345	38200	6749.07	2387.3		2225.89	2224.46	1381.33	1086.68	3085
TSR4_YEAST	P25040	TSR4	YOL022C	408	45994	124.51	4610.95			15260.6	799.428		3081
YGK8_YEAST	P53139		YGL108C	140	16037	2431.8	1862.17					2960.28	3079
MTR10_YEAST	Q99189	MTR10	YOR160W	972	110745	6340.12	462.812		2960.38	235.834			3069
MPP10_YEAST	P47083	MPP10	YJR002W	593	66953		3399.02		575.573	25783.7	1033.91	1078.84	3067
PNO1_YEAST	Q99216	PNO1	YOR145C	274	30332		3315.37		1309.85	7945.89	4443.43	2402.29	3067
RM35_YEAST	Q06678	MRPL35	YDR322W	367	42825	7696.48	993.829	2178.64	3837.28	1544.91	607.131	3875.27	3059
MSC7_YEAST	P38694	MSC7	YHR039C	644	71321	2502.2	5592.28		3221.15	1577.05	798.331	3692.43	3057
PUS7_YEAST	Q08647	PUS7	YOR243C	676	77002	4153.58	4063.27	1602.09	1767.38	9404.53	2359.37	1868.33	3054
LSM1_YEAST	P47017	LSM1	YJL124C	172	20307	3486.46	1931.48	3420.38		5947.58	2485.96	3941.04	3052
EMW1_YEAST	P42842	EMW1	YNL313C	904	102336	8070.99	1886.4		1180.49	1200.9	772.413	1063.11	3049
STR3_YEAST	P53101	STR3	YGL184C	465	51828		820.692		6774.7		164.227	7739.34	3048
BRE1_YEAST	Q07457	BRE1	YDL074C	700	80692	2982.18	3392.73		2253.73	17364.7	587.183	1634.6	3046
PT117_YEAST	Q02771	PET117	YER058W	107	12281		265.934			13980.4		4636.1	3045
SPT8_YEAST	P38915	SPT8	YLR055C	602	66190	8425.46	273.767		1091.83	1265.31	467.508		3044
TAN1_YEAST	P53072	TAN1	YGL232W	289	33550	2630	5834.26	3308.56	1522.02	5568.12	1388.32	3535.49	3044
CDC14_YEAST	Q00684	CDC14	YFR028C	551	61907	8553.19	937.618		2349.37	424.267	1117.95	782.66	3042
DPH2_YEAST	P32461	DPH2	YKL191W	534	59775	3486.46	1133.55		14963.4	533.861	1717.02	1242.94	3041
PUS4_YEAST	P48567	PUS4	YNL292W	403	45273	3990.82	3424.57		470.252	10818.1	1886.61	1381.25	3041
SRS2_YEAST	P12954	SRS2	YJL092W	1174	134306	5193.12	26.6708				732.828		3040
RTG2_YEAST	P32608	RTG2	YGL252C	588	65572	3258.69	1835.09	6885.61	4866.67	5323.33	1368.69	4842.94	3037
MFT1_YEAST	P33441	MFT1	YML062C	392	44996	5909.61	974.713			4113.55		172.285	3036
RNA15_YEAST	P25299	RNA15	YGL044C	296	32791	6348.36	973.995			1615.61	203.933		3034
DCAM_YEAST	P21182	SPE2	YOL052C	396	46232	7060.58	2080.33	721.103	6827.73	2651.74	239.871	2296.68	3031
MIC26_YEAST	P50087	MIC26	YGR235C	233	26912	5215.07	1366.16	2686.59	5992.87	4360.44	1611.45	3623.88	3028
ESF1_YEAST	Q06344	ESF1	YDR365C	628	72410	655.803	2950.06	1178.88		27289.2	2437.86	1113	3027
COX1_YEAST	P00401	COX1	Q0045	534	58798		735.109			4418.64		7029.72	3023
SGN1_YEAST	P40561	SGN1	YIR001C	250	28954	6488.92	2076.74	4339.18	1243.09	6229.59	630.886	2819.62	3020
FCP1_YEAST	Q03254	FCP1	YMR277W	732	83441	6545.45	393.381			735.516		1009.89	3020
CUE3_YEAST	P53137	CUE3	YGL110C	624	72043	6301.72	534.397			1196.08	837.943		3019
RT103_YEAST	Q05543	RTT103	YDR289C	409	46488	3930.3	2547.95			3064.61	650.912	3785.01	3015
RM33_YEAST	P20084	MRPL33	YMR286W	86	9531	1197.66	2238.17	1526.31		5282.64	2282.75	8455.13	3014
GPI10_YEAST	P30777	GPI10	YGL142C	616	72566		2167.6						3010
BOL2_YEAST	P53082	BOL2	YGL220W	120	14102	2046.99	3027.98			5061.94			3008
MRS1_YEAST	P07266	MRS1	YIR021W	363	41290	5237.06	251.513					415.617	3007
COG8_YEAST	Q04632	COG8	YML071C	607	69829	6441.96	684.755			1477.64	2455.34	507.16	3000
GTR2_YEAST	P53290	GTR2	YGR163W	341	38600	2606.88	376.699		16080.9	1950.29		1459.9	2998
PP4R3_YEAST	P40164	PSY2	YNL201C	858	98053	7012.37	210.434			1870.76		20.6252	2996
MCY1_YEAST	P53206	MCY1	YGR012W	393	42801	4653.76	2039.47	8191.66	565.613	2865.05	3085.64	2269.55	2993
RM03_YEAST	P36516	MRPL3	YMR024W	390	44000	299.519	2052.42		9652.97	5568.67	2908.11	4648.84	2991
DCP2_YEAST	P53550	DCP2	YNL118C	970	108667	8527.6	1419.4	2207.06	1381.06	6260.32	919.707	745.719	2991
FKS1_YEAST	P38631	FKS1	YLR342W	1876	214851		3048.56	6068.48		3341.98	3353.93	3056.19	2989
RAD51_YEAST	P25454	RAD51	YER095W	400	42963	6964.27	109.008			825.699	440.762		2986
TRM7_YEAST	P38238	TRM7	YBR061C	310	34701	4112.7	1854.48		8883.38	2036.78	1550.25	1808.75	2981
IPA3_YEAST	P01094	PAI3	YMR174C	68	7707		2307.65			10090		2718.56	2979
NOP8_YEAST	Q08287	NOP8	YOL144W	484	56966	2169.06	1835.87	572.587		25040	690.554		2978
KA120_YEAST	Q02932	KAP120	YPL125W	1032	119623	6301.72	641.113	3347.31	10162	240.029		119.297	2975
SLT11_YEAST	P38241	ECM2	YBR065C	364	40925	4256.33	551.35			4569.84			2974
CGR1_YEAST	P53188	CGR1	YGL029W	120	14417	2337.13	1643.28					3100.47	2972
NUC1_YEAST	P08466	NUC1	YJL208C	329	37210	3870.07	1462.84		9195.41	2734.17	502.639	3607.96	2967
KTI12_YEAST	P34253	KTI12	YKL110C	313	35322	5259.07	2904.84		1936.59	345.324	1731.85	2369.72	2962
YK50_YEAST	P36151		YKR070W	352	39406	3870.07	3444.71		4378.64	3698.88	1546.24	1668.11	2959
SOL1_YEAST	P50278	SOL1	YNR034W	321	35653	1972.87	3107.3		6211.28	2425.86	258.372	6357.61	2959
SMD2_YEAST	Q06217	SMD2	YLR275W	110	12853	799.416	2937.43		13194.4	11974.6	153.297	1666.61	2950
CIAO1_YEAST	Q05583	CIA1	YDR267C	330	37275	5637.57	966.857		5886.61	1698.26		942.374	2947
PPB_YEAST	P11491	PHO8	YDR481C	566	63004	3060.23	2214.4			3162.68	2128.58	3395.74	2931
RRP14_YEAST	P36080	RRP14	YKL082C	434	50482		2049.04			14303.1	277.576	4298.13	2931
RRP45_YEAST	Q05636	RRP45	YDR280W	305	33962	4802.93	2620.78	2146.14	8719.06	5585.84	454.69	1568.52	2931
CG121_YEAST	Q03705	CGI121	YML036W	181	20662		2104.67		11508.5	3316.38	1166.35	3487.49	2926
CHIT_YEAST	P29029	CTS1	YLR286C	562	59015	6348.36	602.855			7759.45	203.87	1134.36	2923
PP2A2_YEAST	P23595	PPH22	YDL188C	377	43047	4112.7	2042.28			812.929	1754.06		2920
MKT1_YEAST	P40850	MKT1	YNL085W	830	94495	3432.58	472.766		8883.32	964.94	814.525	5854.93	2920
RT01_YEAST	P10662	MRP1	YDR347W	321	36729	2835.84	1892.73	2393.36	8931.54	8392.94	934.991	4033.31	2915
LAS17_YEAST	Q12446	LAS17	YOR181W	633	67572	8578.81	165.306	939.114		945.752	1356.61	1426.64	2914
TRM44_YEAST	Q02648	TRM44	YPL030W	567	64855	7721.28	2133.67		361.378	868.525	706.068	1029.85	2908
NOP53_YEAST	Q12080	NOP53	YPL146C	455	52556	1603.79	3450.81			11042.7	1052.02	2615.37	2903
AP2M_YEAST	Q99186	APM4	YOL062C	491	55387	3410.97	298.497						2903
BET3_YEAST	P36149	BET3	YKR068C	193	22129	2372.74	2262.21		13464.6	6181.99	1000.76	419.518	2901
HIBCH_YEAST	P28817	EHD3	YDR036C	500	56288	3950.44	425.572			1388.94	759.058	6602.82	2887
SLT2_YEAST	Q00772	SLT2	YHR030C	484	55636	3225.83	4067.48		2293.92	1238.75	459.651	4691.12	2887
TOP2_YEAST	P06786	TOP2	YNL088W	1428	164215	5727.81	1758.58			1830	1606.11	435.695	2879
POP5_YEAST	P28005	POP5	YAL033W	173	19574	2229.45	1606.62						2878
NOT5_YEAST	Q12514	NOT5	YPR072W	560	65855	5105.6	1730.84			5284.86	749.232	1435.72	2876
YRA2_YEAST	P36036	YRA2	YKL214C	203	23778	1308.97	2759.74	4479.12	359.873	14475.3	4108.72	2709.82	2875
FEN1_YEAST	P26793	RAD27	YKL113C	382	43279	6116.22	1364.62		3516.22	1840.21	1300	1813.55	2872
MOT1_YEAST	P32333	MOT1	YPL082C	1867	209977	6559.55	544.74			137.974	264.071		2871
INO80_YEAST	P53115	INO80	YGL150C	1489	171455	6278.44	782.615			781.203	173.45		2866
TNA1_YEAST	P53322	TNA1	YGR260W	534	60135		409.415	17325.3		358.556			2866
TYSY_YEAST	P06785	CDC21	YOR074C	304	35047		3666.49		4735.41	2835.38	2933.51	2499.3	2860
NCB2_YEAST	Q92317	NCB2	YDR397C	146	16650	2948.57	1035.91			15782.9	2463.15	351.26	2860
KEX1_YEAST	P09620	KEX1	YGL203C	729	82245	8553.19	764.245	1432.54		1581.79	1002.32	243.756	2859
RM31_YEAST	P14063	MRPL31	YKL138C	131	15520	2120.45	153.809		1910.05		889.809	9149.85	2859
OST3_YEAST	P48439	OST3	YOR085W	350	39483	4031.32	798.688		9960.39	3208.48	508.703		2853
DXO_YEAST	P53063	RAI1	YGL246C	387	44510	4031.32	2437.19			2022.69	851.748		2851
RUXF_YEAST	P54999	SMX3	YPR182W	86	9660	2572.11	427.498	3079.07		13395.2	3986.97	2218.08	2851
RT05_YEAST	P33759	MRPS5	YBR251W	307	34883	6677.81	588.268	1186.74	615.082	5407.17		3331.94	2848
RT17_YEAST	Q03246	MRPS17	YMR188C	237	27635	2813.16	368.315	1270.84	14564.6	1416.4	819.459	5678.65	2844
POM33_YEAST	Q12164	POM33	YLL023C	279	32186	1681.78	1980.34			8689.56	2223.52	3608.24	2839
PRI1_YEAST	P10363	PRI1	YIR008C	409	47690	196.943	3402.53			10291.3	4112.88	1098.88	2838
HIS9_YEAST	P38635	HIS2	YFR025C	335	38582	4276.97	2525.46			3527.83	920.505	1814.67	2838
THI7_YEAST	Q05998	THI7	YLR237W	598	66904	3115.68	533.697						2833
MET2_YEAST	P08465	MET2	YNL277W	486	53659	2241.48	142.029	7586.08	12539.7		536.602	2778.84	2832
CRG1_YEAST	P38892	CRG1	YHR209W	291	33785	4380.64	195.286					1366.99	2831
UTP6_YEAST	Q02354	UTP6	YDR449C	440	52418	7523.61	3421.63	1498.67	1656.04	1218.71	391.141	807.153	2829
AIM36_YEAST	Q03798	AIM36	YMR157C	255	29077	1707.57	5100.01			1083.83		1248.32	2826
VPP2_YEAST	P37296	STV1	YMR054W	890	101661	1083.68	487.394			26651.9	480.848		2824
DBP9_YEAST	Q06218	DBP9	YLR276C	594	68060		6248.05	2138.86	1145.63	5940.74	2174.68	2371.56	2824
MGR3_YEAST	Q04472	MGR3	YMR115W	501	58004	8965.92	701.176	1218.63	1096.12	1548.48		188.605	2823
RAP1_YEAST	P11938	RAP1	YNL216W	827	92413	4387.61	1299.07	3443.79	3500.97	7963.2	2589.28	2162.71	2822
DUS4_YEAST	Q06063	DUS4	YLR405W	367	41696	3389.32	202.625						2820
HMDH1_YEAST	P12683	HMG1	YML075C	1054	115626		1877.94			1332.44	785.179	7714.32	2819
YFAS1_YEAST	Q12331		YDR262W	272	30634	4845.82	990.78			2535.67		1525.13	2819
RIA1_YEAST	P53893	RIA1	YNL163C	1110	124464	7770.94	1552.03		1848.58	760.757	638.165	533.2	2817
ATP12_YEAST	P22135	ATP12	YJL180C	325	36554	6371.72	870.651		3568.42	3327.68	481.38	2261.96	2816
SEC20_YEAST	P28791	SEC20	YDR498C	383	43882	4910.37	333.755			686.988			2814
PEX14_YEAST	P53112	PEX14	YGL153W	341	38420	2572.11	1994.45		6189.2	13445.5	670.998	1926.71	2813
LCF3_YEAST	P39002	FAA3	YIL009W	694	77947	6441.96	568.932			1391.63	476.523	2199.04	2812
KAR4_YEAST	P25583	KAR4	YCL055W	335	38672	1694.68	2118.26						2810
RPD3_YEAST	P32561	RPD3	YNL330C	433	48904	3850.06	2302.42		3746.12	2327.85	3105.07	1257.15	2808
GDS1_YEAST	P39011	BEM4	YPL161C	633	70993	6325.02	673.758	674.214	4037.37		586.553		2808
UFD1_YEAST	P53044	UFD1	YGR048W	361	39810	3534.3	1398		4260.98	2744.92	1956.04	4133.67	2808
MED1_YEAST	Q12321	MED1	YPR070W	566	64251	4674.98	686.398					72.2423	2804
OTU1_YEAST	P43558	OTU1	YFL044C	301	33510	2767.66	2698.73	1874.49	7892.27	1364.06		3482.88	2801
PXR1_YEAST	P53335	PXR1	YGR280C	271	31312	3850.06	1073.33			3612.98	2093.36		2800
TBF1_YEAST	Q02457	TBF1	YPL128C	562	62824	6379.55	372.686	1984.55		623.304		2421.03	2800
DCE_YEAST	Q04792	GAD1	YMR250W	585	65990	1197.66	3873.36			10234.9	890.849	2602.65	2800
SEC12_YEAST	P11655	SEC12	YNR026C	471	51608	6162.43	1833.69			2402.26	417.961	483.593	2799
PHO2_YEAST	P07269	PHO2	YDL106C	559	63391	6418.52	142.359	3292.41			447.221	1683.13	2796
KTR4_YEAST	P38131	KTR4	YBR199W	464	54556	5237.06	1580.2			788.975	383.81		2794
GYS1_YEAST	P23337	GSY1	YFR015C	708	80510	6301.72	1474.44			2215.13	298.297	946.616	2791
PANK_YEAST	Q04430	CAB1	YDR531W	367	40903	6185.58	660.576	1469	6019.61	380.507	1236.53	3622.05	2788
HEH2_YEAST	Q03281	HEH2	YDR458C	663	76377	1253.62	811.243			25109		199.384	2787
YB126_YEAST	Q8TGU7		YBR126W-A	68	7759					4085.16	3603.63		2783
BCH1_YEAST	Q05029	BCH1	YMR237W	724	82049	3464.94	3415.68	7592.12	3568.76	811.462	357.049	3427.12	2782
PDS5_YEAST	Q04264	PDS5	YMR076C	1277	147041	7721.28	645.98			1018.04	263.913	152.568	2776
MAK16_YEAST	P10962	MAK16	YAL025C	306	35696		2563.68		6332.76	4857.01	1969.62	3337.53	2775
SIW14_YEAST	P53965	SIW14	YNL032W	281	32755	4071.95	787.694			2523.2			2773
DPO5_YEAST	P39985	POL5	YEL055C	1022	115894	4485.08	2674.15		2157.31	1724.17	2995.52	624.454	2770
CASP_YEAST	P34237	COY1	YKL179C	679	77514	2653.07	1928.59			6199.73	764.146	4343.29	2768
BZZ1_YEAST	P38822	BZZ1	YHR114W	633	71171	5436.17	2630.56	683.188	2429.41	7188.75	1101.39	2097.46	2767
CDD_YEAST	Q06549	CDD1	YLR245C	142	15536	3115.68	1419.07			4495.95			2767
SVL3_YEAST	Q03088	SVL3	YPL032C	825	92144	2181.17	1863.88		9366.03	2909.42	1803.03	2761.92	2763
REXO4_YEAST	Q08237	REX4	YOL080C	289	32895	4276.97	1675.48			4342.71		638.509	2763
BET1_YEAST	P22804	BET1	YIL004C	142	15720		3620.21			1587.98			2762
PIN4_YEAST	P34217	PIN4	YBL051C	668	73776	4632.57	708.297			3512.74	1380.69		2762
CAB3_YEAST	P36076	CAB3	YKL088W	571	65238	2937.35	1790.76	927.798	2762.21	14669.1	3837.17	1227.91	2758
YO289_YEAST	Q12012		YOR289W	251	29099	1707.57	1517.7			3598.54		5371.58	2757
HTL1_YEAST	Q9URQ5	HTL1	YCR020W-B	78	9180	3553.79	352.277			1315.98	3782.97		2756
DUS3_YEAST	Q06053	DUS3	YLR401C	668	76596	3632.07	2148.15			2948.57	2550.6	1118.33	2749
TOM71_YEAST	P38825	TOM71	YHR117W	639	71856	4112.7	1807.94		3337.57	5367.4	825.508	3246.92	2748
POP8_YEAST	P38208	POP8	YBL018C	133	15512	4867.3	178.746			949.21			2747
ELP3_YEAST	Q02908	ELP3	YPL086C	557	63657	4760.16	2240.52		2434.38	2010.48	1320.17	2504.34	2746
MOB1_YEAST	P40484	MOB1	YIL106W	314	35882	5018.54	614.73			1512.05	1441.84		2744
HST2_YEAST	P53686	HST2	YPL015C	357	39979	5259.07	1159.57			764.647	684.033		2744
CALX_YEAST	P27825	CNE1	YAL058W	502	56968	4760.16	374.808	402.728					2743
ERG8_YEAST	P24521	ERG8	YMR220W	451	50455	79.6715	4881.56		2769.7	2344.98	2033.39	5223.85	2742
PTH2_YEAST	P34222	PTH2	YBL057C	208	22435	2193.27	2966.89	3869.22		5271.58	1697.77	3616.13	2742
LNP_YEAST	P38878	LNP1	YHR192W	278	32063	3389.32	3087.49		5435.23	2996.35		303.136	2739
YP12B_YEAST	P0C2I9	TY1B-PR1	YPR137C-B	1755	198568		1971.45						2738
AMPD_YEAST	P15274	AMD1	YML035C	810	93302	3910.19	2788.85	3206.84	3391.65	2908.94	1102.65	3851.85	2737
AVL9_YEAST	Q12500	AVL9	YLR114C	764	86426	7499.01	1000.43		2508.2	1146.22	477.585	996.569	2736
NPP1_YEAST	P25353	NPP1	YCR026C	742	84734	3421.78	41.9832						2734
GYP6_YEAST	P32806	GYP6	YJL044C	458	53815	2993.36	528.86						2733
SPC25_YEAST	P40014	SPC25	YER018C	221	25244	3280.56	198.095						2731
YD012_YEAST	Q12489		YDL012C	107	12175	2253.49	323.191			5009.47	4480.3		2728
YIK8_YEAST	P40483		YIL108W	696	77414	194.712	1943.63	4975.68		2927.09	6546.08	2494.95	2726
SCC2_YEAST	Q04002	SCC2	YDR180W	1493	171102	3313.28	153.779						2726
REF2_YEAST	P42073	REF2	YDR195W	533	59819	7449.9	619.49			843.042	154.612	567.907	2725
MED21_YEAST	P47822	SRB7	YDR308C	140	16071	1390.9	1302.89			20984.6	265.366		2721
SCS7_YEAST	Q03529	SCS7	YMR272C	384	44881	3291.47	3614.9		2987.76	4283.95	412.158		2721
MAM3_YEAST	Q12296	MAM3	YOL060C	706	77712	5886.79	429.402			825.025	608.45		2721
FRE1_YEAST	P32791	FRE1	YLR214W	686	78854	891.589	3989.96				1013.55		2719
LRP1_YEAST	P38801	LRP1	YHR081W	184	21045		2699.24	1155.81		14732.1	1657.41		2714
VPS17_YEAST	P32913	VPS17	YOR132W	551	63204	7376.41	1076.54		1359.18	514.014	272.134	2028.49	2712
TIM18_YEAST	Q08749	TIM18	YOR297C	192	21972	4443.21	202.682	1777.59					2706
PIS_YEAST	P06197	PIS1	YPR113W	220	24824	3810.14	3784.67		3095.86	2938.32	1484.25	692.15	2705
PP2B1_YEAST	P23287	CNA1	YLR433C	553	63002	7036.46	1114.83	1008.35		951.468	349.824	2509.12	2704
GET1_YEAST	P53192	GET1	YGL020C	235	27092	2253.49	4282.78			1628.98	2741.67	226.494	2700
COXM1_YEAST	P36064	CMC1	YKL137W	111	13007	258.916	5286.48			3297.76	1305.84	3328.33	2699
CHO2_YEAST	P05374	CHO2	YGR157W	869	101204	1809.78	1921.74			1655.45	5350.36	1129.19	2698
RHO5_YEAST	P53879	RHO5	YNL180C	331	36818	2181.17	760.046	7751.5		5744.87	2491.68	3556.94	2697
PPOX_YEAST	P40012	HEM14	YER014W	539	59703	5347.39	1130.83			3236.06	232.364	2272.18	2693
RSC7_YEAST	P32832	NPL6	YMR091C	435	49651	3507.96	2181.6	1793.87	5929.05	9172.54	917.823	2534.7	2691
PCL7_YEAST	P40186	PCL7	YIL050W	285	32037	3389.32	15.0141						2689
RFC4_YEAST	P40339	RFC4	YOL094C	323	36149	2756.25	4388.36		217.079	2060.05	1262.53	3593.06	2686
SRPR_YEAST	P32916	SRP101	YDR292C	621	69278	1997.65	4241.71		4131.54	3187.13	954.364	2908.26	2681
YJB6_YEAST	P47072		YJL016W	561	63207	3356.79	35.5956						2678
SSD1_YEAST	P24276	SSD1	YDR293C	1250	139954	1098.09	3724.36		609.283	6046.57	2567.47	4085.47	2674
CHI2_YEAST	Q06350	CTS2	YDR371W	511	59118	3049.11	376.911						2672
CATT_YEAST	P06115	CTT1	YGR088W	562	64583	319.3	1834.93	2350.15		5820.8	560.731	9919.24	2670
YL413_YEAST	Q06689		YLR413W	675	72698	4276.97	981.491			4877.09	862.587		2669
NSA1_YEAST	P53136	NSA1	YGL111W	463	51907	2744.84	4941.64		1758.03	4776.55	667.429	1686.11	2667
ORC1_YEAST	P54784	ORC1	YML065W	914	104400	3932.5	573.341			3123.25			2663
TAF3_YEAST	Q12297	TAF3	YPL011C	353	40296	3302.38	71.125						2660
JLP2_YEAST	P40206	JLP2	YMR132C	208	24665	3060.23	344.43						2658
RRP4_YEAST	P38792	RRP4	YHR069C	359	39427	4840.71	1592.53	2740.36		2174.97	977.559	3139.51	2656
YP199_YEAST	Q08954		YPL199C	240	26758	2132.63	1350.7		3175.26	4948.78	5113.08	1457.32	2652
TIM21_YEAST	P53220	TIM21	YGR033C	239	27206	3770.34	1759.07			574.297	851.985	3853.71	2650
REP2_YEAST	P03872	REP2	R0040C	296	33196		3198.07			2159.45	1591.69	3748.8	2642
IMPX_YEAST	P32351	IMP2'	YIL154C	346	39071	5105.6	1055.81			955.658	607.164		2640
RM11_YEAST	P36521	MRPL11	YDL202W	249	28515	6070.12	1470.52	241.128	2632.25	1888.21	978.566	3798.9	2639
RT24_YEAST	Q03976	RSM24	YDR175C	319	37393	3148.83	843.235		11397.5	3590.24	932.058	1609.24	2638
MIC12_YEAST	P38341	MIC12	YBR262C	106	12388	2548.86	1123.88					2448.67	2637
DRS1_YEAST	P32892	DRS1	YLL008W	752	84843		2991.91			6375.92	2602.64	1367.65	2636
CWC22_YEAST	P53333	CWC22	YGR278W	577	67294	3258.69	84.6669						2635
AFG1_YEAST	P32317	AFG1	YEL052W	509	58265	3573.31	1509.2			873.698		2645.82	2632
SMC1_YEAST	P32908	SMC1	YFL008W	1225	141280	5705.21	1332.93			1997.63	587.555	1013.85	2631
AGE2_YEAST	P40529	AGE2	YIL044C	298	32638	5347.39	2587.92	1560.19	1547.4	4833.23	1891.33	1122.71	2627
GOSR1_YEAST	P38736	GOS1	YHL031C	223	25395		1669.43			4679.2	1285.89	5469.74	2625
MLP1_YEAST	Q02455	MLP1	YKR095W	1875	218456	2710.51	1606.95			8554.15	1316.59	2491.66	2624
SIP18_YEAST	P50263	SIP18	YMR175W	79	8874	2301.38		2239.91				3359.3	2616
CCHL_YEAST	P06182	CYC3	YAL039C	269	30081	3870.07	411.232			3778.22		2695.8	2607
DATI_YEAST	P13483	DAT1	YML113W	248	27067	4696.23	75.6067			928.81			2607
RHO2_YEAST	P06781	RHO2	YNL090W	192	21479	3870.07	3449.76		3148.75	2127.09	1205.69	1045.75	2606
FRA1_YEAST	Q07825	FRA1	YLL029W	749	84924	3236.8	1810.13	5191.94	5879.77	806.782	2013.84	2676.66	2606
DOM34_YEAST	P33309	DOM34	YNL001W	386	44058	1720.43	4140.06	10920	2215.69	5572.54	644.46	1138.21	2600
FCF2_YEAST	Q12035	FCF2	YLR051C	217	25636		2045.79			7544.52			2600
SYMM_YEAST	P22438	MSM1	YGR171C	575	66734	3115.68	191.801						2596
SET5_YEAST	P38890	SET5	YHR207C	526	60547	4996.85	1405.19			370.219	350.316		2596
METX_YEAST	Q04533		YML082W	649	74313	2813.16	535.171						2595
COS8_YEAST	P38723	COS8	YHL048W	381	45880	3071.34	235.542						2591
ADH5_YEAST	P38113	ADH5	YBR145W	351	37648	1308.97	555.27		11997.4	1345.96	2216.93	3576.5	2587
URB1_YEAST	P34241	URB1	YKL014C	1764	203287	5886.79	1319.7			536.395	1318.86	46.7103	2584
POC4_YEAST	Q12245	POC4	YPL144W	148	16573	2205.35	776.385	1733.48	13566.1	1623.21			2582
ROY1_YEAST	Q04847	ROY1	YMR258C	553	64405	3082.44	206.245						2580
ERG4_YEAST	P25340	ERG4	YGL012W	473	56040	1642.9	4909.01		3808.92	1295.46	2255.52	1043.11	2579
UTP4_YEAST	Q06679	UTP4	YDR324C	776	87801	5436.17	2768.21		827.932	1959.45	529.291	1439.37	2579
TAF8_YEAST	Q03750	TAF8	YML114C	510	57986	4683.62	144.426			410.327			2578
NGL1_YEAST	Q08213	NGL1	YOL042W	363	42398	3475.7	178.649		4961.53			2060.85	2568
MNN10_YEAST	P50108	MNN10	YDR245W	393	46748	6278.44	448.336		6503.91	1141.13	360.692	721.761	2566
ORC6_YEAST	P38826	ORC6	YHR118C	435	50296	2969.09	313.412						2565
TSR3_YEAST	Q12094	TSR3	YOR006C	313	35686	3612.45	718.506			3153.43			2565
CNS1_YEAST	P33313	CNS1	YBR155W	385	44112	672.127	3705.37		1897.08	14441.8	1140.6	2445.71	2564
BIM1_YEAST	P40013	BIM1	YER016W	344	38362	3632.07	1282.19		4473.2	1317.5			2564
AIM24_YEAST	P47127	AIM24	YJR080C	394	44428	2289.43	1088.47			1926.87	692.989	6603.95	2564
YHS7_YEAST	P38833		YHR127W	243	27132	2144.79	1749.91		11428.8	1779.86	862.259	2141.02	2562
PRP21_YEAST	P32524	PRP21	YJL203W	280	33052	2490.5	731.794		9308.13	1463.33			2561
YGD9_YEAST	P53183		YGL039W	348	38259	2343.07	3922.59		807.308	3596.98	3784.14	159.39	2559
NOT2_YEAST	P06100	CDC36	YDL165W	191	22363	2120.45	487.002		10711.3	2055.52			2558
ERG28_YEAST	P40030	ERG28	YER044C	148	17135	376.921	3243.86		3755.93		2666.63		2557
RM51_YEAST	Q06090	MRPL51	YPR100W	140	16124	3389.32	1030.95	1804	1688.91	1338.64		6783.08	2557
RM24_YEAST	P36525	MRPL24	YMR193W	258	30049	4011.05	952.339	1230.63	6366.98	1612.47	2125.89	3508.1	2556
ERV41_YEAST	Q04651	ERV41	YML067C	352	40706	3004.53	2096.44			2710.63	1439.79		2556
YBU6_YEAST	P38256		YBR096W	230	27092	1948	6888.67		1974.11	2509.27	562.754	205.226	2554
VPS29_YEAST	P38759	VPS29	YHR012W	282	31013	258.916	4009.12		4474.39	5000.62	1017.47	4476.76	2553
YNK8_YEAST	P53929		YNL108C	270	30748	1948	4208.51	5786.32	2012.28	4177.74	2442.17	1090.69	2552
AIM46_YEAST	P38885	AIM46	YHR199C	310	34113	4422.33	2779.87		1817.64	2300.47		252.087	2551
HIF1_YEAST	Q12373	HIF1	YLL022C	385	43428	4548.11	1377.59			1944.85	861.167	2101.66	2546
RCY1_YEAST	P39531	RCY1	YJL204C	840	97471	2699.05	590.035						2543
MID1_YEAST	P41821	MID1	YNL291C	548	61575	3214.86	1.92598						2543
PDE2_YEAST	P06776	PDE2	YOR360C	526	61000	6512.44	675.028		1798	1357.97		122.835	2542
PUS3_YEAST	P31115	DEG1	YFL001W	442	50889	5863.99	490.598			473.538		57.4233	2539
UBX7_YEAST	P38349	UBX7	YBR273C	436	50031	2193.27	2292.27	7497.68	6224.18	3186.38	533.711	2987.89	2539
OST5_YEAST	Q92316	OST5	YGL226C-A	86	9517	1010.9	586.701				4372.38		2539
EDC3_YEAST	P39998	EDC3	YEL015W	551	61340	2343.07	2721.46			1388.66	1375.15	3297.09	2536
CDC73_YEAST	Q06697	CDC73	YLR418C	393	44456	538.41	2552.89		5470.64	5822.5	2534.82	3311.06	2536
NUM1_YEAST	Q00402	NUM1	YDR150W	2748	313033		2285.69			8753.55	1476.26	2599.87	2533
KICH_YEAST	P20485	CKI1	YLR133W	582	66317	3930.3	1652.16		6191.47	991.144	623.173	2551.36	2532
EFM1_YEAST	P38732	EFM1	YHL039W	585	67452	5171.2	2742.63		3306.91	357.083	298.346	1064.36	2530
UTP22_YEAST	P53254	UTP22	YGR090W	1237	140485	3258.69	3605.48		2125.29	1978.28	1724.05	1254.85	2521
MAD3_YEAST	P47074	MAD3	YJL013C	515	59521	3170.88	12.455						2515
UGA2_YEAST	P38067	UGA2	YBR006W	497	54189		2115.47		1425.23	1762.79	949.811	7590.22	2512
CEM1_YEAST	P39525	CEM1	YER061C	442	47555	1655.89	627.738		4396.45		3499.6	2764.07	2512
[truncated: 2,681 more rows]

## Sheet: HeLa
UniProt entry name	UniProt ID	Gene name	Length	Mass [Da]	NA11	WI12	KU14	HE15	IT16	BJ17	MO21	Normalized average
H4_HUMAN	P62805	H4C1; H4C2; H4C3; H4C4; H4C5; H4C6; H4C8; H4C9; H4C11; H4C12; H4C13; H4C14; H4C15; H4C16	103	11367	2.70262e+06	3.43445e+08	53497440	2.54029e+07	1.08468e+08	6.01047e+07	1.96871e+08	62675990
PPIA_HUMAN	P62937	PPIA	165	18012	1.36329e+06	9.43236e+07	26699090	3.53767e+07	7.47364e+07	2.73927e+07	4.16901e+07	26488825
G3P_HUMAN	P04406	GAPDH	335	36053	1.61321e+07	6.99991e+07	28215370	119987	1.18485e+08	3.27178e+07	2.78195e+07	25352667
H2A2A_HUMAN	Q6FI13	H2AC18; H2AC19	130	14095					6.07856e+07	2.9066e+07		24906056
ACTB_HUMAN	P60709	ACTB	375	41737		756846		2.0707e+06	1.13975e+08	4.59667e+07		22216045
COF1_HUMAN	P23528	CFL1	166	18502	3.30622e+07	4.12875e+07	13208310	1.2754e+07	5.09928e+07	2.13972e+07	11298900	20494703
PRDX1_HUMAN	Q06830	PRDX1	199	22110	2.31962e+07	5.01793e+07	24722490	9.09255e+06	4.84365e+07	1.56922e+07	22993200	20074852
ENOA_HUMAN	P06733	ENO1	434	47169	183007	6.5842e+07	20262610	2.77873e+07	3.95593e+07	2.80941e+07	2.98594e+07	19406328
H2B1K_HUMAN	O60814	H2BC12	126	13890					8.84522e+07	1.37927e+06		19268472
H31_HUMAN	P68431	H3C1; H3C2; H3C3; H3C4; H3C6; H3C7; H3C8; H3C10; H3C11; H3C12	136	15404	1.12501e+07	3.86854e+07			4.07149e+06	4.99741e+07		19099100
EF1A1_HUMAN	P68104	EEF1A1	462	50141					5.73606e+07	1.43285e+07		18068401
K2C8_HUMAN	P05787	KRT8	483	53704		6.03739e+07		1.09936e+07				17718610
H3C_HUMAN	Q6NXT2	H3-5	135	15214	1.06773e+07							17235518
RLA2_HUMAN	P05387	RPLP2	115	11665	1.78927e+07	4.49068e+07	6323864	2.63206e+07	2.96065e+07	1.20963e+07	2.4323e+07	17017841
HS90B_HUMAN	P08238	HSP90AB1	724	83264	112688	5.06797e+07	14290480	27139658	3.29672e+07	1.3768e+07	1.95766e+07	14548692
ANXA2_HUMAN	P07355	ANXA2	339	38604		2.8703e+07			4.09922e+07	1.80072e+07		14479314
VIME_HUMAN	P08670	VIM	466	53652	8.84535e+06	5.65523e+07	10099250	9.8896e+06	4.08977e+07	1.74715e+07	1.89041e+07	14439437
RS27A_HUMAN	P62979	RPS27A	156	17965		5.19941e+07	8227745	9.69912e+06	3.32036e+07	1.56405e+07	3.19331e+07	14347614
ACTG_HUMAN	P63261	ACTG1	375	41793		1.10267e+08	109894	2.23735e+07	4.27126e+06	311238		13879131
H12_HUMAN	P16403	H1-2	213	21365	5.52881e+06		16295050	30020.5	4.52637e+07	2.01945e+07	3.4169e+07	13837002
NPM_HUMAN	P06748	NPM1	294	32575		3.02797e+07	20091770	8.81679e+06	4.32259e+07	1.08534e+07	1.91785e+07	13599449
TPIS_HUMAN	P60174	TPI1	249	26669	1.18649e+07	4.20679e+07	13413920	3.9789e+06	3.95448e+07	1.27938e+07	2.08092e+07	13443124
H2B1H_HUMAN	Q93079	H2BC9	126	13892	8.30373e+06							13404009
PROF1_HUMAN	P07737	PFN1	140	15054	1.01145e+06	4.03493e+07	13298950	1.13038e+07	4.65726e+07	2.1823e+07	1.65064e+07	13081086
H2B2F_HUMAN	Q5QNW6	H2BC18	126	13920	7.69323e+06							12418531
LDHB_HUMAN	P07195	LDHB	334	36638	5.52881e+06	2.93206e+07	11765720	4.06302e+06	3.68207e+07	1.11773e+07	4.00947e+07	12376489
H32_HUMAN	Q71DI3	H3C15; H3C14; H3C13	136	15388	1.13307e+07		20304930		3.38546e+07	1.13782e+06	1.1116e+07	12353848
ROA2_HUMAN	P22626	HNRNPA2B1	353	37430	4.20594e+06	4.05066e+07	10073270	1.00538e+07	2.47203e+07	1.27661e+07	2.71451e+07	11688472
IF5A1_HUMAN	P63241	EIF5A	154	16832					3.00883e+07	1.27184e+07		11635878
KPYM_HUMAN	P14618	PKM	531	57937	669246	3.59431e+07	15513000	9.71202e+06	3.08084e+07	1.78996e+07	1.83184e+07	11585463
CH10_HUMAN	P61604	HSPE1	102	10932	88840.4	3.25974e+07	21748300	3.28993e+06	3.55495e+07	1.71527e+07	18334500	11406256
TBA1B_HUMAN	P68363	TUBA1B	451	50152		3.07559e+07		6.53596e+06	3.10025e+07	1.61543e+07		11394524
GSTP1_HUMAN	P09211	GSTP1	210	23356	2.27329e+07		25122.1			9.27839e+06	2194.22	11105413
LDHA_HUMAN	P00338	LDHA	332	36689	5.22329e+06	2.44108e+07	15503940	4.95554e+06	2.7211e+07	1.81005e+07	1.62264e+07	10877689
1433E_HUMAN	P62258	YWHAE	255	29174	5.875e+06	2.07861e+07	9853042	1.60808e+07	3.06167e+07	6.88974e+06	1.80769e+07	10742555
RL23A_HUMAN	P62750	RPL23A	156	17695	1.78875e+07	1.94807e+07	6290147	8.68812e+06	1.29891e+07	6.69582e+06	1.41037e+07	10319866
TYB10_HUMAN	P63313	TMSB10	44	5026	528839	5.21847e+06	16022770	2.5476e+07	2.60634e+07	1.29209e+07	3631710	10202038
RS28_HUMAN	P62857	RPS28	69	7841		3.7203e+07	5324716	1.1232e+07	1.99237e+07	1.14846e+07	1.43424e+07	9843230
PRDX6_HUMAN	P30041	PRDX6	224	25035	8.73762e+06	2.67031e+07	14527550	8.30855e+06	1.9601e+07	5.54212e+06	1.13526e+07	9812866
H2B3B_HUMAN	Q8N257	H2BC26	126	13908		12076.3				204867	47241450	9741284
CH60_HUMAN	P10809	HSPD1	573	61055	58179.7	2.30346e+07	14931760	1.02781e+07	2.62002e+07	1.3799e+07	1.55071e+07	9716136
TAGL2_HUMAN	P37802	TAGLN2	199	22391	2.01037e+07	1.26396e+07	4771194	1.40788e+06	2.05755e+07	1.30711e+07	7.11828e+06	9692189
THIO_HUMAN	P10599	TXN	105	11737	338048	2.1909e+07	15062280	8.87102e+06	3.62203e+07	9.16158e+06	1.3341e+07	9384532
1433Z_HUMAN	P63104	YWHAZ	245	27745	5.65607e+06	2.30802e+07	13502970	6.409e+06	2.18982e+07	1.07383e+07	1.18138e+07	9246966
TYB4_HUMAN	P62328	TMSB4X	44	5053	19308.4	5.27108e+06		7.0117e+06	6.01675e+07	2.3234e+07	499155	9119979
HSP7C_HUMAN	P11142	HSPA8	646	70898	3.19851e+06	2.79297e+07	9523529	7.61815e+06	2.60446e+07	1.10962e+07		9092710
RS3_HUMAN	P23396	RPS3	243	26688	7.25603e+06	2.85897e+07	10642260	2.56671e+06	2.1477e+07	6.57383e+06	1.95212e+07	9053313
TBB4B_HUMAN	P68371	TUBB4B	445	49831	8.46734e+06	2.98491e+07	2047435	3.25741e+06	2.96188e+07	1.881e+07	5.69858e+06	8944300
RAN_HUMAN	P62826	RAN	216	24423	5.52881e+06	2.15625e+07	8159554	5.56169e+06	1.96618e+07	1.05864e+07	22052600	8944026
S10A6_HUMAN	P06703	S100A6	90	10180	51339.7	2.5938e+07	11770170	4.15822e+06	3.28737e+07	1.46139e+07		8852259
H14_HUMAN	P10412	H1-4	219	21865	2.05914e+07	2.20959e+07	216485		7.58055e+06	2.01646e+06	8.75971e+06	8721461
K1C18_HUMAN	P05783	KRT18	430	48058	4.09604e+06	3.51488e+07	3927595	2.81048e+06	5.06288e+07	1.33232e+07	821631	8634504
RLA1_HUMAN	P05386	RPLP1	114	11514	1.02806e+07	1.38854e+07	6740320	1.92004e+07	1.13144e+07	2.58033e+06	3568425	8439779
ALDOA_HUMAN	P04075	ALDOA	364	39420	2.32039e+06	2.21758e+07	8758583	3.64683e+06	2.74493e+07	1.52043e+07	1.4954e+07	8425224
TBB5_HUMAN	P07437	TUBB	444	49671	3.79255e+06	7.11125e+06	15271300	1.28183e+07	7.23607e+06	3.82627e+06	21052400	8297359
HSPB1_HUMAN	P04792	HSPB1	205	22783	9.69909e+06	1.69273e+07	7998551	3.74044e+06	1.64126e+07	8.25929e+06		8087203
RS8_HUMAN	P62241	RPS8	208	24205	7.44009e+06	2.2503e+07	3651465	9.76819e+06	1.57437e+07	8.15571e+06	12741700	8069015
PRDX2_HUMAN	P32119	PRDX2	198	21892	1.06583e+07	1.27041e+07	6188494	7.43687e+06	1.13845e+07	5.03694e+06	1.61359e+07	7951583
PGK1_HUMAN	P00558	PGK1	417	44615	302335	3.98768e+07	9347583	3.2578e+06	2.36673e+07	9.98101e+06		7946093
RS10L_HUMAN	Q9NQ39	RPS10P5	176	20120	4.80554e+06							7757184
RS9_HUMAN	P46781	RPS9	194	22591	5.09058e+06	2.39451e+07	7042531	3.99478e+06	1.57729e+07	7.13488e+06	1.93219e+07	7680285
EF2_HUMAN	P13639	EEF2	858	95338	1.06714e+06	1.65929e+07	10329350	7.90821e+06	2.02808e+07	9.058e+06	1.49739e+07	7564052
RS5_HUMAN	P46782	RPS5	204	22876	6.78707e+06	1.70187e+07	5748044	1.18083e+07	8.59625e+06	6.15491e+06		7533930
RS3A_HUMAN	P61247	RPS3A	264	29945	4.86659e+06	2.38095e+07	9351288	1.67214e+06	2.03402e+07	6.9329e+06	15603100	7533189
RL10L_HUMAN	Q96L21	RPL10L	214	24519	4.62704e+06							7469040
PGAM1_HUMAN	P18669	PGAM1	254	28804	5.4431e+06	1.75283e+07	5649064	1.22652e+07	1.14139e+07	7.83864e+06	8.63687e+06	7360519
RS12_HUMAN	P25398	RPS12	132	14515	329374	2.55393e+07	7608366	6.06757e+06	2.44008e+07	6.84025e+06	1.67233e+07	7335702
HMGB1_HUMAN	P09429	HMGB1	215	24894	5.52881e+06				7.19012e+06	9.2571e+06	14175100	7090263
RL18_HUMAN	Q07020	RPL18	188	21634	7.44612e+06	1.53446e+07	4757870	2.35334e+06	1.13893e+07	1.19715e+07	14952800	7071545
HNRPK_HUMAN	P61978	HNRNPK	463	50976	12741.1	2.07731e+07	7037560	1.39614e+07		7.30809e+06	9203500	7068177
RS11_HUMAN	P62280	RPS11	158	18431	5.88825e+06	1.51455e+07	5906878	4.81701e+06	1.2963e+07	7.79146e+06	1.69826e+07	7034461
PPIB_HUMAN	P23284	PPIB	216	23743	7.94689e+06	2.33721e+07	7738854	1.55209e+06	1.40154e+07	8.84912e+06	6.44828e+06	6998883
CALR_HUMAN	P27797	CALR	417	48142	3.66014e+06	1.83884e+07	5447336	1.74892e+07	1.27135e+07	2.88324e+06	5562600	6998784
HS90A_HUMAN	P07900	HSP90AA1	732	84660		1.27996e+07	5358574	5.68496e+06	9.42499e+06	8.41178e+06	2.29273e+07	6977250
S10AB_HUMAN	P31949	S100A11	105	11740	86308.1	2.60436e+07	10185700	1.53268e+07	1.52379e+07	4.10174e+06	1.78281e+06	6942390
RS16_HUMAN	P62249	RPS16	146	16445	3.5739e+06	2.12617e+07	10346480	875904	1.84028e+07	7.3311e+06	1.42798e+07	6933576
RS18_HUMAN	P62269	RPS18	152	17719	5.9992e+06	1.37856e+07	7367442	1.5024e+06	1.9186e+07	8.2075e+06	1.4246e+07	6874455
S10A4_HUMAN	P26447	S100A4	101	11729		2.88575e+07	4138698	611656	2.25187e+07	1.00086e+07		6815253
RS21_HUMAN	P63220	RPS21	83	9111		2.65733e+07	6052579	2.36185e+06	2.19542e+07	6.4783e+06		6787498
RL27_HUMAN	P61353	RPL27	136	15798	6.94228e+06	1.72935e+07	5480198	2.81474e+06	1.10106e+07	9.26573e+06	1.33099e+07	6756120
IF4A1_HUMAN	P60842	EIF4A1	406	46154	1.16415e+06	2.02724e+07	8014366	5.4532e+06	1.78885e+07	7.70917e+06	1.45809e+07	6722673
RS7_HUMAN	P62081	RPS7	194	22127	9.36027e+06	1.23074e+07	6237110	2.11118e+06	1.06764e+07	1.09328e+07	7.61239e+06	6718147
RL7A_HUMAN	P62424	RPL7A	266	29996	4.40722e+06	1.41209e+07	6603493	1.26765e+06	1.63357e+07	1.20112e+07	14936900	6713974
H2B1M_HUMAN	Q99879	H2BC14	126	13989	8.17739e+06					249396		6703490
H2B1D_HUMAN	P58876	H2BC5	126	13936	8.11522e+06					235332		6647478
NDKB_HUMAN	P22392	NME2	152	17298		2.43581e+07	10328660	5.48072e+06		23867.6		6583103
RS25_HUMAN	P62851	RPS25	125	13742	5.95181e+06	1.33384e+07	5098359	929320	1.70554e+07	9.58453e+06	1.57738e+07	6577030
BIP_HUMAN	P11021	HSPA5	654	72333	3.06413e+06	1.41879e+07	8277854	9.9402e+06	1.39339e+07	7.44619e+06	5.93016e+06	6528811
RS19_HUMAN	P39019	RPS19	145	16060	2.99246e+06	2.07767e+07	8287093	1.62442e+06	2.18711e+07	8.73288e+06	8441120	6441541
RL6_HUMAN	Q02878	RPL6	288	32728	3.62552e+06	1.12663e+07	5464906	7.93008e+06	1.47067e+07	8.63924e+06	1.07787e+07	6374561
RL10A_HUMAN	P62906	RPL10A	217	24831	5.96288e+06	1.84014e+07	5153779	3.01287e+06	1.41568e+07	8.24605e+06	9.02346e+06	6266097
MDHM_HUMAN	P40926	MDH2	338	35503	1.72891e+06	1.12152e+07	11017890	8.82115e+06	1.0406e+07	4.41736e+06	1.16501e+07	6224682
MIF_HUMAN	P14174	MIF	115	12476	59433.5	9.89948e+06	5411247	3.38739e+06	2.24967e+07	7.70054e+06	2.32375e+07	6216651
RS14_HUMAN	P62263	RPS14	151	16273	3.80569e+06	1.73469e+07	4978787	1.45448e+06	1.44336e+07	1.18788e+07	1.19104e+07	6142690
RS4X_HUMAN	P62701	RPS4X	263	29598	3.76156e+06	2.06115e+07	5765736	2.68888e+06	1.47879e+07	7.08021e+06	12527000	6130814
TCP4_HUMAN	P53999	SUB1	127	14395	2.68911e+06	1.68589e+07	5245739	6.20218e+06	1.06599e+07	1.47669e+07	3992390	6054060
RL5_HUMAN	P46777	RPL5	297	34363	3.75086e+06	1.43411e+07	4717628	7.22392e+06	1.24561e+07	9.73242e+06	6.81341e+06	5997646
ACTC_HUMAN	P68032	ACTC1	377	42019						7.17689e+06		5954481
CYBP_HUMAN	Q9HB71	CACYBP	228	26210	6.79842e+06	7.0273e+06	6677444	9.16348e+06	1.15615e+07	3.7994e+06	4.25538e+06	5907896
RS13_HUMAN	P62277	RPS13	151	17222	6.69995e+06	1.01713e+07	6288082	4.36019e+06	1.62455e+07	5.53757e+06	5851460	5884878
HS71B_HUMAN	P0DMV9	HSPA1B	641	70052					1.38963e+07			5874582
RL21_HUMAN	P46778	RPL21	160	18565	6.41309e+06	6.37035e+06	3874808	1.99566e+06	1.07287e+07	1.01433e+07	14261800	5828795
RL31_HUMAN	P62899	RPL31	125	14463	4.20568e+06	1.39305e+07	4429198	4.46643e+06	1.45226e+07	5.87927e+06	13068000	5825809
NUCL_HUMAN	P19338	NCL	710	76614	3.32218e+06	1.36644e+07	5494610	6.13164e+06	2.0199e+07	5.57711e+06	7.25741e+06	5822647
RL22_HUMAN	P35268	RPL22	128	14787	6.04926e+06	1.2861e+07	5293896	2.24577e+06	9.27649e+06	1.0549e+07	8.50402e+06	5812649
RL12_HUMAN	P30050	RPL12	165	17819	5.53203e+06	1.65074e+07	5994407	1159113	1.98758e+07	5.79928e+06	7.16548e+06	5792375
ADT2_HUMAN	P05141	SLC25A5	298	32852	3.09386e+06	1.65449e+07	8005976	4.21353e+06	1.3674e+07	6.58537e+06	7.55037e+06	5761466
TKT_HUMAN	P29401	TKT	623	67878	246080	1.76276e+07	7000876	3.93882e+06		1.57061e+07	4.1819e+06	5752117
RL7_HUMAN	P18124	RPL7	248	29226	6.15236e+06	150676	6446419	3.33286e+06	1.24733e+07	8.26965e+06	1.21683e+07	5716849
RL4_HUMAN	P36578	RPL4	427	47697	848678	1.43694e+07	4738409	7.85024e+06	1.16811e+07	9.79341e+06	1.01395e+07	5682918
RL17_HUMAN	P18621	RPL17	184	21397	6.41927e+06	1.58334e+07	5723445	2.78088e+06	1.4181e+07	5.20416e+06	6317550	5681530
PARK7_HUMAN	Q99497	PARK7	189	19891	6.9603e+06	1.13476e+07	6472967	2.14434e+06	1.24955e+07	6.33674e+06	6.32424e+06	5603958
HMGN2_HUMAN	P05204	HMGN2	90	9393	3.93349e+06		3249097	247318	9.84531e+06	2.19616e+07	511559	5456359
RS2_HUMAN	P15880	RPS2	293	31324	2.98202e+06	1.57714e+07	6902205	2.69952e+06	1.62377e+07	5.34543e+06		5408883
H15_HUMAN	P16401	H1-5	226	22580	8.07711e+06	7.36059e+06	1455.09		1.3706e+07	6.3143e+06		5387346
RL35A_HUMAN	P18077	RPL35A	110	12538	71922.1	1.05935e+07	6516851	5.03363e+06	1.84225e+07	8.25411e+06	1.00343e+07	5339751
PEBP1_HUMAN	P30086	PEBP1	187	21057	5.95388e+06	1.52416e+07	4486148	4.63914e+06	8.69082e+06	4.98745e+06	6.66114e+06	5316508
RL35_HUMAN	P42766	RPL35	123	14551	5.15649e+06	6.82316e+06	3637811	840391	8.97084e+06	1.3387e+07	1.046e+07	5293540
RL13_HUMAN	P26373	RPL13	211	24261	6.08606e+06	1.09917e+07	3714991	1.16043e+06	1.41947e+07	6.77523e+06	9986080	5291093
K2C7_HUMAN	P08729	KRT7	469	51386	4.54619e+06	1.0311e+07		4.13536e+06				5281322
SUMO2_HUMAN	P61956	SUMO2	95	10871	8.84535e+06		3080825	371395	9.505e+06	4.41783e+06	9.29556e+06	5221073
TCTP_HUMAN	P13693	TPT1	172	19595	7.8944e+06	5.6477e+06	2546694	4.46679e+06	7.58562e+06	5.99436e+06	9534220	5217089
ANXA1_HUMAN	P04083	ANXA1	346	38714	2.29324e+06	1.64716e+07	6736961	8.10509e+06	1.00449e+07	7.39843e+06	156243	5213540
KCRB_HUMAN	P12277	CKB	381	42644	577191	8.53759e+06	1589464	4.01506e+06	7.16286e+06	3.36678e+06	3.29159e+07	5193186
RSSA_HUMAN	P08865	RPSA	295	32854	4.72869e+06	1.22228e+07	5392144	2.43141e+06	1.12057e+07	5.97767e+06	8.89587e+06	5125360
RL9_HUMAN	P32969	RPL9; RPL9P7; RPL9P8; RPL9P9	192	21863	6.36548e+06	1.48508e+07	3689512	3.68474e+06	7.35657e+06	6.02716e+06	6.00667e+06	5106841
CBX3_HUMAN	Q13185	CBX3	183	20811	6.36548e+06	5.25183e+06	2035140	1.05252e+07	7.09291e+06	4.01335e+06	5.71982e+06	5106308
RS17_HUMAN	P08708	RPS17	135	15550	4.28148e+06	1.13682e+07	6138842	1.39898e+06	9.10625e+06	9.47347e+06	7.25366e+06	5070122
ATPB_HUMAN	P06576	ATP5F1B	529	56560	3.62668e+06	1.33546e+07	5457387	4.06167e+06	9.95574e+06	5.69145e+06	8580020	5059866
RACK1_HUMAN	P63244	RACK1	317	35077	1.85079e+06	1.70783e+07	5177390	4.52914e+06	1.54528e+07	4.55668e+06		5053457
RL3_HUMAN	P39023	RPL3	403	46109	691217	1.26909e+07	6560169	3.34435e+06	1.32249e+07	7.11647e+06	1.03455e+07	4922063
EF1G_HUMAN	P26641	EEF1G	437	50119		7.63289e+06	6729206	5.8422e+06	1.15878e+07	4.32512e+06	7.27008e+06	4893929
TEBP_HUMAN	Q15185	PTGES3	160	18697	2.34808e+06	1.32897e+07	5971048	3.49172e+06	1.14617e+07	3.51018e+06	11421310	4832239
RANG_HUMAN	P43487	RANBP1	201	23310	5.76907e+06	9.12069e+06	2099009	6.98977e+06	7.19657e+06	3.83824e+06		4815676
PDIA1_HUMAN	P07237	P4HB	508	57116	2.31859e+06	1.55721e+07	5269586	4.36567e+06	1.27439e+07	5.07135e+06	6.33798e+06	4798344
SET_HUMAN	Q01105	SET	290	33489	1.64629e+06	7.72718e+06	3815069	10098573	6.6435e+06		8510760	4782885
ANXA5_HUMAN	P08758	ANXA5	320	35937	5.11144e+06	1.24975e+07	4378247	4.31944e+06	8.6363e+06	5.06186e+06	4.90971e+06	4755517
RS15A_HUMAN	P62244	RPS15A	130	14840	1.08266e+06	1.95289e+07	4688587	1.04156e+06	1.29191e+07	5.0229e+06	1.32616e+07	4742913
RL8_HUMAN	P62917	RPL8	257	28025	3.03351e+06	1.12477e+07	4332788	1.61632e+06	1.17815e+07	8.74841e+06	8664340	4737153
ERH_HUMAN	P84090	ERH	104	12259		1.09278e+07	2977261	4.78692e+06	1.06949e+07	4.34791e+06	1.24965e+07	4733702
RL24_HUMAN	P83731	RPL24	157	17779	5.52881e+06	3901.6	4776545	1.00722e+06	1.38292e+07	5.14748e+06	1.26919e+07	4710454
BASP1_HUMAN	P80723	BASP1	227	22693	3.55217e+06	6.53961e+06	5167605	693057	3.75392e+07	2.665e+06	616635	4704936
RL27A_HUMAN	P46776	RPL27A	148	16561	4.48264e+06	1.36726e+07	3364639	1.80887e+06	9.19749e+06	5.02491e+06	11042680	4701867
ML12B_HUMAN	O14950	MYL12B	172	19779	6.56907e+06				7.85654e+06	113490		4673121
PA2G4_HUMAN	Q9UQ80	PA2G4	394	43787	10041.7	1.51433e+07	5219564	4.28449e+06	1.29459e+07	4.52699e+06	12018800	4668731
RL30_HUMAN	P62888	RPL30	115	12784	40579.4	1.14074e+07	3315870	4.55074e+06	1.7487e+07	8.41754e+06	8.44093e+06	4644050
RL19_HUMAN	P84098	RPL19	196	23466	4.5924e+06	9.4452e+06	1553403	737341	7.29992e+06	1.3154e+07	8.03749e+06	4638229
H37_HUMAN	Q5TEC6	H3-7	136	15430	2.83905e+06	6.20219e+06	1767915	128880		2.55316e+06	2.70564e+07	4625650
RL36_HUMAN	Q9Y3U8	RPL36	105	12254	1.15878e+06	1.11225e+07	1988158	1.52875e+06	1.01732e+07	1.1175e+07	14128700	4601977
SRSF3_HUMAN	P84103	SRSF3	164	19330	4.34453e+06	9.43043e+06	3349953	2.94149e+06	8.49438e+06	6.30452e+06	9.48515e+06	4580192
GDIR1_HUMAN	P52565	ARHGDIA	204	23207	7.28112e+06	5.36066e+06	2169528	6.2722e+06	5.61444e+06	5.56566e+06	3.40222e+06	4574679
G6PI_HUMAN	P06744	GPI	558	63147	1.76701e+06	1.09273e+07	5435960	4.64509e+06	9.27246e+06	6.72286e+06		4562496
TBCA_HUMAN	O75347	TBCA	108	12855	511299	1.10703e+07	3862477	7.16855e+06	7.9057e+06	4.13897e+06	1.22453e+07	4470901
RL15_HUMAN	P61313	RPL15	204	24146	3.90093e+06	1.74124e+07	2701594	2.96597e+06	8.14388e+06	5.30584e+06	6788440	4451404
GRP75_HUMAN	P38646	HSPA9	679	73680	1.13673e+06	1.62909e+07	5740753	3.18705e+06	1.29983e+07	4.7971e+06	6.50606e+06	4451336
RL11_HUMAN	P62913	RPL11	178	20252	4.47401e+06	1.02215e+07	4933069	849971	1.18029e+07	4.91242e+06		4397384
RS20_HUMAN	P60866	RPS20	119	13373	1.31284e+06	1.14192e+07	4305449	879549	1.07511e+07	7.91115e+06	1.23174e+07	4390856
PGAM4_HUMAN	Q8N0Y7	PGAM4	254	28777	5.43602e+06					2684.97		4388565
RL26_HUMAN	P61254	RPL26	145	17258	3.56529e+06	1.20737e+07	623024	774132	1.28918e+07	1.23144e+07	4943320	4379587
ROA1_HUMAN	P09651	HNRNPA1	372	38747	506551			9.19806e+06	1.57657e+07	1161.18		4369449
RL32_HUMAN	P62910	RPL32	135	15860	2.48654e+06	9.94957e+06	4272692	709543	1.61684e+07	5.50466e+06	9604020	4352079
RL38_HUMAN	P63173	RPL38	70	8218	1.41527e+06	9.00705e+06	2661168	1.42225e+06	9.07852e+06	9.15698e+06	1.41959e+07	4328872
EF1B_HUMAN	P24534	EEF1B2	225	24764	4.1179e+06	1.00114e+07	4443934	4.00048e+06	9.81244e+06	4.79854e+06	4.11952e+06	4318989
SODC_HUMAN	P00441	SOD1	154	15936	4.44376e+06	1.70474e+07	6256692	1.3864e+06	4.72509e+06	4.44481e+06	3.69887e+06	4266138
RL28_HUMAN	P46779	RPL28	137	15748	1.81141e+06	5.42553e+06	5427938	610928	1.37175e+07	8.52294e+06	8735675	4236891
PRDX5_HUMAN	P30044	PRDX5	214	22086	5.88825e+06	1.15112e+07	6516079	2.58528e+06	3.99989e+06	3422.6		4225073
LMNA_HUMAN	P02545	LMNA	664	74139	341600	1.72238e+07	3937016	3.53366e+06	1.51312e+07	7.93877e+06	2113230	4217508
RL23_HUMAN	P62829	RPL23	140	14865	867749	1.39257e+07	4248712	940396	1.42105e+07	4.749e+06	10879860	4136298
RS6_HUMAN	P62753	RPS6	249	28681	241576	1.11047e+07	3660420	5.31517e+06	7.1016e+06	8.90723e+06		4122346
RS27_HUMAN	P42677	RPS27	84	9461			1762082	2.23153e+06	5.50032e+06	7.78628e+06	12209710	4114784
TCPQ_HUMAN	P50990	CCT8	548	59621	1.12001e+06	1.00085e+07	5916433	2.12241e+06	1.56637e+07	3.53044e+06	7858320	4089060
ENPL_HUMAN	P14625	HSP90B1	803	92469	719711	1.2906e+07	3699856	4.98781e+06	1.07884e+07	4.29813e+06	8106640	4087426
HINT1_HUMAN	P49773	HINT1	126	13802	251216	1.65002e+07	3926310	4.4679e+06	5.70482e+06	4.93146e+06	1.01504e+07	4080145
PTMA_HUMAN	P06454	PTMA	111	12203	870737	6.67472e+06	3401822	1.14342e+06	2.01706e+07	32832.9	18110600	4074140
RL14_HUMAN	P50914	RPL14	215	23432	1.99673e+06	9.34201e+06	2725441	986085	8.87447e+06	1.18949e+07	6.48789e+06	4058636
RL10_HUMAN	P27635	RPL10	214	24577	1.22367e+06			112384	9.07686e+06	1.23875e+07		4053037
PHB1_HUMAN	P35232	PHB1	272	29804	2.73648e+06	9.97295e+06	4851451	3.89956e+06	1.03803e+07	2.65163e+06	6679030	4048618
RL18A_HUMAN	Q02543	RPL18A	176	20762	2.59478e+06	8.37592e+06	4364333	988753	1.02108e+07	7.86224e+06	7.10044e+06	4046413
PCNA_HUMAN	P12004	PCNA	261	28769	3.31921e+06	6.89074e+06	3294882	2.5959e+06	1.3345e+07	2.71441e+06	9.385e+06	3999271
RL29_HUMAN	P47914	RPL29	159	17752	6.36548e+06	4.45546e+06	2441339	268763	6.23342e+06	8.18448e+06	5515350	3955646
SRSF1_HUMAN	Q07955	SRSF1	248	27745	4.39898e+06	1.19121e+07	1662833	4.37089e+06	7.90804e+06	2.87444e+06	5.79069e+06	3932204
ALBU_HUMAN	P02768	ALB	609	69367		18645.8		7.22882e+06				3930918
ARF1_HUMAN	P84077	ARF1	181	20697	5.43372e+06	1.73499e+07	2480858	1.26905e+06	8.762e+06	3.12786e+06	2.64016e+06	3919558
LEG1_HUMAN	P09382	LGALS1	135	14716	589212	1.28956e+07	2622808	2.69036e+06	2.44327e+07	6.37818e+06	113568	3906467
1433T_HUMAN	P27348	YWHAQ	245	27764	2.29826e+06	7.52074e+06	5057658	6.25817e+06	7.12699e+06	3.85953e+06	3.6847e+06	3892051
CRIP1_HUMAN	P50238	CRIP1	77	8533		1.23192e+07	4801421	1.35175e+06	1.11956e+07	4.06404e+06		3884893
RS10_HUMAN	P46783	RPS10	165	18898	4.83552e+06	6.11029e+06	4846872	3.73841e+06	8.05162e+06	422269		3850772
RL13A_HUMAN	P40429	RPL13A	203	23577	3.45242e+06	7.7832e+06	3012239	1.19186e+06	8.80512e+06	8.00897e+06	5450050	3826832
VDAC1_HUMAN	P21796	VDAC1	283	30773	1.90046e+06	1.35224e+07	3629015	3.81828e+06	8.18687e+06	4.40586e+06	5.45826e+06	3824787
TCPB_HUMAN	P78371	CCT2	535	57488	1.34256e+06	8.16203e+06	5043495	3.66168e+06	1.10095e+07	3.75952e+06	7.03821e+06	3819350
ACTS_HUMAN	P68133	ACTA1	377	42051	2.09094e+06				1.00281e+07			3807273
SERA_HUMAN	O43175	PHGDH	533	56651	1.54758e+06	1.21537e+07	2911978	2.0455e+06	1.53331e+07	4.47151e+06		3784821
HNRPU_HUMAN	Q00839	HNRNPU	825	90584	1.41695e+06	1.05464e+07	2888694	2.33057e+06	1.0752e+07	5.344e+06	9.02314e+06	3784796
HCD2_HUMAN	Q99714	HSD17B10	261	26923	2.96362e+06	7.92759e+06	5420690	6.25669e+06	4.89189e+06	2.81016e+06	2.71315e+06	3777795
CALX_HUMAN	P27824	CANX	592	67568	1.12997e+06	8.05103e+06	3067917	8.76524e+06	5.90965e+06	2.93751e+06		3774619
RS23_HUMAN	P62266	RPS23	143	15808	2.61988e+06	7.1883e+06	3650643	1.373e+06	1.0287e+07	6.38279e+06	7172830	3774045
TCPE_HUMAN	P48643	CCT5	541	59671	1.70484e+06	9.7703e+06	4437293	3.07329e+06	1.07365e+07	4.15865e+06	6130950	3760868
GDIB_HUMAN	P50395	GDI2	445	50663	1.45543e+06	1.09209e+07	5282632	4.07656e+06	8.89384e+06	3.38152e+06	4.61266e+06	3713481
HDGF_HUMAN	P51858	HDGF	240	26788	2.84832e+06	1.57774e+07	2513385	4.36548e+06	1.26715e+07	1.50552e+06	1981710	3707454
TCPG_HUMAN	P49368	CCT3	545	60534	1.44398e+06	9.09863e+06	4658420	3.33933e+06	9.62019e+06	4.24611e+06	6.39787e+06	3704340
C1QBP_HUMAN	Q07021	C1QBP	282	31362	3.11407e+06	4.98259e+06	2615237	9.56175e+06	4.06501e+06	1.79739e+06	4220120	3702058
ATPA_HUMAN	P25705	ATP5F1A	553	59751	2.22092e+06	9.07201e+06	3671852	3.23727e+06	8.44095e+06	4.97773e+06		3699748
HNRH1_HUMAN	P31943	HNRNPH1	449	49229	1.58258e+06	1.17425e+07	1776884	5.25522e+06	7.74704e+06	4.74692e+06	6.21546e+06	3677265
ACTN4_HUMAN	O43707	ACTN4	911	104854	1.01646e+06	9.56248e+06	1598515	2.61757e+06	9.8685e+06	7.46576e+06	8800670	3666736
RL37A_HUMAN	P61513	RPL37A	92	10275		1.01123e+07	4349480	1.04513e+06	1.16168e+07	5.74162e+06	4.2174e+06	3653296
CYTB_HUMAN	P04080	CSTB	98	11140	60679.4	9.94525e+06	4499087	2.38137e+06	1.28838e+07	4.54201e+06	8060640	3637965
RS15_HUMAN	P62841	RPS15	145	17040	7.96669e+06	4.06057e+06	1798198	3.27621e+06	3.46735e+06		743176	3636108
HNRPD_HUMAN	Q14103	HNRNPD	355	38434	131721	1.02975e+07	3469474	1.13884e+06		4.93831e+06	13796800	3615392
STIP1_HUMAN	P31948	STIP1	543	62639	1.18304e+06	7.49121e+06	6742259	3.35432e+06	9.22854e+06	3.9123e+06	3791260	3578518
AN32A_HUMAN	P39687	ANP32A	249	28585	133768	9.22601e+06	2851353	6.98632e+06	4.89352e+06	3.56738e+06	9.01943e+06	3567850
PTBP1_HUMAN	P26599	PTBP1	557	59633	1.79493e+06	7.44563e+06	4469005	3.2979e+06	8.00715e+06	4.90367e+06	5.39447e+06	3550832
IPYR_HUMAN	Q15181	PPA1	289	32660	1.53123e+06	9.58856e+06	3941553	3.76075e+06	8.45877e+06	2.08292e+06	8187490	3539912
TCPD_HUMAN	P50991	CCT4	539	57924	1.23184e+06	7.7144e+06	5431772	2.8513e+06	1.10201e+07	3.56111e+06	5454960	3539616
CSRP1_HUMAN	P21291	CSRP1	193	20567	6.10499e+06	7.2504e+06	2232329	2.5975e+06	1.02216e+07	2.9512e+06	9354.72	3517874
PDIA3_HUMAN	P30101	PDIA3	505	56782	89939.6	9.9678e+06	4385044	4.47431e+06	8.59053e+06	5.32196e+06	4.85656e+06	3505386
ASSY_HUMAN	P00966	ASS1	412	46530	37456	2.02103e+07	4188398	2.71513e+06	1.85018e+07	432932	1.46238e+06	3480905
SMD2_HUMAN	P62316	SNRPD2	118	13527	129289	8.36705e+06	4471553	1.96433e+06	9.98013e+06	4.69478e+06	9397930	3457407
RL34_HUMAN	P49207	RPL34	117	13293	281692	6.5686e+06	3558357	2.06586e+06	1.13152e+07	6.77543e+06	7.66347e+06	3445799
BAF_HUMAN	O75531	BANF1	89	10059	99506.9	1.17033e+07	4348458	2.14725e+06	1.17024e+07	4.35838e+06	5.97375e+06	3409206
ATP5H_HUMAN	O75947	ATP5PD	161	18491	7.39336e+06	4.46973e+06	2337946	2.30951e+06	3.57081e+06	1.91253e+06	2661850	3339837
TCPA_HUMAN	P17987	TCP1	556	60344	1.92183e+06	7.11038e+06	3320592	3.46525e+06	9.30962e+06	3.0286e+06	6078940	3331169
1433S_HUMAN	P31947	SFN	248	27774	3.37751e+06	1.10069e+07	2087103	3.22901e+06	9.23865e+06	3.17263e+06	2.11567e+06	3325806
RLA0_HUMAN	P05388	RPLP0	317	34274					1.18424e+07	5.17919e+06	1089279	3324381
PSA5_HUMAN	P28066	PSMA5	241	26411	3.3487e+06	8.01921e+06	2958306	3.88013e+06	7.18129e+06	2.19743e+06	4.06948e+06	3317044
HNRPL_HUMAN	P14866	HNRNPL	589	64133	2.15979e+06	8.87096e+06	1794238	3.26283e+06	6.65271e+06	4.20727e+06	7320200	3311093
UB2L3_HUMAN	P68036	UBE2L3	154	17862	6.15236e+06	3.4379e+06	1323091	2.36728e+06		1.57152e+06		3307733
NONO_HUMAN	Q15233	NONO	471	54232	1.7746e+06	5.10628e+06	1933011	1.1388e+06	6.57264e+06	6.79192e+06	1.06134e+07	3294978
STMN1_HUMAN	P16949	STMN1	149	17303	2.83557e+06	4.59369e+06	4156513	816390	8.22587e+06	3.79646e+06	7.77086e+06	3290793
TCPZ_HUMAN	P40227	CCT6A	531	58024	1.61631e+06	8.5929e+06	3364502	1.75351e+06	7.9017e+06	4.64973e+06	6.46928e+06	3225436
RS24_HUMAN	P62847	RPS24	133	15423	517797	3.0282e+06	3065506	4.40156e+06	9.77828e+06	5.88472e+06	5.52472e+06	3205574
CPSM_HUMAN	P31327	CPS1	1500	164939	339127	1.11705e+07	5584821	5.93331e+06	4.85026e+06	3.7647e+06	9633.26	3200483
ACBP_HUMAN	P07108	DBI	87	10044	23227.2	2.26692e+07	1310051	2.51868e+06	7.63795e+06	5.61376e+06	2419370	3192727
CLIC1_HUMAN	O00299	CLIC1	241	26923	1.067e+06	9.04604e+06	4139407	3.89101e+06	1.09749e+07	2.54367e+06	2467660	3156804
1433G_HUMAN	P61981	YWHAG	247	28303	1.67216e+06	1.08648e+07	4275512	2.68972e+06	9.11996e+06	2.67464e+06	2.26915e+06	3117529
SRP14_HUMAN	P37108	SRP14	136	14570	767123	6.29837e+06	2685014	5.17256e+06	8.95637e+06	4.24974e+06	3.83543e+06	3115454
PHB2_HUMAN	Q99623	PHB2	299	33296	966090	1.10399e+07	4010505	1.51908e+06	1.08744e+07	2.63885e+06	5215400	3103378
RS29_HUMAN	P62273	RPS29	56	6677		6.32322e+06	2103166	623969	4.62642e+06	9.29393e+06	5660680	3083544
F10A1_HUMAN	P50502	ST13	369	41332					5.72291e+06	4.0675e+06	5563910	3071774
PRDX3_HUMAN	P30048	PRDX3	256	27693	1.45658e+06	1.44674e+07	1668335	2.57241e+06	7.91471e+06	1.45074e+06	6.96231e+06	3051967
PSA7_HUMAN	O14818	PSMA7	248	27887	2.78912e+06	5.9853e+06	2318216	3.67583e+06	6.70761e+06	2.84077e+06	3540470	2948091
XRCC6_HUMAN	P12956	XRCC6	609	69843	1.80883e+06	7.18285e+06	2465006	2.43984e+06	4.99298e+06	5.62245e+06	4.67026e+06	2944230
DEST_HUMAN	P60981	DSTN	165	18506	4.80514e+06	4.59571e+06	1349588	1.6884e+06	8.41251e+06	3.90522e+06	1621400	2942043
HMGB2_HUMAN	P26583	HMGB2	209	24034	3.08834e+06	2.69438e+06	593027	265480	5.50976e+06	7.61825e+06	8077350	2937640
LGUL_HUMAN	Q04760	GLO1	184	20778	1.85813e+06	3.99483e+06	2974386	1.73584e+06	4.38164e+06	2.14438e+06	1.19078e+07	2932371
UBC9_HUMAN	P63279	UBE2I	158	18007	5.51905e+06	6.86134e+06	1700330	478118	4.39181e+06	2.91e+06	3.78826e+06	2927094
NQO1_HUMAN	P15559	NQO1	274	30868	3.64159e+06	980264	2898606	1.16362e+06	7.72101e+06	4.32944e+06		2905553
TERA_HUMAN	P55072	VCP	806	89322	1.20239e+06	8.59057e+06	2047177	3.15761e+06	6.79892e+06	5.03314e+06	3.93059e+06	2905415
FKBP4_HUMAN	Q02790	FKBP4	459	51805	524051	8.62732e+06	2756307	2.18166e+06	1.06501e+07	2.77051e+06	6.59596e+06	2904790
HNRPM_HUMAN	P52272	HNRNPM	730	77516	562287	1.28009e+07	3662414	576597	1.27834e+07	2.7803e+06	3.43923e+06	2885496
EFTU_HUMAN	P49411	TUFM	452	49542	914699	8.20415e+06	4056736	2.87541e+06	6.33469e+06	3.50426e+06	4053740	2877751
MOES_HUMAN	P26038	MSN	577	67820	2.82167e+06	5.99588e+06	1741905	634477	8.59966e+06	7.65047e+06	1118535	2868956
KAD2_HUMAN	P54819	AK2	239	26478	3.68254e+06	7.40677e+06	2177597	1.78582e+06	5.07286e+06	2.38198e+06		2863562
1433B_HUMAN	P31946	YWHAB	246	28082	1.4719e+06	6.72202e+06	3298759	1.17601e+06	7.35322e+06	5.04782e+06		2840106
LMNB1_HUMAN	P20700	LMNB1	586	66408	1.21186e+06	9.41322e+06	1712863	1.71875e+06	6.21993e+06	3.1888e+06	8.5805e+06	2834577
SRP09_HUMAN	P49458	SRP9	86	10112	11377.4	9.13227e+06	1785160	4.1381e+06	1.07189e+07	3.47564e+06	3.99982e+06	2831859
DYL1_HUMAN	P63167	DYNLL1	89	10366		7.24503e+06	2017996	2.19098e+06	7.06385e+06	4.53993e+06		2815648
RCN1_HUMAN	Q15293	RCN1	331	38890	589094	6.0319e+06	1793029	9.70963e+06	4.01116e+06	1.56169e+06	1511130	2808195
SAHH_HUMAN	P23526	AHCY	432	47716	629125	7.06597e+06	3517033	1.37818e+06	6.52488e+06	3.21435e+06	8.53403e+06	2805704
S10AA_HUMAN	P60903	S100A10	97	11203	60630.2	1.41287e+07	2260000	331717	1.19523e+07	6.68336e+06	678509	2764490
VDAC2_HUMAN	P45880	VDAC2	294	31567	1.07507e+06	1.02397e+07	2864595	2.07289e+06	8.90013e+06	2.13454e+06		2753819
LRC59_HUMAN	Q96AG4	LRRC59	307	34930	1.65272e+06	5.78617e+06	3767880	2.98701e+06	4.49389e+06	2.762e+06	4788250	2752765
CHCH9_HUMAN	Q5T1J5	CHCHD2P9	151	15490	1.6903e+06							2728509
TCPH_HUMAN	Q99832	CCT7	543	59367	998850	7.28865e+06	3343416	1.7805e+06	8.14471e+06	3.09443e+06	5.16366e+06	2727209
PUR6_HUMAN	P22234	PAICS	425	47079	659983	6.43546e+06	3133078	2.78465e+06	7.59143e+06	4.40787e+06	3.64349e+06	2714581
ATPO_HUMAN	P48047	ATP5PO	213	23277	3.03221e+06	3.80787e+06	1795728	4.84784e+06	2.96992e+06	2.44033e+06	3.49743e+06	2709443
PCBP1_HUMAN	Q15365	PCBP1	356	37498	614732	5.13795e+06	4171912	1.64115e+06	8.91658e+06	3.35809e+06	5.01241e+06	2686698
SERPH_HUMAN	P50454	SERPINH1	418	46441	739376	8.80907e+06	2468961	2.84195e+06	8.09423e+06	4.33226e+06	2246490	2672477
MYH9_HUMAN	P35579	MYH9	1960	226532	650472	7.64972e+06	1434248	1.87719e+06	7.17334e+06	7.31787e+06	3117270	2656826
EIF1_HUMAN	P41567	EIF1	113	12732		7.08322e+06	1984274	4.49284e+06	5.95036e+06	2.81062e+06	2183080	2652963
APEX1_HUMAN	P27695	APEX1	318	35555	841240	7.36891e+06	2123187	5.95731e+06	4.15247e+06	1.98705e+06	3.26772e+06	2621151
H2AZ_HUMAN	P0C0S5	H2AZ1	128	13553	1.21507e+06				4.03166e+06	4.97548e+06		2597926
RS27L_HUMAN	Q71UM5	RPS27L	84	9477			1333993	3.94916e+06	1.03133e+07	229468	4.39934e+06	2590324
ETFA_HUMAN	P13804	ETFA	333	35080	1.03789e+06	6.50064e+06	4181202	2.6413e+06	5.28127e+06	1.66601e+06		2515639
PDCD5_HUMAN	O14737	PDCD5	125	14285	550563	5.44252e+06	3027787	542918	5.4033e+06	1.27086e+06	1.2058e+07	2505543
PAIRB_HUMAN	Q8NC51	SERBP1	408	44965	46104.5	8.57556e+06	2297523	2.60648e+06	9.85064e+06	2.38221e+06		2467360
THIL_HUMAN	P24752	ACAT1	427	45200	149880	2.8372e+06	1963868	9.37294e+06	2.91981e+06	1.03125e+06	2.35312e+06	2447959
MYL6_HUMAN	P60660	MYL6	151	16930	1.69647e+06	8.02844e+06		5.15455e+06	201221	23914.7	4906075	2430810
CBR1_HUMAN	P16152	CBR1	277	30375	2.39298e+06	3.54521e+06	2512756	2.83306e+06	4.55509e+06	2.70848e+06	2892170	2416935
MDHC_HUMAN	P40925	MDH1	334	36426	1.3907e+06	6.97693e+06	2866612	1.17446e+06		3.38324e+06		2412456
CALU_HUMAN	O43852	CALU	315	37107	195014	4.40723e+06	1478870	7.44692e+06	3.6542e+06	2.01421e+06	3223631	2411023
TPM3_HUMAN	P06753	TPM3	285	32950	114832	1.80301e+07	16037.8					2405981
SRSF2_HUMAN	Q01130	SRSF2	221	25476	3.31356e+06	5.97655e+06	1173824	1.55857e+06	4.96495e+06	2.01203e+06	3955230	2400652
FSCN1_HUMAN	Q16658	FSCN1	493	54530	2.09814e+06	5.86143e+06	1785124	1.47286e+06	9.95295e+06	2.92651e+06	1.64772e+06	2399581
TBA1C_HUMAN	Q9BQE3	TUBA1C	449	49895	98621.8	1.83393e+06	372048	418514	2.17236e+06	705720	2.20037e+07	2393364
DX39B_HUMAN	Q13838	DDX39B	428	48991	20403.5	5.90101e+06	641803	2.60689e+06	6.44975e+06	2.89717e+06	9.188e+06	2373962
UBE2N_HUMAN	P61088	UBE2N	152	17138	1.39983e+06	4.5705e+06			7.36399e+06	1.92352e+06	5.03223e+06	2368278
YBOX1_HUMAN	P67809	YBX1	324	35924	1.74114e+06	7.57833e+06	1421414	1.73037e+06	7.49891e+06	3.07665e+06	2746870	2364078
RAB1A_HUMAN	P62820	RAB1A	205	22678	3.24392e+06	4.55047e+06	838816	3.57059e+06	7.83151e+06	798768	1233600	2357463
ML12A_HUMAN	P19105	MYL12A	171	19794						2.83934e+06		2355725
GSTO1_HUMAN	P78417	GSTO1	241	27566	1.09207e+06	5.51672e+06	3463484	2.60276e+06	3.68557e+06	1.54972e+06	5120845	2339766
ERP29_HUMAN	P30040	ERP29	261	28993	2.64112e+06	4.53495e+06	2557496	2.91349e+06	4.75653e+06	1.84095e+06	1.4442e+06	2330536
PSA6_HUMAN	P60900	PSMA6	246	27399	1.76108e+06	5.12232e+06	2530756	1.81196e+06	6.684e+06	1.77961e+06	4.11663e+06	2329130
IF4A3_HUMAN	P38919	EIF4A3	411	46871	615171	4.46155e+06	2274095	1.93645e+06	9.74636e+06	2.41725e+06	4298440	2285342
SKP1_HUMAN	P63208	SKP1	163	18658	1.49224e+06	3.88476e+06	2761994	3.23471e+06	5.9685e+06	1.95051e+06	2.43958e+06	2283709
ROA3_HUMAN	P51991	HNRNPA3	378	39595	170948	7.09337e+06	772811	2.43788e+06	3.85349e+06	4.201e+06	7.08733e+06	2281649
SFPQ_HUMAN	P23246	SFPQ	707	76149	742581	4.41535e+06	1955447	2.13117e+06	5.66178e+06	3.76464e+06	5.03734e+06	2272362
PRDX4_HUMAN	Q13162	PRDX4	271	30540	3.22051e+06	4.52634e+06	1053249	1.93509e+06	4.58271e+06	1.55639e+06	3975000	2263534
DDX5_HUMAN	P17844	DDX5	614	69148	1.16717e+06	3.04645e+06	2131238	1.78955e+06	7.00057e+06	1.49471e+06	7.1308e+06	2263312
H2B1J_HUMAN	P06899	H2BC11	126	13904					5.3344e+06			2255086
ALDR_HUMAN	P15121	AKR1B1	316	35853	551981	1.02696e+07	2431858	962742	5.63411e+06	2.94855e+06	4003470	2254937
HPRT_HUMAN	P00492	HPRT1	218	24579	2.16467e+06	3.35656e+06	2681690	850390	2.63589e+06	1.90712e+06	7.30993e+06	2248653
NUDC_HUMAN	Q9Y266	NUDC	331	38243	500732	3.93798e+06	2451926	3.11631e+06	5.88303e+06	3.15922e+06	3.7606e+06	2247132
RUXE_HUMAN	P62304	SNRPE	92	10804		1.3967e+06	3220679	3.44649e+06	2.36637e+06	1.97825e+06	5137570	2246924
SMD1_HUMAN	P62314	SNRPD1	119	13282	817018	4.63347e+06	1670238	341074	4.95818e+06	5.28599e+06	6.46653e+06	2244243
LASP1_HUMAN	Q14847	LASP1	261	29717	4.47401e+06	2.99218e+06	1141510	850156	6.69706e+06	2.43244e+06	510534	2239379
G6PD_HUMAN	P11413	G6PD	515	59257	1.12628e+06	4.59455e+06	3452098	2.36861e+06	7.02022e+06	2.81563e+06	824185	2232329
6PGD_HUMAN	P52209	PGD	483	53140	438108	3.54365e+06	3076792	2.85971e+06	4.55913e+06	3.27563e+06	4.03812e+06	2223192
COX41_HUMAN	P13073	COX4I1	169	19577	351547	7.13925e+06	2289910	2.7219e+06	5.66681e+06	2.62343e+06	3.6155e+06	2215768
SRSF7_HUMAN	Q16629	SRSF7	238	27367	2.94754e+06	3.99752e+06	2166065	1.89869e+06	2.83914e+06	1.63091e+06	3643230	2207383
NDKA_HUMAN	P15531	NME1	152	17149		2.04035e+06	1183959	367417	3.29954e+06	741397	1.41179e+07	2188577
PABP1_HUMAN	P11940	PABPC1	636	70671	750711			2.70992e+06	6.46166e+06	3.53919e+06	1.7622e+06	2181580
RBMX_HUMAN	P38159	RBMX	391	42332	662288	8.6787e+06	1390509	1.35075e+06	7.22362e+06	2.1983e+06	4.85274e+06	2177140
SYTC_HUMAN	P26639	TARS1	723	83435	674201	8.16895e+06	2401303	1.77325e+06	7.01973e+06	2.99724e+06	1.70529e+06	2175131
UBA1_HUMAN	P22314	UBA1	1058	117849	508095	4.29765e+06	3347607	3.64381e+06	3.04937e+06	2.56738e+06	2953770	2173328
IF2G_HUMAN	P41091	EIF2S3	472	51109					4.83045e+06	2.75325e+06		2163172
XRCC5_HUMAN	P13010	XRCC5	732	82705	1.27993e+06	5.1508e+06	2231949	1.29649e+06	4.85513e+06	3.77771e+06	3423270	2160248
H2A2B_HUMAN	Q8IUE6	H2AC21	130	13995	369990	1.82174e+06	323633	506224		1.32173e+06	15628300	2150604
TALDO_HUMAN	P37837	TALDO1	337	37540	499065	6.9886e+06	3061685	1.85083e+06	7.01123e+06	2.34636e+06	2.22319e+06	2148381
RUXF_HUMAN	P62306	SNRPF	86	9725	1704.59	2.88616e+06	1924052	2.13178e+06	8.61713e+06	2.80786e+06	5.83918e+06	2147395
RAB7A_HUMAN	P51149	RAB7A	207	23490	2.95077e+06	6.4433e+06	1843126	472314	5.26788e+06	1.77822e+06	2.45872e+06	2134163
PSA4_HUMAN	P25789	PSMA4	261	29484	1.15745e+06	652318	2595493	3.10853e+06	4.95791e+06	2.71354e+06	3766140	2128122
UCHL1_HUMAN	P09936	UCHL1	223	24824			1835.93			18085.5	10310080	2118899
CLCA_HUMAN	P09496	CLTA	248	27077	3.39862e+06	3.00424e+06	855261	2.20112e+06		1.57878e+06	2.32012e+06	2114025
4F2_HUMAN	P08195	SLC3A2	630	67994	283661	1.39605e+07	3228631	801.886	225813	3.9012e+06		2103988
COPZ1_HUMAN	P61923	COPZ1	177	20198	3.89437e+06	2.184e+06	905038	2.47048e+06	826596	1.77483e+06		2099295
RBM8A_HUMAN	Q9Y5S9	RBM8A	174	19889	2.09223e+06	4.34109e+06	568903	3.63737e+06	3.34671e+06	1.57964e+06	3818400	2098758
HMGA1_HUMAN	P17096	HMGA1	107	11676	1.59983e+06	3.40308e+06	2601844	97412.7	1.33456e+07	1.66181e+06	1.45778e+06	2095717
RHOA_HUMAN	P61586	RHOA	193	21768	2.31757e+06	7.28041e+06	358430	450939	4.69064e+06	4.01789e+06	3.08291e+06	2093376
SERC_HUMAN	Q9Y617	PSAT1	370	40423	208617	4.24752e+06	3692612	1.01628e+06	7.95113e+06	2.64628e+06	3.37455e+06	2087882
PSA1_HUMAN	P25786	PSMA1	263	29556	1.23469e+06	4.45575e+06	2392844	795086	6.72878e+06	2.85723e+06	3630650	2079834
IF6_HUMAN	P56537	EIF6	245	26599	3.26194e+06	3.40442e+06	2002185	975220	3.55865e+06	2.05087e+06	2.5804e+06	2078775
NUDT5_HUMAN	Q9UKK9	NUDT5	219	24328	1.43934e+06	2.87737e+06	1769319	3.93105e+06	4.1509e+06	1.31557e+06	3360070	2070063
IMB1_HUMAN	Q14974	KPNB1	876	97170	259542	3.77666e+06	2473780	2.68272e+06	4.73232e+06	2.39872e+06	5.00018e+06	2067789
PARP1_HUMAN	P09874	PARP1	1014	113084	321048	5.78498e+06	1806706	2.44601e+06	4.44045e+06	1.78254e+06	5.79117e+06	2035312
COTL1_HUMAN	Q14019	COTL1	142	15945	198012	4.62074e+06	3820427	2.35796e+06	6.61645e+06	2.24761e+06	1.39286e+06	2031742
BTF3_HUMAN	P20290	BTF3	206	22168	1.52776e+06	2.52377e+06	1574211	491249	7.4728e+06	2.88514e+06	4.9209e+06	2031259
CYC_HUMAN	P99999	CYCS	105	11749	157139	6.79529e+06	3913218	1.79527e+06	2.70891e+06	2.49343e+06		2030712
CX7A2_HUMAN	P14406	COX7A2	83	9396		1.21636e+06	1954867	6.93245e+06	1.48232e+06	542715	1660908	2027200
SAR1A_HUMAN	Q9NR31	SAR1A	198	22367	3.53027e+06	2.72911e+06	1665042	1.95052e+06	2.36953e+06	742030	3.13975e+06	2025965
GLYM_HUMAN	P34897	SHMT2	504	55993	51923.1	7.19248e+06	2354958	1.35892e+06	6.50722e+06	2.72712e+06	3.67981e+06	2016549
IF1AX_HUMAN	P47813	EIF1AX	144	16460	1.91411e+06		1007367		6.72526e+06	1.28663e+06		2015353
SMD3_HUMAN	P62318	SNRPD3	126	13916	131065	5.55632e+06	2008025	1.22133e+06	5.15335e+06	3.06438e+06	5793140	2014142
HSP74_HUMAN	P34932	HSPA4	840	94331	360712	5.57564e+06	2437116	2.96884e+06	5.47624e+06	1.89665e+06	2.57786e+06	2002647
ATOX1_HUMAN	O00244	ATOX1	68	7402		5.17574e+06	1159307	4.52361e+06	3.56633e+06	1.76211e+06	1.39892e+06	1996682
MARE1_HUMAN	Q15691	MAPRE1	268	29999	1.39383e+06	3.77079e+06	1512657	3.29682e+06	3.4197e+06	2.28726e+06	2.75834e+06	1990311
ECHM_HUMAN	P30084	ECHS1	290	31387	1.48477e+06	8.94776e+06	1450114	1.47072e+06	5.37127e+06	2.00759e+06	1605710	1989652
PCBP2_HUMAN	Q15366	PCBP2	365	38580	283608	28214.8	3830179	4.97706e+06		11722.2		1984170
EZRI_HUMAN	P15311	EZR	586	69413	766554	1.04193e+07	1086345	1.21868e+06	4.98835e+06	3.28461e+06	2018000	1976418
ELOC_HUMAN	Q15369	ELOC	112	12473	12067.7	8.18162e+06	2683967	2.08372e+06	4.30992e+06	2.40074e+06	2.67375e+06	1964595
AN32B_HUMAN	Q92688	ANP32B	251	28788	346193	3.32441e+06	3140407	1.57108e+06	2.96689e+06	2.52083e+06	5.75393e+06	1964457
K1C17_HUMAN	Q04695	KRT17	432	48106				1.79452e+06				1949858
PDIA6_HUMAN	Q15084	PDIA6	440	48121	771228	3.02935e+06	2171246	3.61481e+06	3.37841e+06	2.77943e+06	2.06657e+06	1949061
KYNU_HUMAN	Q16719	KYNU	465	52352	347455	5.73592e+06	856115	5.99528e+06	1.84097e+06	825296		1945297
KHDR1_HUMAN	Q07666	KHDRBS1	443	48227	1.14754e+06	4.08121e+06	1380358	2.55084e+06	2.97767e+06	3.34256e+06	3.0941e+06	1942951
ATP5E_HUMAN	P56381	ATP5F1E	51	5780					3.03649e+06	4.05587e+06	1915960	1942285
FLNA_HUMAN	P21333	FLNA	2647	280739	23292.8	4.71835e+06	817252	506095	6.83695e+06	6.579e+06		1938835
CDC42_HUMAN	P60953	CDC42	191	21259	3.76156e+06	2.43627e+06	1010502	493465	3.92377e+06		2.16176e+06	1934758
FRIH_HUMAN	P02794	FTH1	183	21226	3.59178e+06	1.09836e+07	1101804	736800	659589	1.14334e+06	431515	1932234
SYUG_HUMAN	O76070	SNCG	127	13331	2.59427e+06	4.08706e+06	346457	65245.2	9.77657e+06	1.49794e+06		1931607
AK1C3_HUMAN	P42330	AKR1C3	323	36853	1.77163e+06		533928	793988		4.05513e+06		1912339
MPCP_HUMAN	Q00325	SLC25A3	362	40095	1.56276e+06	5.46684e+06	2283247	1.2676e+06		1.09132e+06	3.41819e+06	1906582
DDX21_HUMAN	Q9NR30	DDX21	783	87344	238346	4.94991e+06	2326020	1.59205e+06	5.93799e+06	1.71015e+06	4683530	1899971
HAP28_HUMAN	Q13442	PDAP1	181	20630	3.0115e+06	3.00197e+06	889819	889612	3.4014e+06	3.14035e+06	2.15139e+06	1899927
BASI_HUMAN	P35613	BSG	385	42200	1.64282e+06	6.69964e+06	697844	2.96398e+06	4.50142e+06	862930	2.32695e+06	1894875
LA_HUMAN	P05455	SSB	408	46837	227510	4.77615e+06	1606110	3.60773e+06	3.66632e+06	1.71809e+06	3.92347e+06	1889349
RUVB1_HUMAN	Q9Y265	RUVBL1	456	50228	943798	3.39313e+06	1635876	2.33158e+06	3.7072e+06	2.06485e+06	4.62227e+06	1888992
TPD54_HUMAN	O43399	TPD52L2	206	22238	335524	4.27877e+06	1686252	3.25962e+06	5.53041e+06	1.7582e+06		1886861
IMDH2_HUMAN	P12268	IMPDH2	514	55805	915448	4.85086e+06	1447529	1.67526e+06	2.86204e+06	3.6743e+06	3.58975e+06	1882285
RS26_HUMAN	P62854	RPS26	115	13015	537926				6.84479e+06			1880962
JUPI1_HUMAN	Q9UK76	JPT1	154	16015	3.08834e+06	2.77898e+06	996643	2.06667e+06	4.86093e+06	1.48417e+06	835903	1880321
PFD5_HUMAN	Q99471	PFDN5	154	17328	3.60428e+06	2.46479e+06	1697988	1.35117e+06	1.98918e+06	1.688e+06	1.41086e+06	1877540
FAS_HUMAN	P49327	FASN	2511	273427	214628	7.66679e+06	1299761	1.64434e+06	6.60757e+06	1.95218e+06	3.62566e+06	1875411
CBX5_HUMAN	P45973	CBX5	191	22225	2.36775e+06	4.93728e+06	964844	2.31751e+06	3.95496e+06	1.39061e+06	1.59775e+06	1869399
STRAP_HUMAN	Q9Y3F4	STRAP	350	38438	322822	4.56052e+06	1600266	2.71857e+06	6.7557e+06	1.69185e+06		1865796
TBA4A_HUMAN	P68366	TUBA4A	448	49924		912653	552513	6.67485e+06	1.03418e+06	1.43526e+06	2.1852e+06	1860241
TXD17_HUMAN	Q9BRA2	TXNDC17	123	13941		3.94755e+06	2247476	832421	6.03618e+06	2.08752e+06	3.35195e+06	1858786
XPO2_HUMAN	P55060	CSE1L	971	110417	293776	2.92464e+06	2974275	1.29979e+06	4.07071e+06	903728	6.99231e+06	1846819
PIMT_HUMAN	P22061	PCMT1	227	24636	3.4187e+06	1.85705e+06	1492024	360321	2.42549e+06			1845918
RS30_HUMAN	P62861	FAU	133	14390		3.02643e+06	2850160	620432	9.84867e+06	222010		1840314
PSA3_HUMAN	P25788	PSMA3	255	28433	1.29057e+06	5.80317e+06	1502774	650331	5.80827e+06	2.03614e+06	3.39282e+06	1837413
SYYC_HUMAN	P54577	YARS1	528	59143	585698	6.79777e+06	2307976	816832	6.38953e+06	2.02699e+06	2532230	1835584
DOPD_HUMAN	P30046	DDT	118	12712					3.6739e+06	1.83749e+06	3935415	1832521
PSB1_HUMAN	P20618	PSMB1	241	26489	2.79696e+06	4.60676e+06	1531134	314255	3.91455e+06	1.84992e+06	2.16965e+06	1826500
ROA0_HUMAN	Q13151	HNRNPA0	305	30841	604113	3.21943e+06	496970	892006	9.14834e+06	2.42709e+06	5.16945e+06	1825774
HNRPQ_HUMAN	O60506	SYNCRIP	623	69603	8188.7	4.34477e+06	1610877	2.40197e+06	3.76647e+06	3.03844e+06	4.30493e+06	1824399
HNRPF_HUMAN	P52597	HNRNPF	415	45672	367868	6.39189e+06	646260	2.54327e+06	4.14234e+06	2.56243e+06	3.82209e+06	1821783
TPM4_HUMAN	P67936	TPM4	248	28522	2.3132e+06	7.31566e+06	790685	57222.4	5.13291e+06	1.54298e+06		1820951
B2MG_HUMAN	P61769	B2M	119	13715		3.18014e+06	1605086	896953	4.261e+06	5.30201e+06	1315530	1818649
PLST_HUMAN	P13797	PLS3	630	70811	1.00912e+06	4.31043e+06	1975058	1.11344e+06	4.87616e+06	2.79952e+06	2836630	1817815
AATM_HUMAN	P00505	GOT2	430	47518	71173.3	5.86333e+06	3122892	666888	5.13163e+06	2.37317e+06	3.48397e+06	1813010
HNRPR_HUMAN	O43390	HNRNPR	633	70943	97465.8	6.43554e+06	1944113	2.13613e+06	5.70572e+06	1.71752e+06		1811223
CISD1_HUMAN	Q9NZ45	CISD1	108	12199	242490	4.24528e+06	2061160	4.47315e+06	3.16564e+06	1.02008e+06	2.2342e+06	1804741
BOLA2_HUMAN	Q9H3K6	BOLA2; BOLA2B	86	10117	16523.3	5.20501e+06	1616113	3.39007e+06	4.04799e+06	1.2343e+06	3.92539e+06	1798130
ATP5I_HUMAN	P56385	ATP5ME	69	7933	68189.8	3.89742e+06	1365167	3.85364e+06	1.95986e+06	2.79777e+06	3.37364e+06	1782291
ETFB_HUMAN	P38117	ETFB	255	27844	1.90008e+06	5.5406e+06	2148030	443259	2.81122e+06	1.79192e+06	2.91795e+06	1776666
APT_HUMAN	P07741	APRT	180	19608	1.71179e+06	3.28424e+06	2305648	624206	5.00153e+06	904764	3.78925e+06	1763294
NTF2_HUMAN	P61970	NUTF2	127	14478	1282.14	3.73178e+06	2621268	2.22989e+06	5.70916e+06	1.10266e+06	3.83841e+06	1760964
THOC4_HUMAN	Q86V81	ALYREF	257	26888	2.75643e+06	5.83644e+06	870375	1.57981e+06	3.82151e+06	331515	1.49243e+06	1737446
PSME1_HUMAN	Q06323	PSME1	249	28723	735527	7.63131e+06	950881	1.75329e+06	6.2771e+06	1.7897e+06	1478920	1730177
PGRC1_HUMAN	O00264	PGRMC1	195	21671	2.73801e+06	1.18835e+06	611675	1.12867e+06	1.74114e+06	1.74698e+06	5017770	1717681
EDF1_HUMAN	O60869	EDF1	148	16369	1.73857e+06	4.19837e+06	1034949	338543	6.13803e+06	2.40367e+06	2182260	1689859
CDK1_HUMAN	P06493	CDK1	297	34095	1.22445e+06	3.68037e+06	1486737	1.34405e+06	3.55761e+06	1.84728e+06	3.78499e+06	1685576
PSB2_HUMAN	P49721	PSMB2	201	22836	2.65064e+06	2.0939e+06	964860	549373	3.71129e+06	2.29698e+06	2.62733e+06	1685279
ILF2_HUMAN	Q12905	ILF2	390	43062	229273	6.51942e+06	1099311	1.02279e+06	4.72239e+06	1.72477e+06	5.0903e+06	1676222
MTPN_HUMAN	P58546	MTPN	118	12895		3.0265e+06	1540540	631425	3.19394e+06	5.08777e+06	1572759	1670824
SMAP_HUMAN	O00193	SMAP	183	20333	2.38694e+06	3.09917e+06	341076	3.22613e+06	1.84767e+06	2.13661e+06	346990	1670109
RBBP7_HUMAN	Q16576	RBBP7	425	47820	585378	276593	1666351	4.65318e+06	702123	2.74485e+06	2.01338e+06	1667992
CNPY2_HUMAN	Q9Y2B0	CNPY2	182	20652	2.72735e+06	3.71183e+06	1696989	882987	3.08654e+06	1.04563e+06	1.45346e+06	1665692
FKBP3_HUMAN	Q00688	FKBP3	224	25177	1.88386e+06	4.45232e+06	566910	1.59267e+06	2.01706e+06	2.75584e+06	2269850	1662282
PNPH_HUMAN	P00491	PNP	289	32118	681989	4.63392e+06	1878701	2.33674e+06	3.77359e+06	1.32069e+06	2448670	1659801
RAB14_HUMAN	P61106	RAB14	215	23897	2.01629e+06	7.68525e+06	963068	1.03472e+06	3.26488e+06	1.45897e+06	964515	1652515
H2AY_HUMAN	O75367	MACROH2A1	369	39184	33468.8	4.7756e+06	1758253	1.02451e+06	4.74254e+06	2.24629e+06	4.58031e+06	1651789
H2A1C_HUMAN	Q93077	H2AC6	130	14105	1.33317e+06					1.38531e+06		1650691
NP1L1_HUMAN	P55209	NAP1L1	391	45374	2.11911e+06	89821.9	2527596	112800	4.75798e+06			1650404
PSA2_HUMAN	P25787	PSMA2	234	25899	2.23032e+06	4.02012e+06	1087375	1.01415e+06	3.15791e+06	2.29342e+06	1390820	1643542
RL26L_HUMAN	Q9UNX3	RPL26L1	145	17256	677137	509805	4145028	1.35355e+06	171018	478530	6.3457e+06	1642797
TRXR1_HUMAN	Q16881	TXNRD1	649	70906	757160	3.62167e+06	2242581	1.3674e+06	2.95884e+06	2.54034e+06		1639647
G3BP1_HUMAN	Q13283	G3BP1	466	52164	1.33265e+06	4.82048e+06	1290371	751796	3.24429e+06	2.57791e+06	2.8144e+06	1634840
PUR9_HUMAN	P31939	ATIC	592	64616	806787	4.09864e+06	1854913	1.47261e+06	3.48459e+06	2.37306e+06	2.37704e+06	1622098
CISY_HUMAN	O75390	CS	466	51712	362642	2.46557e+06	1941767	1.42222e+06	2.62841e+06	2.78306e+06	4.43107e+06	1611470
RA1L2_HUMAN	Q32P51	HNRNPA1L2	320	34225	930.904		4576098			1010.68		1607496
FEN1_HUMAN	P39748	FEN1	380	42593	424751	5.50626e+06	1847169	1.39036e+06	4.78701e+06	2.29382e+06	1582070	1597743
CAP1_HUMAN	Q01518	CAP1	475	51901	226056	4.29851e+06	2216111	585204	4.82604e+06	3.81206e+06	1.54545e+06	1594416
SPB5_HUMAN	P36952	SERPINB5	375	42100	500142	4.04896e+06	2636265	2.43074e+06	1.66111e+06	1.27529e+06		1593523
2AAA_HUMAN	P30153	PPP2R1A	589	65309	686081	2.83387e+06	2215985	809547	4.21532e+06	2.20883e+06	3.42863e+06	1592409
PSME3_HUMAN	P61289	PSME3	254	29506	863579	3.35926e+06	1759489	1.95341e+06		1.8261e+06	2.19249e+06	1590035
HPCA_HUMAN	P84074	HPCA	193	22427	984839							1589743
NH2L1_HUMAN	P55769	SNU13	128	14174	50911.3	6.55517e+06	2257358	307802	5.25047e+06	2.27229e+06		1574986
IF2B_HUMAN	P20042	EIF2S2	333	38388	461675	3.70411e+06	1641709	2.82094e+06	5.03647e+06	1.04011e+06	1695350	1573645
RAP1B_HUMAN	P61224	RAP1B	184	20825					3.71854e+06			1571988
H2B1O_HUMAN	P23527	H2BC17	126	13906	811459					2.19939e+06		1567326
PTMS_HUMAN	P20962	PTMS	102	11530	490321	1.45209e+06	355688	162183	6.07929e+06	4.2243e+06	4847610	1566144
SSRD_HUMAN	P51571	SSR4	173	18999	762564	3.0293e+06	864250	3.86938e+06	3.10279e+06	1.50534e+06	1.35684e+06	1559901
COX6C_HUMAN	P09669	COX6C	75	8781	2515.38	5.50427e+06	1854167	1.45074e+06	3.26638e+06	2.72563e+06	2572940	1557078
AT5F1_HUMAN	P24539	ATP5PB	256	28909	1.8549e+06	3.40688e+06	1387699	884559	2.80816e+06	2.25032e+06	1.76811e+06	1554869
TMEDA_HUMAN	P49755	TMED10	219	24976	2.96362e+06	4.69034e+06	728285	460392	2.78979e+06	1.36995e+06	1.06804e+06	1549867
ATP5J_HUMAN	P18859	ATP5PF	108	12588		4.69378e+06	1184613	1.11248e+06	2.58082e+06	3.34699e+06	1.76857e+06	1539735
IF2A_HUMAN	P05198	EIF2S1	315	36112	926935	4.38857e+06	1456011	973305	4.72753e+06	1.9802e+06	2.14504e+06	1536513
RPN1_HUMAN	P04843	RPN1	607	68569	598067	3.49655e+06	1660204	2.35583e+06	3.19585e+06	1.74629e+06	2.08345e+06	1530779
RUVB2_HUMAN	Q9Y230	RUVBL2	463	51157	698102	3.96126e+06	1256636	1.08525e+06	3.63885e+06	1.94355e+06	3.8827e+06	1529917
LEG3_HUMAN	P17931	LGALS3	250	26152	1.85736e+06	4.4909e+06	1550549	300768	4.08629e+06	2.53527e+06	250639	1527242
ACLY_HUMAN	P53396	ACLY	1101	120839	1401.38	4.30871e+06	1719959	1.19197e+06	4.29161e+06	3.01001e+06	2.58624e+06	1526791
RL1D1_HUMAN	O76021	RSL1D1	490	54973	380777	4.01341e+06	2415622	1.09915e+06	4.4636e+06	1.76286e+06	2.2629e+06	1522300
ELAV1_HUMAN	Q15717	ELAVL1	326	36092	994580	3.66589e+06	1167851	677778	3.678e+06	2.61888e+06	3.09064e+06	1518089
RL36A_HUMAN	P83881	RPL36A	106	12441	25424.1		1007835	885838	1.03571e+07	804638	3.1567e+06	1508703
CMBL_HUMAN	Q96DG6	CMBL	245	28048	335513	5.78324e+06	2403223	1.84033e+06	4.56037e+06	1.08686e+06	656999	1508076
RL36L_HUMAN	Q969Q0	RPL36AL	106	12469	25382.9		2481901		763030	4.02572e+06	1974650	1506415
GBG12_HUMAN	Q9UBI6	GNG12	72	8006		3.25412e+06	710802	274427	9.76142e+06	2.24065e+06	1175211	1503556
PDIA4_HUMAN	P13667	PDIA4	645	72932	203649	4.0546e+06	1997517	2.61537e+06	3.89169e+06	1.0397e+06	1.87629e+06	1501970
COX2_HUMAN	P00403	MT-CO2	227	25565	2.3141e+06	2.5722e+06	1317359	1.52533e+06	1.49327e+06	326315	2.94842e+06	1499474
ATP5L_HUMAN	O75964	ATP5MG	103	11428		4.90914e+06	1893796	609084	4.19474e+06		1.85045e+06	1495591
UBC12_HUMAN	P61081	UBE2M	183	20900	1.64822e+06	5.47302e+06	929510	450065	2.72426e+06	1.07987e+06	3483830	1492591
PP1B_HUMAN	P62140	PPP1CB	327	37187		7.5617e+06	2211224	259402	3.30674e+06	1.59207e+06	1.02044e+06	1483269
TIF1B_HUMAN	Q13263	TRIM28	835	88550	481481	3.9287e+06	1143810	1.0815e+06	4.28212e+06	2.16676e+06	3.39504e+06	1483060
PRP19_HUMAN	Q9UMS4	PRPF19	504	55181	713003	3.12851e+06	1666018	1.23591e+06	3.68821e+06	2.37099e+06	2.24324e+06	1481677
IF4H_HUMAN	Q15056	EIF4H	248	27385	300442	6.46948e+06	1026665	1.23732e+06	4.6828e+06	2.86742e+06	950129	1481580
HPPD_HUMAN	P32754	HPD	393	44934		7.05262e+06	961630	608927	6.52167e+06	274865		1480767
SSBP_HUMAN	Q04837	SSBP1	148	17260	87799.7	5.65988e+06	2241990	1.35943e+06	4.47942e+06	2.15859e+06	800851	1479962
HMGB3_HUMAN	O15347	HMGB3	200	22980	2.11783e+06	5.7266e+06	489161	765004	1.61377e+06	1.89147e+06	1772930	1476442
NP1L4_HUMAN	Q99733	NAP1L4	375	42823	761977	4.59552e+06	479798	2.6293e+06		1.3581e+06	2192150	1475865
CLH1_HUMAN	Q00610	CLTC	1675	191615	195645	4.72499e+06	1898133	1.49581e+06			2.59731e+06	1475225
DDX3X_HUMAN	O00571	DDX3X	662	73243	508983		1381743		3.83488e+06	1.69968e+06	3325280	1470628
COX5B_HUMAN	P10606	COX5B	129	13696		5.04205e+06	2714722	234839	3.65339e+06	1.38578e+06	1.70725e+06	1470096
MCTS1_HUMAN	Q9ULC4	MCTS1	181	20555	839243	4.54161e+06	1814666	2.37322e+06	1.86312e+06	978190	1.67591e+06	1463106
KAD1_HUMAN	P00568	AK1	194	21635	1.76881e+06	2.85757e+06	1218579	1.722e+06	2.07773e+06	2.17142e+06	704767	1462153
DHX9_HUMAN	Q08211	DHX9	1270	140958	308010	4.02051e+06	1677573	1.12767e+06	4.05977e+06	1.59403e+06	3.4753e+06	1461385
FUMH_HUMAN	P07954	FH	510	54637	515380	4.79463e+06	2283934	1.76041e+06		1.67643e+06	545044	1457026
SYEP_HUMAN	P07814	EPRS1	1512	170591	137783	4.85297e+06	2210058	1.36386e+06	4.40459e+06	1.60404e+06	1.68259e+06	1449725
MGN2_HUMAN	Q96A72	MAGOHB	148	17276	1.10298e+06	7.23651e+06	1863519	13495.8	4.81459e+06	62812.2		1443544
ASNS_HUMAN	P08243	ASNS	561	64370	322500	3.96601e+06	2648691	1.45509e+06	2.67742e+06	1.17125e+06	2.52301e+06	1441405
SORCN_HUMAN	P30626	SRI	198	21676	2.18681e+06	2.79811e+06	1283331	490099	2.21262e+06	2.16402e+06	1364310	1438969
VINC_HUMAN	P18206	VCL	1134	123799	314136	3.87414e+06	1361580	478711	4.33635e+06	3.40632e+06		1438032
ROAA_HUMAN	Q99729	HNRNPAB	332	36225	1.41618e+06	3.91433e+06	1248261	549387				1430223
UB2V1_HUMAN	Q13404	UBE2V1	147	16495	75438.2	1.22276e+06	2045328	4.14579e+06	2.84024e+06	138360		1428687
HSP76_HUMAN	P17066	HSPA6	643	71028	102409				2.06059e+06	266688	7.23149e+06	1426096
CAPZB_HUMAN	P47756	CAPZB	272	30629	1.13608e+06	2.87395e+06		1.09741e+06			2529900	1425058
PDCD6_HUMAN	O75340	PDCD6	191	21868		6.84702e+06	1010246	1.03297e+06	3.24795e+06	2.04779e+06	1.01451e+06	1424439
H33_HUMAN	P84243	H3-3A; H3-3B	136	15328	158966	64139.5	1439913		475289		8.32631e+06	1423823
SYAC_HUMAN	P49588	AARS1	968	106810	117527	5.06855e+06	2527465	1.55052e+06	5.24431e+06	929451	743296	1422019
EIF3J_HUMAN	O75822	EIF3J	258	29062	26866.6	3.57105e+06	1532589	2.66442e+06	4.84845e+06	1.2189e+06	1465750	1414933
IQGA1_HUMAN	P46940	IQGAP1	1657	189252	202376	3.88301e+06	1221738	2.0255e+06	4.333e+06	2.44153e+06	1.17106e+06	1414693
1433F_HUMAN	Q04917	YWHAH	246	28219	1.77074e+06	2.64304e+06	805769	692264	3.87099e+06	1.31154e+06	2707320	1411009
U2AF1_HUMAN	Q01081	U2AF1	240	27872	2.13289e+06	2.42506e+06	909734	638109	303303		3.70672e+06	1407611
ANM1_HUMAN	Q99873	PRMT1	371	42462	137783	6.71708e+06	1675795	911215				1397838
MATR3_HUMAN	P43243	MATR3	847	94623	49777.2	5.61858e+06	1568960	3.24067e+06	4.10683e+06	5575.32	924786	1392836
FABP5_HUMAN	Q01469	FABP5	135	15164		92133.8	19322.6			4.84423e+06	2.42764e+06	1392029
CHCH2_HUMAN	Q9Y6H1	CHCHD2	151	15513	1.67435e+06				1.3843e+06		1.43725e+06	1390581
CYB5B_HUMAN	O43169	CYB5B	150	16695	1.21925e+06	3.9575e+06	409984	3.32375e+06	1.63563e+06	17189.8		1376177
U2AF2_HUMAN	P26368	U2AF2	475	53501	643240	3.13873e+06	1453715	1.50265e+06	2.29489e+06		3.0178e+06	1374904
H2AV_HUMAN	Q71UI9	H2AZ2	128	13509	1.46444e+06					457078		1371574
[truncated: 12,163 more rows]
